# Supplementary material for: An Atlas of the Knee Joint Proteins and Their Role in Osteoarthritis Defined by Literature Mining
Source: Mol Cell Proteomics. 2023 Jun 24;22(8):100606. doi: 10.1016/j.mcpro.2023.100606 (PMC10393810; doi:10.1016/j.mcpro.2023.100606)
Supplement: Supplemental Table S1 [file mmc1.xlsx]

## Sheet: KNEE
	Uniprot	GN	PN	FP	FPT	WCD	Z	P
1	P45452	MMP13	Collagenase 3 (EC 3.4.24.-) (Matrix metalloproteinase-13) (MMP-13)	463458586203495	471343952548013	0.372014966154966	-345033159751286	0.000279949182188813
2	Q9UNA0	ADAMTS5	A disintegrin and metalloproteinase with thrombospondin motifs 5 (ADAM-TS 5) (ADAM-TS5) (ADAMTS-5) (EC 3.4.24.-) (A disintegrin and metalloproteinase with thrombospondin motifs 11) (ADAM-TS 11) (ADAMTS-11) (ADMP-2) (Aggrecanase-2)	918773930084267	144870678518412	0.437391680854521	-303065157757699	0.00122013333072682
3	P49747	COMP	Cartilage oligomeric matrix protein (COMP) (Thrombospondin-5) (TSP5)	762554022774584	130811352789884	0.439671335267393	-301601753831947	0.00128059222674835
4	P08254	MMP3	Stromelysin-1 (SL-1) (EC 3.4.24.17) (Matrix metalloproteinase-3) (MMP-3) (Transin-1)	800457465253252	386703092946436	0.444367925575969	-29858681935047	0.00141387247902256
5	O75173	ADAMTS4	A disintegrin and metalloproteinase with thrombospondin motifs 4 (ADAM-TS 4) (ADAM-TS4) (ADAMTS-4) (EC 3.4.24.82) (ADMP-1) (Aggrecanase-1)	919043406980923	116563886260462	0.462008562094379	-287262569241313	0.00203538054763487
6	Q9BXN1	ASPN	Asporin (Periodontal ligament-associated protein 1) (PLAP-1)	34859535450168	656314731719296	0.474909076587738	-27898119841282	0.00263693289269814
7	P02458	COL2A1	Collagen alpha-1(II) chain (Alpha-1 type II collagen) [Cleaved into: Collagen alpha-1(II) chain
8	E7EX88	ACAN	Aggrecan core protein	825727674195	935658134696929	0.481050792970629	-275038578068776	0.00297625697456475
9	P0CG40	SP9	Transcription factor Sp9	224695047880427	481020781020731	0.484881071836618	-272579764532144	0.00320731556408413
10	P26436	ACRV1	Acrosomal protein SP-10 (Acrosomal vesicle protein 1)	335117441071532	513622284960128	0.497907067126948	-264217842419274	0.00411873240196336
11	P43026	GDF5	Growth/differentiation factor 5 (GDF-5) (Bone morphogenetic protein 14) (BMP-14) (Cartilage-derived morphogenetic protein 1) (CDMP-1) (Lipopolysaccharide-associated protein 4) (LAP-4) (LPS-associated protein 4) (Radotermin)	935426833696414	845148448765327	0.499391182678321	-263265127607816	0.0042360642401598
12	Q92954	PRG4	Proteoglycan 4 (Lubricin) (Megakaryocyte-stimulating factor) (Superficial zone proteoglycan) [Cleaved into: Proteoglycan 4 C-terminal part]	714442565065997	652325471697913	0.513076954242559	-2544796679693	0.00546706916806044
13	P03956	MMP1	Interstitial collagenase (EC 3.4.24.7) (Fibroblast collagenase) (Matrix metalloproteinase-1) (MMP-1) [Cleaved into: 22 kDa interstitial collagenase
14	P48436	SOX9	Transcription factor SOX-9	455804482479866	140967573905286	0.53798746910625	-238488583953147	0.00854221102263936
15	A0A0G2JPK4	SERPINA2	Putative alpha-1-antitrypsin-related protein	423260989786226	38573760860074	0.539791915199445	-237330235792268	0.00881491272089017
16	Q99680	GPR22	Probable G-protein coupled receptor 22	305824727226262	857853718909463	0.546734350651524	-232873600945562	0.0099365276136628
17	O15232	MATN3	Matrilin-3	321628798873594	263536661691542	0.563333251501106	-222218083806959	0.0131355434492213
18	Q03692	COL10A1	Collagen alpha-1(X) chain	472097343898616	309722478825922	0.569091133846065	-218521862318275	0.0144364103392558
19	P51854	TKTL1	Transketolase-like protein 1 (EC 2.2.1.1) (Transketolase 2) (TK 2) (Transketolase-related protein)	217834623118682	185301803275722	0.576246271764256	-213928685010498	0.0162062220128763
20	Q7Z7K0	CMC1	COX assembly mitochondrial protein homolog (Cmc1p)	14949099743512	143471950890349	0.579896942663897	-21158516921442	0.017178711545606
21	O43184	ADAM12	Disintegrin and metalloproteinase domain-containing protein 12 (ADAM 12) (EC 3.4.24.-) (Meltrin-alpha)	658780672341211	337295920701386	0.580470105379695	-211217232493986	0.0173358356706706
22	O75339	CILP	Cartilage intermediate layer protein 1 (CILP-1) (Cartilage intermediate-layer protein) [Cleaved into: Cartilage intermediate layer protein 1 C1
23	Q9Y2L9	LRCH1	Leucine-rich repeat and calponin homology domain-containing protein 1 (Calponin homology domain-containing protein 1) (Neuronal protein 81) (NP81)	56776326579582	722920111223529	0.590568974279096	-204734353198953	0.0203121832551979
24	Q92765	FRZB	Secreted frizzled-related protein 3 (sFRP-3) (Frezzled) (Fritz) (Frizzled-related protein 1) (FrzB-1)	791901710181406	332208867793034	0.594050872458789	-202499179553132	0.0214341033494253
25	O95025	SEMA3D	Semaphorin-3D	118195254173619	977013547683503	0.602675775376207	-196962499643532	0.024440682344409
26	Q9UP83	COG5	Conserved oligomeric Golgi complex subunit 5 (COG complex subunit 5) (13S Golgi transport complex 90 kDa subunit) (GTC-90) (Component of oligomeric Golgi complex 5) (Golgi transport complex 1)	999664684259175	850033080274106	0.606137984977326	-194739964906054	0.0257434200559168
27	P98066	TNFAIP6	Tumor necrosis factor-inducible gene 6 protein (Hyaluronate-binding protein) (TNF-stimulated gene 6 protein) (TSG-6) (Tumor necrosis factor alpha-induced protein 6) (TNF alpha-induced protein 6)	573381454340225	221081426701309	0.617193604683468	-187642907918715	0.0302981923459215
28	Q8IWL1	SFTPA2	Pulmonary surfactant-associated protein A2 (PSP-A) (PSPA) (SP-A) (SP-A2) (35 kDa pulmonary surfactant-associated protein) (Alveolar proteinosis protein) (Collectin-5)	443173836516989	767510007757673	0.619608172050337	-186092897819063	0.031377103450352
29	O95620	DUS4L	tRNA-dihydrouridine(20a/20b) synthase [NAD(P)+]-like (EC 1.3.1.-) (pp35) (tRNA-dihydrouridine synthase 4-like)	430570407820564	42760685104286	0.620974421440016	-185215846144421	0.0320015358163663
30	O95169	NDUFB8	NADH dehydrogenase [ubiquinone] 1 beta subcomplex subunit 8, mitochondrial (Complex I-ASHI) (CI-ASHI) (NADH-ubiquinone oxidoreductase ASHI subunit)	239938880541165	122614699564538	0.62228276220518	-184375968397535	0.0326090853035384
31	Q14050	COL9A3	Collagen alpha-3(IX) chain	167120567899835	933650058827756	0.626786034633316	-181485132614333	0.0347733801427773
32	Q14055	COL9A2	Collagen alpha-2(IX) chain	220780092355499	111100064665724	0.626845952247924	-181446669033211	0.0348029532309537
33	P04003	C4BPA	C4b-binding protein alpha chain (C4bp) (Proline-rich protein) (PRP)	155999912878165	375914731558419	0.627655357397442	-180927078578342	0.0352044726426951
34	O60330	PCDHGA12	Protocadherin gamma-A12 (PCDH-gamma-A12) (Cadherin-21) (Fibroblast cadherin-3)	417484226865223	378688733782767	0.629552659702841	-179709122195839	0.0361605695221092
35	Q6UWM7	LCTL	Lactase-like protein (Klotho/lactase-phlorizin hydrolase-related protein)	191160181122351	226050056571021	0.631456164972875	-178487183875219	0.0371410537280632
36	Q9HCJ1	ANKH	Progressive ankylosis protein homolog (ANK)	28261164311444	123758962862865	0.631525298111804	-178442804470018	0.0371770686872633
37	Q14623	IHH	Indian hedgehog protein (IHH) (HHG-2) [Cleaved into: Indian hedgehog protein N-product
38	P18510	IL1RN	Interleukin-1 receptor antagonist protein (IL-1RN) (IL-1ra) (IRAP) (ICIL-1RA) (IL1 inhibitor) (Anakinra)	104833108360039	135285085601317	0.63795333001411	-174316386418414	0.0406524977883106
39	P01033	TIMP1	Metalloproteinase inhibitor 1 (Erythroid-potentiating activity) (EPA) (Fibroblast collagenase inhibitor) (Collagenase inhibitor) (Tissue inhibitor of metalloproteinases 1) (TIMP-1)	120202051905066	152508000339756	0.640442240488164	-172718652420659	0.0420670851116357
40	Q9UKP4	ADAMTS7	A disintegrin and metalloproteinase with thrombospondin motifs 7 (ADAM-TS 7) (ADAM-TS7) (ADAMTS-7) (EC 3.4.24.-) (COMPase)	117072997979751	635330932667282	0.641640480427874	-171949452921883	0.0427621814780935
41	Q8TBQ9	TMEM167A	Protein kish-A (Transmembrane protein 167) (Transmembrane protein 167A)	190938448365959	198134930756299	0.641768452925795	-171867302112187	0.0428369635968609
42	Q8NET6	CHST13	Carbohydrate sulfotransferase 13 (EC 2.8.2.5) (Chondroitin 4-O-sulfotransferase 3) (Chondroitin 4-sulfotransferase 3) (C4ST-3) (C4ST3)	16752537109362	179165771346247	0.643067610168006	-171033319646386	0.0436021382430419
43	P35712	SOX6	Transcription factor SOX-6	434010781014542	145011112616805	0.643254551055233	-170913314602329	0.043713144513738
44	Q8WXS8	ADAMTS14	A disintegrin and metalloproteinase with thrombospondin motifs 14 (ADAM-TS 14) (ADAM-TS14) (ADAMTS-14) (EC 3.4.24.-)	602134875264623	404675464829137	0.643753685384953	-170592899747574	0.0440106500327267
45	Q8N0T1	C8orf59	Uncharacterized protein C8orf59	187526328306017	189376832061492	0.644411089363711	-170170885095754	0.0444049801982983
46	Q6UX15	LAYN	Layilin	519664780735584	365020900872269	0.644463159685146	-170137459014865	0.0444363347960609
47	Q9NQ79	CRTAC1	Cartilage acidic protein 1 (68 kDa chondrocyte-expressed protein) (CEP-68) (ASPIC)	604121148896694	395562514635449	0.645907603790146	-16921021093645	0.0453132531763924
48	Q8NGV7	OR5H2	Olfactory receptor 5H2 (Olfactory receptor OR3-10)	229760017892155	208213090166133	0.647290580283501	-168322421446003	0.0461658474687268
49	P78417	GSTO1	Glutathione S-transferase omega-1 (GSTO-1) (EC 2.5.1.18) (Glutathione S-transferase omega 1-1) (GSTO 1-1) (Glutathione-dependent dehydroascorbate reductase) (EC 1.8.5.1) (Monomethylarsonic acid reductase) (MMA(V) reductase) (EC 1.20.4.2) (S-(Phenacyl)glutathione reductase) (SPG-R)	545641700236342	157754718808529	0.649987350129834	-166591253968296	0.0478654178245768
50	P01584	IL1B	Interleukin-1 beta (IL-1 beta) (Catabolin)	730469084841674	866698878983999	0.650273449381997	-16640759509158	0.0480486261684725
51	Q9UHQ4	BCAP29	B-cell receptor-associated protein 29 (BCR-associated protein 29) (Bap29)	755290465920152	42760685104286	0.651761248077981	-165452515918115	0.0490104278707133
52	Q6UX34	C2orf82	Uncharacterized protein C2orf82	214173146472717	179165771346247	0.655609093419717	-162982425738223	0.0515693227216645
53	P10915	HAPLN1	Hyaluronan and proteoglycan link protein 1 (Cartilage-linking protein 1) (Cartilage-link protein) (Proteoglycan link protein)	299098076615177	100772538869549	0.655751772809563	-162890833969731	0.0516662121829424
54	P18075	BMP7	Bone morphogenetic protein 7 (BMP-7) (Osteogenic protein 1) (OP-1) (Eptotermin alfa)	345099136502969	496769992221633	0.656879734602365	-16216674890387	0.0524372817686806
55	P36222	CHI3L1	Chitinase-3-like protein 1 (39 kDa synovial protein) (Cartilage glycoprotein 39) (CGP-39) (GP-39) (hCGP-39) (YKL-40)	213196465836325	361758482645743	0.656977976880817	-162103683144801	0.0525048699509844
56	Q16674	MIA	Melanoma-derived growth regulatory protein (Melanoma inhibitory activity protein)	314218795489922	10280272453589	0.657002485440941	-162087950092064	0.052521741988091
57	O76093	FGF18	Fibroblast growth factor 18 (FGF-18) (zFGF5)	320450657597038	103905338693882	0.657228394576229	-161942929726883	0.052677463735757
58	O75711	SCRG1	Scrapie-responsive protein 1 (Scrapie-responsive gene 1 protein) (ScRG-1)	234184289814143	185429198727489	0.657544072531467	-161740283064142	0.0528956775635876
59	Q2M3G4	SHROOM1	Protein Shroom1 (Apical protein 2)	2888144635528	210632114418518	0.658392372385834	-161195724498561	0.0534856219242101
60	O75900	MMP23A	Matrix metalloproteinase-23 (MMP-23) (EC 3.4.24.-) (Femalysin) (MIFR-1) (Matrix metalloproteinase-21) (MMP-21) (Matrix metalloproteinase-22) (MMP-22) [Cleaved into: Matrix metalloproteinase-23, soluble form]	190421182949175	728495742092136	0.658477378359606	-161141155667852	0.0535450250073222
61	Q92839	HAS1	Hyaluronan synthase 1 (EC 2.4.1.212) (Hyaluronate synthase 1) (Hyaluronic acid synthase 1) (HA synthase 1) (HuHAS1)	625975985137525	158849145230314	0.658919676524452	-160857226284901	0.0538549516631791
62	P10600	TGFB3	Transforming growth factor beta-3 (TGF-beta-3) [Cleaved into: Latency-associated peptide (LAP)]	294539581252181	440083312367876	0.659108796204816	-160735822583919	0.0539879041613291
63	Q9NPF2	CHST11	Carbohydrate sulfotransferase 11 (EC 2.8.2.5) (Chondroitin 4-O-sulfotransferase 1) (Chondroitin 4-sulfotransferase 1) (C4S-1) (C4ST-1) (C4ST1)	145643938504839	60102060848681	0.659959962707979	-160189423798575	0.054589499444409
64	Q8NGA1	OR1M1	Olfactory receptor 1M1 (Olfactory receptor 19-6) (OR19-6) (Olfactory receptor OR19-5)	881278851628391	427158460727329	0.660847724655752	-159619532892231	0.0552225950883965
65	O95340	PAPSS2	Bifunctional 3'-phosphoadenosine 5'-phosphosulfate synthase 2 (PAPS synthase 2) (PAPSS 2) (Sulfurylase kinase 2) (SK 2) (SK2) [Includes: Sulfate adenylyltransferase (EC 2.7.7.4) (ATP-sulfurylase) (Sulfate adenylate transferase) (SAT)
66	Q9Y4I5	TESMIN	Tesmin (Metallothionein-like 5, testis-specific) (Testis-specific metallothionein-like protein)	287602604359129	195989272926543	0.664024834930122	-157580015138221	0.0575359337572728
67	Q16832	DDR2	Discoidin domain-containing receptor 2 (Discoidin domain receptor 2) (EC 2.7.10.1) (CD167 antigen-like family member B) (Discoidin domain-containing receptor tyrosine kinase 2) (Neurotrophic tyrosine kinase, receptor-related 3) (Receptor protein-tyrosine kinase TKT) (Tyrosine-protein kinase TYRO10) (CD antigen CD167b)	532593690067637	13415200899945	0.665584513721745	-156578793175064	0.0586991362205766
68	O95388	WISP1	WNT1-inducible-signaling pathway protein 1 (WISP-1) (CCN family member 4) (Wnt-1-induced secreted protein)	455118897990067	120672163978509	0.665717237181545	-156493592527539	0.0587989670106898
69	P20849	COL9A1	Collagen alpha-1(IX) chain	204172147120896	706072929083303	0.665940455293302	-156350299641038	0.0589671657270229
70	Q9H1J5	WNT8A	Protein Wnt-8a (Protein Wnt-8d)	951902541630999	407785700241642	0.669615404489471	-153991198607896	0.0617909043587225
71	Q2VWP7	PRTG	Protogenin (Protein Shen-Dan)	366191103508952	212115950124624	0.670769711054798	-153250201749038	0.0626993000628044
72	Q14392	LRRC32	Leucine-rich repeat-containing protein 32 (Garpin) (Glycoprotein A repetitions predominant) (GARP)	256498191380974	774937191704233	0.671762387223115	-152612962089591	0.0634887932495951
73	Q8N427	NME8	Thioredoxin domain-containing protein 3 (NM23-H8) (NME/NM23 family member 8) (Spermatid-specific thioredoxin-2) (Sptrx-2)	945649296608936	393262671463042	0.672482077558213	-152150963263909	0.0640659979424978
74	P58397	ADAMTS12	A disintegrin and metalloproteinase with thrombospondin motifs 12 (ADAM-TS 12) (ADAM-TS12) (ADAMTS-12) (EC 3.4.24.-)	109516726738073	432392720931145	0.672833920507312	-151925100804207	0.0643496632101361
75	Q8IUL8	CILP2	Cartilage intermediate layer protein 2 (CILP-2) [Cleaved into: Cartilage intermediate layer protein 2 C1
76	P12107	COL11A1	Collagen alpha-1(XI) chain	431101383580191	10552423341817	0.675937022245123	-149933092173654	0.0668939021703759
77	Q9UPX8	SHANK2	SH3 and multiple ankyrin repeat domains protein 2 (Shank2) (Cortactin-binding protein 1) (CortBP1) (Proline-rich synapse-associated protein 1)	153431532008094	247821646448765	0.676457293848837	-149599108433385	0.0673279892713493
78	Q68CQ7	GLT8D1	Glycosyltransferase 8 domain-containing protein 1 (EC 2.4.1.-)	477794101069392	233643511258183	0.677703928558733	-148798842341235	0.0683769733242504
79	Q9UBV4	WNT16	Protein Wnt-16	202974113668783	610484920459941	0.679620501888116	-147568515095853	0.0700142170242838
80	Q8IYR2	SMYD4	SET and MYND domain-containing protein 4 (EC 2.1.1.-)	348523603930785	1833183058462	0.68008025482133	-147273380779203	0.0704114133789192
81	O75146	HIP1R	Huntingtin-interacting protein 1-related protein (HIP1-related protein) (Huntingtin-interacting protein 12) (HIP-12)	228111241984931	657522496820764	0.680121344001027	-147247003944831	0.07044699589833
82	Q9GZR1	SENP6	Sentrin-specific protease 6 (EC 3.4.22.68) (SUMO-1-specific protease 1) (Sentrin/SUMO-specific protease SENP6)	207640235324441	613540919387002	0.68063301884399	-146918538818858	0.0708912562071463
83	Q12805	EFEMP1	EGF-containing fibulin-like extracellular matrix protein 1 (Extracellular protein S1-5) (Fibrillin-like protein) (Fibulin-3) (FIBL-3)	528553341626716	11558395401357	0.68091046767347	-146740433004237	0.0711330486426874
84	Q9NR19	ACSS2	Acetyl-coenzyme A synthetase, cytoplasmic (EC 6.2.1.1) (Acetate--CoA ligase) (Acetyl-CoA synthetase) (ACS) (AceCS) (Acyl-CoA synthetase short-chain family member 2) (Acyl-activating enzyme)	209299418707381	610363161178303	0.681661491868284	-146258319685298	0.0717907319333941
85	O60381	HBP1	HMG box-containing protein 1 (HMG box transcription factor 1) (High mobility group box transcription factor 1)	227082622185127	640825734076526	0.682334182650448	-145826491805651	0.0723837680537056
86	Q15782	CHI3L2	Chitinase-3-like protein 2 (Chondrocyte protein 39) (YKL-39)	997697272627183	362440738858528	0.683122040663815	-145320733343673	0.0730830983280609
87	O43189	PHF1	PHD finger protein 1 (Protein PHF1) (hPHF1) (Polycomb-like protein 1) (hPCl1)	857728717756397	157543343576642	0.683151211582857	-145302007330992	0.0731090903710848
88	P35711	SOX5	Transcription factor SOX-5	468861230619581	10380524386898	0.68363217096114	-144993259725069	0.073538658072425
89	O00300	TNFRSF11B	Tumor necrosis factor receptor superfamily member 11B (Osteoclastogenesis inhibitory factor) (Osteoprotegerin)	688028867162431	650134098851628	0.683873746251307	-144838182610749	0.0737551473159851
90	P78314	SH3BP2	SH3 domain-binding protein 2 (3BP-2)	250876162598035	667941456785887	0.684953675383477	-144144931685245	0.0747288930860502
91	Q7Z591	AKNA	AT-hook-containing transcription factor	381418606546475	1833183058462	0.685183779183849	-143997218592027	0.0749376341918737
92	Q92813	DIO2	Type II iodothyronine deiodinase (EC 1.21.99.4) (5DII) (DIOII) (Type 2 DI) (Type-II 5'-deiodinase)	711125652452424	135732430412053	0.685456923470704	-143821876040356	0.075185996923553
93	P02452	COL1A1	Collagen alpha-1(I) chain (Alpha-1 type I collagen)	388160084707321	433895966929091	0.685620059378057	-143717152391937	0.0753346310722073
94	Q15063	POSTN	Periostin (PN) (Osteoblast-specific factor 2) (OSF-2)	179843483780459	254381738762266	0.686416117958509	-143206129648671	0.0760631398578736
95	Q9P2K6	KLHL42	Kelch-like protein 42 (Cullin-3-binding protein 9) (Ctb9) (Kelch domain-containing protein 5)	55717627685615	233643511258183	0.686653008620008	-143054059790164	0.0762809612600225
96	Q8N3T1	GALNT15	Polypeptide N-acetylgalactosaminyltransferase 15 (EC 2.4.1.41) (Polypeptide GalNAc transferase-like protein 2) (GalNAc-T-like protein 2) (pp-GaNTase-like protein 2) (Polypeptide N-acetylgalactosaminyltransferase-like protein 2) (Protein-UDP acetylgalactosaminyltransferase-like protein 2) (UDP-GalNAc:polypeptide N-acetylgalactosaminyltransferase-like protein 2)	415481344098331	189376832061492	0.687370631692043	-142593388025665	0.0769437143155516
97	Q13740	ALCAM	CD166 antigen (Activated leukocyte cell adhesion molecule) (CD antigen CD166)	14756383624065	219601889640861	0.687758767181725	-142344227891516	0.0773039918137645
98	Q9UK00	C3orf18	Uncharacterized protein C3orf18 (Protein G20)	127856626700358	407686502987383	0.687914995409424	-142243938566767	0.0774493681136977
99	O15068	MCF2L	Guanine nucleotide exchange factor DBS (DBL's big sister) (MCF2-transforming sequence-like protein)	135153717054737	422229829519772	0.688206083664251	-142057077044051	0.0777207904887582
100	O75474	FRAT2	GSK-3-binding protein FRAT2 (Frequently rearranged in advanced T-cell lymphomas 2) (FRAT-2)	548488094765291	225213375023107	0.688880023678553	-141624447230917	0.0783519696068085
101	Q9ULW2	FZD10	Frizzled-10 (Fz-10) (hFz10) (FzE7) (CD antigen CD350)	12136719307071	384462688975506	0.690015971887576	-140895235356017	0.0794246286745132
102	Q6L9W6	B4GALNT3	Beta-1,4-N-acetylgalactosaminyltransferase 3 (B4GalNAcT3) (Beta4GalNAc-T3) (Beta4GalNAcT3) (EC 2.4.1.244) (Beta-1,4-N-acetylgalactosaminyltransferase III) (N-acetyl-beta-glucosaminyl-glycoprotein 4-beta-N-acetylgalactosaminyltransferase 2) (NGalNAc-T2)	468927553271782	196345436518044	0.691353194460073	-140036817189146	0.0807015479952961
103	O14684	PTGES	Prostaglandin E synthase (EC 5.3.99.3) (Microsomal glutathione S-transferase 1-like 1) (MGST1-L1) (Microsomal prostaglandin E synthase 1) (MPGES-1) (p53-induced gene 12 protein)	984559408067409	159539602640143	0.692460232968555	-139326163640028	0.081770343568874
104	P21941	MATN1	Cartilage matrix protein (Matrilin-1)	220955506614993	563347210984557	0.693072615572836	-138933050060133	0.0823661366125842
105	Q8NGX5	OR10K1	Olfactory receptor 10K1 (Olfactory receptor OR1-6)	555686321929401	105579928474712	0.694252932904242	-138175355820752	0.0835236916442185
106	P50443	SLC26A2	Sulfate transporter (Diastrophic dysplasia protein) (Solute carrier family 26 member 2)	353438828853146	762675583060521	0.695383995859327	-137449279991276	0.0846443720044792
107	Q5BVD1	TTMP	TPA-induced transmembrane protein	333864437372692	147593055825086	0.695513465665849	-137366167997607	0.0847733693045271
108	P35354	PTGS2	Prostaglandin G/H synthase 2 (EC 1.14.99.1) (Cyclooxygenase-2) (COX-2) (PHS II) (Prostaglandin H2 synthase 2) (PGH synthase 2) (PGHS-2) (Prostaglandin-endoperoxide synthase 2)	241091744849031	208996632933368	0.696301837142565	-136860079922387	0.0855620470289923
109	Q86TH1	ADAMTSL2	ADAMTS-like protein 2 (ADAMTSL-2)	57371276240102	211405419410489	0.696997292383749	-136413638600234	0.0862623224306818
110	Q9NRM2	ZNF277	Zinc finger protein 277 (Nuclear receptor-interacting factor 4)	492809814209249	189376832061492	0.697345130189239	-13619034720694	0.0866141751543532
111	Q9BQ16	SPOCK3	Testican-3 (SPARC/osteonectin, CWCV, and Kazal-like domains proteoglycan 3)	545088609970904	202938211736137	0.697443499636139	-136127199813215	0.0867138743461476
112	Q99814	EPAS1	Endothelial PAS domain-containing protein 1 (EPAS-1) (Basic-helix-loop-helix-PAS protein MOP2) (Class E basic helix-loop-helix protein 73) (bHLHe73) (HIF-1-alpha-like factor) (HLF) (Hypoxia-inducible factor 2-alpha) (HIF-2-alpha) (HIF2-alpha) (Member of PAS protein 2) (PAS domain-containing protein 2)	328448312949228	350790130841277	0.698590025447526	-135391197740319	0.0878822309112701
113	P27448	MARK3	MAP/microtubule affinity-regulating kinase 3 (EC 2.7.11.1) (C-TAK1) (cTAK1) (Cdc25C-associated protein kinase 1) (ELKL motif kinase 2) (EMK-2) (Protein kinase STK10) (Ser/Thr protein kinase PAR-1) (Par-1a) (Serine/threonine-protein kinase p78)	700321934929814	11907451956813	0.698680108700798	-13533336959508	0.0879745245092792
114	Q5U5R9	HECTD2	Probable E3 ubiquitin-protein ligase HECTD2 (EC 2.3.2.26) (HECT domain-containing protein 2) (HECT-type E3 ubiquitin transferase HECTD2)	504064458684822	189376832061492	0.6986864283436	-13532931275645	0.0879810019272672
115	O15335	CHAD	Chondroadherin (Cartilage leucine-rich protein)	138989625327784	384350647372377	0.698765436085609	-135278594437406	0.0880620121816064
116	Q7RTR2	NLRC3	NLR family CARD domain-containing protein 3 (CARD15-like protein) (Caterpiller protein 16.2) (CLR16.2) (NACHT, LRR and CARD domains-containing protein 3) (Nucleotide-binding oligomerization domain protein 3)	467462464281994	179165771346247	0.698919756957147	-135179529523023	0.0882204048146235
117	P00403	MT-CO2	Cytochrome c oxidase subunit 2 (Cytochrome c oxidase polypeptide II)	249452005824584	212269586980117	0.699022211653014	-135113759639967	0.0883256800096769
118	Q96SQ7	ATOH8	Protein atonal homolog 8 (Class A basic helix-loop-helix protein 21) (bHLHa21) (Helix-loop-helix protein hATH-6) (hATH6)	537288565114396	195989272926543	0.699566599500066	-13476429469124	0.0888866251949255
119	Q8TE57	ADAMTS16	A disintegrin and metalloproteinase with thrombospondin motifs 16 (ADAM-TS 16) (ADAM-TS16) (ADAMTS-16) (EC 3.4.24.-)	567860552816941	203503253037657	0.699660600116142	-134703951829703	0.0889837527416824
120	Q06828	FMOD	Fibromodulin (FM) (Collagen-binding 59 kDa protein) (Keratan sulfate proteoglycan fibromodulin) (KSPG fibromodulin)	513933837334179	947545899441249	0.699981437358975	-134497993208064	0.0893158576460097
121	Q12974	PTP4A2	Protein tyrosine phosphatase type IVA 2 (EC 3.1.3.48) (HU-PP-1) (OV-1) (PTP(CAAXII)) (Protein-tyrosine phosphatase 4a2) (Protein-tyrosine phosphatase of regenerating liver 2) (PRL-2)	288495290199035	63114131849298	0.700198065241158	-134358930860971	0.0895406143333253
122	Q8NHB8	OR5K2	Olfactory receptor 5K2 (Olfactory receptor OR3-9)	163184546412584	415837348443417	0.701926858162719	-133249147582445	0.0913493703433707
123	Q8WTQ1	DEFB104A	Beta-defensin 104 (Beta-defensin 4) (BD-4) (DEFB-4) (hBD-4) (Defensin, beta 104)	634297026186662	213982088996788	0.702023855812171	-133186880801921	0.0914516512150342
124	Q07092	COL16A1	Collagen alpha-1(XVI) chain	640153745613581	214244962738112	0.702478135274099	-132895260131603	0.0919318040188705
125	Q8TF68	ZNF384	Zinc finger protein 384 (CAG repeat protein 1) (CAS-interacting zinc finger protein) (Nuclear matrix transcription factor 4) (Nuclear matrix protein 4) (Trinucleotide repeat-containing gene 1 protein)	136667063954507	362119296355263	0.703215675839784	-132421802508759	0.0927153230753969
126	Q8TEW8	PARD3B	Partitioning defective 3 homolog B (Amyotrophic lateral sclerosis 2 chromosomal region candidate gene 19 protein) (PAR3-beta) (Partitioning defective 3-like protein) (PAR3-L protein)	637971646109808	211496900494233	0.703391803157958	-13230873913942	0.0929031586178801
127	Q86XK3	SFR1	Swi5-dependent recombination DNA repair protein 1 homolog (Meiosis protein 5 homolog)	591813269275254	199615737265444	0.703822701906065	-132032127510911	0.0933638876488517
128	Q7Z7B0	FILIP1	Filamin-A-interacting protein 1 (FILIP)	742220059158804	233643511258183	0.703997248037304	-131920079170497	0.0935509968472285
129	Q9BWK5	MRI	Modulator of retrovirus infection homolog	314030894208926	325920148274895	0.704133922160469	-131832342429674	0.0936977013801515
130	Q8WXI8	CLEC4D	C-type lectin domain family 4 member D (C-type lectin superfamily member 8) (C-type lectin-like receptor 6) (CLEC-6)	396186076726002	754961963577191	0.704637884528623	-131508828258481	0.09424011706101
131	P22413	ENPP1	Ectonucleotide pyrophosphatase/phosphodiesterase family member 1 (E-NPP 1) (Membrane component chromosome 6 surface marker 1) (Phosphodiesterase I/nucleotide pyrophosphatase 1) (Plasma-cell membrane glycoprotein PC-1) [Includes: Alkaline phosphodiesterase I (EC 3.1.4.1)
132	Q9UKZ9	PCOLCE2	Procollagen C-endopeptidase enhancer 2 (Procollagen COOH-terminal proteinase enhancer 2) (PCPE-2) (Procollagen C-proteinase enhancer 2)	558572739502626	189376832061492	0.7048512997933	-131371828222694	0.0944705131167146
133	Q8N158	GPC2	Glypican-2 [Cleaved into: Secreted glypican-2]	546274013319412	186242815877126	0.704936608862291	-131317064822699	0.0945627260573578
134	O43736	ITM2A	Integral membrane protein 2A (Protein E25)	725413664991391	224285461599603	0.706173157854809	-130523273167342	0.0959068059051807
135	P22003	BMP5	Bone morphogenetic protein 5 (BMP-5)	257527883925569	547331885825898	0.706426916002007	-130360375376034	0.0961843600743423
136	P01583	IL1A	Interleukin-1 alpha (IL-1 alpha) (Hematopoietin-1)	346713974338945	278223893579632	0.707625410815388	-129591012263366	0.0975032256807125
137	O95460	MATN4	Matrilin-4	649148641252038	202938211736137	0.708051483305423	-129317498808409	0.0979752721217343
138	Q9BV20	MRI1	Methylthioribose-1-phosphate isomerase (M1Pi) (MTR-1-P isomerase) (EC 5.3.1.23) (Mediator of RhoA-dependent invasion) (S-methyl-5-thioribose-1-phosphate isomerase) (Translation initiation factor eIF-2B subunit alpha/beta/delta-like protein)	33820994527519	650159431995057	0.708497463563457	-129031205738403	0.0984711660900519
139	Q8NGX6	OR10R2	Olfactory receptor 10R2 (Olfactory receptor OR1-8)	63163542932779	100587563403641	0.709166580378374	-128601672135324	0.0992186130122795
140	Q8IYA7	MKX	Homeobox protein Mohawk	665966374433849	203209657339656	0.709514970186753	-128378026388672	0.0996094255254803
141	Q9UIR0	BTNL2	Butyrophilin-like protein 2 (BTL-II)	481637533232185	8252701824559	0.709760632411726	-128220325702812	0.0998856769863793
142	Q9HB29	IL1RL2	Interleukin-1 receptor-like 2 (IL-36 receptor) (IL-36R) (Interleukin-1 receptor-related protein 2) (IL-1Rrp2) (IL1R-rp2)	191094700888324	426936271449588	0.710044784794026	-128037916601932	0.100205908763131
143	Q6WN34	CHRDL2	Chordin-like protein 2 (Breast tumor novel factor 1) (BNF-1) (Chordin-related protein 2)	688026020105254	202938211736137	0.711655016093744	-127004242904694	0.102034758502267
144	Q8N6G5	CSGALNACT2	Chondroitin sulfate N-acetylgalactosaminyltransferase 2 (EC 2.4.1.174) (Chondroitin beta-1,4-N-acetylgalactosaminyltransferase 2) (Beta4GalNAcT-2) (GalNAcT-2)	637632585297849	19095165339985	0.712241698523076	-126627627324102	0.102707094247339
145	P19827	ITIH1	Inter-alpha-trypsin inhibitor heavy chain H1 (ITI heavy chain H1) (ITI-HC1) (Inter-alpha-inhibitor heavy chain 1) (Inter-alpha-trypsin inhibitor complex component III) (Serum-derived hyaluronan-associated protein) (SHAP)	168221316861279	378556440164448	0.712868498927526	-1262252583653	0.103428956378491
146	O76076	WISP2	WNT1-inducible-signaling pathway protein 2 (WISP-2) (CCN family member 5) (Connective tissue growth factor-like protein) (CTGF-L) (Connective tissue growth factor-related protein 58)	311107290483553	58350782481167	0.71343501714396	-125861587022285	0.104084555967482
147	O95389	WISP3	WNT1-inducible-signaling pathway protein 3 (WISP-3) (CCN family member 6)	336031218849531	614538758078684	0.713756838514326	-125654996648707	0.104458320955657
148	Q15834	CCDC85B	Coiled-coil domain-containing protein 85B (Hepatitis delta antigen-interacting protein A) (Delta-interacting protein A)	619013612403926	183667847910986	0.713783523787586	-125637866274283	0.104489356974974
149	Q5TEJ8	THEMIS2	Protein THEMIS2 (Induced by contact to basement membrane 1 protein) (Protein ICB-1) (Thymocyte-expressed molecule involved in selection protein 2)	624670970520025	183602876868753	0.714377664649861	-125256462818833	0.10518209722263
150	Q92543	SNX19	Sorting nexin-19	670430824729311	190386829409607	0.715619124667441	-124459518574507	0.106640295456681
151	P22894	MMP8	Neutrophil collagenase (EC 3.4.24.34) (Matrix metalloproteinase-8) (MMP-8) (PMNL collagenase) (PMNL-CL)	271901863976477	267594940053964	0.716485338012527	-123903460602482	0.10766634128881
152	O14788	TNFSF11	Tumor necrosis factor ligand superfamily member 11 (Osteoclast differentiation factor) (ODF) (Osteoprotegerin ligand) (OPGL) (Receptor activator of nuclear factor kappa-B ligand) (RANKL) (TNF-related activation-induced cytokine) (TRANCE) (CD antigen CD254) [Cleaved into: Tumor necrosis factor ligand superfamily member 11, membrane form
153	Q5SQN1	SNAP47	Synaptosomal-associated protein 47 (SNAP-47) (Epididymis luminal protein 170) (Synaptosomal-associated 47 kDa protein)	774085447852999	207301217737963	0.717189623654565	-123451350682843	0.108505808411541
154	Q92828	CORO2A	Coronin-2A (IR10) (WD repeat-containing protein 2)	840344294397647	217161924988527	0.718296781804733	-122740620330806	0.109834978015164
155	P13725	OSM	Oncostatin-M (OSM)	203997458780141	214198874309341	0.718562536102015	-122570021717379	0.110155754233084
156	Q9UJW2	TINAG	Tubulointerstitial nephritis antigen (TIN-Ag)	55036777297679	158968066456439	0.718978110264188	-122303247570854	0.110658715236906
157	P10323	ACR	Acrosin (EC 3.4.21.10) [Cleaved into: Acrosin light chain
158	Q96R27	OR2M4	Olfactory receptor 2M4 (HTPCRX18) (OST710) (Olfactory receptor OR1-55) (Olfactory receptor TPCR100)	772789688906057	200597721940172	0.719989158363283	-121654214213436	0.111889233842619
159	P35625	TIMP3	Metalloproteinase inhibitor 3 (Protein MIG-5) (Tissue inhibitor of metalloproteinases 3) (TIMP-3)	271453392183356	259235701256495	0.720425964717565	-121373810249554	0.112423874711874
160	Q96L92	SNX27	Sorting nexin-27	206613852842819	40081464108633	0.721524741206838	-120668460430368	0.113776815197386
161	Q14112	NID2	Nidogen-2 (NID-2) (Osteonidogen)	201106816359212	392972151569029	0.721550623538473	-120651845497197	0.113808823803709
162	Q96DT6	ATG4C	Cysteine protease ATG4C (EC 3.4.22.-) (AUT-like 3 cysteine endopeptidase) (Autophagin-3) (Autophagy-related cysteine endopeptidase 3) (Autophagy-related protein 4 homolog C)	681540975427683	179165771346247	0.721958263496781	-120390164642453	0.114313797683802
163	Q58HT5	AWAT1	Acyl-CoA wax alcohol acyltransferase 1 (EC 2.3.1.75) (Diacylglycerol O-acyltransferase 2-like protein 3) (Diacylglycerol acyltransferase 2) (Long-chain-alcohol O-fatty-acyltransferase 1)	844542548585519	208213090166133	0.722365014270647	-120129054591773	0.114819258221665
164	Q96PQ0	SORCS2	VPS10 domain-containing receptor SorCS2	772863514081926	195085856914014	0.722458168770663	-120069254886934	0.114935242765922
165	Q92819	HAS2	Hyaluronan synthase 2 (EC 2.4.1.212) (Hyaluronate synthase 2) (Hyaluronic acid synthase 2) (HA synthase 2)	128150594753292	148253752929684	0.722551024940291	-120009646692641	0.115050938774062
166	Q86UX2	ITIH5	Inter-alpha-trypsin inhibitor heavy chain H5 (ITI heavy chain H5) (ITI-HC5) (Inter-alpha-inhibitor heavy chain 5)	820125948944512	202938211736137	0.722762088177319	-119874156520137	0.115314225253645
167	P16619	CCL3L1	C-C motif chemokine 3-like 1 (G0/G1 switch regulatory protein 19-2) (LD78-beta(1-70)) (PAT 464.2) (Small-inducible cytokine A3-like 1) (Tonsillar lymphocyte LD78 beta protein) [Cleaved into: LD78-beta(3-70)
168	Q9NRB3	CHST12	Carbohydrate sulfotransferase 12 (EC 2.8.2.5) (Chondroitin 4-O-sulfotransferase 2) (Chondroitin 4-sulfotransferase 2) (C4ST-2) (C4ST2) (Sulfotransferase Hlo)	696490052486939	179165771346247	0.72333035088301	-11950936531772	0.116025220724583
169	Q9BQB4	SOST	Sclerostin	142595118242191	158607118533829	0.723702088937155	-11927073137184	0.116492010151101
170	P78367	NKX3-2	Homeobox protein Nkx-3.2 (Bagpipe homeobox protein homolog 1) (Homeobox protein NK-3 homolog B)	820309686208427	199615737265444	0.724243422769002	-11892322692108	0.117174139786555
171	P31949	S100A11	Protein S100-A11 (Calgizzarin) (Metastatic lymph node gene 70 protein) (MLN 70) (Protein S100-C) (S100 calcium-binding protein A11) [Cleaved into: Protein S100-A11, N-terminally processed]	383679550672639	60990360287898	0.724283739408941	-118897346011752	0.117225055386301
172	Q96IP4	FAM46A	Protein FAM46A (HBV X-transactivated gene 11 protein) (HBV XAg-transactivated protein 11)	801631136465277	195754934379688	0.724496076808255	-118761037902072	0.117493473417808
173	Q16378	PRR4	Proline-rich protein 4 (Lacrimal proline-rich protein) (Nasopharyngeal carcinoma-associated proline-rich protein 4)	998981013132052	228661911716163	0.724864327535458	-118524642614784	0.11796001438166
174	O75197	LRP5	Low-density lipoprotein receptor-related protein 5 (LRP-5)	198556125534485	19808684895587	0.725848706758391	-117892729105817	0.119213564728883
175	P09228	CST2	Cystatin-SA (Cystatin-2) (Cystatin-S5)	214040247161565	389949769118973	0.726669582846616	-117365774983613	0.120266069866583
176	Q9BVP2	GNL3	Guanine nucleotide-binding protein-like 3 (E2-induced gene 3 protein) (Novel nucleolar protein 47) (NNP47) (Nucleolar GTP-binding protein 3) (Nucleostemin)	398845733554379	612332245040949	0.726776061414967	-117297422011314	0.120403071988682
177	P78316	NOP14	Nucleolar protein 14 (Nucleolar complex protein 14)	847671213655352	194291879040519	0.728770649360524	-116017013975208	0.122989770883628
178	O75129	ASTN2	Astrotactin-2	109404219553283	233643511258183	0.728907891915877	-115928912334385	0.123169176870215
179	Q9NPH2	ISYNA1	Inositol-3-phosphate synthase 1 (IPS 1) (EC 5.5.1.4) (Myo-inositol 1-phosphate synthase) (MI-1-P synthase) (MIP synthase) (hIPS) (Myo-inositol 1-phosphate synthase A1) (hINO1)	117706667144981	131984656405509	0.728932925230239	-11591284242032	0.12320192064633
180	Q8NGD0	OR4M1	Olfactory receptor 4M1 (Olfactory receptor OR14-7)	893879569574382	201345183496477	0.729041325969555	-115843255527424	0.123343780082917
181	Q9UP79	ADAMTS8	A disintegrin and metalloproteinase with thrombospondin motifs 8 (ADAM-TS 8) (ADAM-TS8) (ADAMTS-8) (EC 3.4.24.-) (METH-2) (METH-8)	764204795574277	179165771346247	0.72925705207038	-115704772070873	0.123626432050596
182	P07438	MT1B	Metallothionein-1B (MT-1B) (Metallothionein-IB) (MT-IB)	540101755007045	744162061882749	0.72948332714898	-115559516791629	0.123923392715646
183	Q99969	RARRES2	Retinoic acid receptor responder protein 2 (Chemerin) (RAR-responsive protein TIG2) (Tazarotene-induced gene 2 protein)	106607641185746	122132243299189	0.729553006022983	-115514787056639	0.124014938880743
184	Q86XL3	ANKLE2	Ankyrin repeat and LEM domain-containing protein 2 (LEM domain-containing protein 4)	708267495208532	168684254774551	0.729682421805558	-115431709743162	0.124185094712823
185	Q9H2D1	SLC25A32	Mitochondrial folate transporter/carrier (Solute carrier family 25 member 32)	800769366821195	183602876868753	0.73011009412495	-115157169291943	0.124748559525548
186	Q8IUH5	ZDHHC17	Palmitoyltransferase ZDHHC17 (EC 2.3.1.225) (Huntingtin yeast partner H) (Huntingtin-interacting protein 14) (HIP-14) (Huntingtin-interacting protein 3) (HIP-3) (Huntingtin-interacting protein H) (Putative MAPK-activating protein PM11) (Putative NF-kappa-B-activating protein 205) (Zinc finger DHHC domain-containing protein 17) (DHHC-17)	111643233688694	232519171657858	0.730697870878975	-114779851219323	0.125525875835497
187	P12955	PEPD	Xaa-Pro dipeptidase (X-Pro dipeptidase) (EC 3.4.13.9) (Imidodipeptidase) (Peptidase D) (Proline dipeptidase) (Prolidase)	955461157585886	111427392499288	0.730895561321723	-114652945593467	0.125788073243196
188	Q9Y4C5	CHST2	Carbohydrate sulfotransferase 2 (EC 2.8.2.-) (Galactose/N-acetylglucosamine/N-acetylglucosamine 6-O-sulfotransferase 2) (GST-2) (N-acetylglucosamine 6-O-sulfotransferase 1) (GlcNAc6ST-1) (Gn6ST-1)	895754225537683	196962383537216	0.73114930687187	-114490055888725	0.126125176225452
189	Q9HD89	RETN	Resistin (Adipose tissue-specific secretory factor) (ADSF) (C/EBP-epsilon-regulated myeloid-specific secreted cysteine-rich protein) (Cysteine-rich secreted protein A12-alpha-like 2) (Cysteine-rich secreted protein FIZZ3)	219821308947724	204291852606976	0.731248388138822	-114426451548432	0.126256977288073
190	Q8NHM5	KDM2B	Lysine-specific demethylase 2B (EC 1.14.11.27) (CXXC-type zinc finger protein 2) (F-box and leucine-rich repeat protein 10) (F-box protein FBL10) (F-box/LRR-repeat protein 10) (JmjC domain-containing histone demethylation protein 1B) (Jumonji domain-containing EMSY-interactor methyltransferase motif protein) (Protein JEMMA) (Protein-containing CXXC domain 2) ([Histone-H3]-lysine-36 demethylase 1B)	20741670143874	362484077192446	0.731530981856204	-114245043018667	0.126633419672082
191	O94907	DKK1	Dickkopf-related protein 1 (Dickkopf-1) (Dkk-1) (hDkk-1) (SK)	2964429849695	252974980300196	0.731891722121864	-114013469005535	0.12711509572903
192	Q9H6W3	RIOX1	Ribosomal oxygenase 1 (60S ribosomal protein L8 histidine hydroxylase) (Bifunctional lysine-specific demethylase and histidyl-hydroxylase NO66) (EC 1.14.11.-) (EC 1.14.11.27) (Histone lysine demethylase NO66) (Myc-associated protein with JmjC domain) (Nucleolar protein 66) (hsNO66) (Ribosomal oxygenase NO66) (ROX)	832094679347067	1833183058462	0.732741011644692	-113468275131065	0.128254133459619
193	O00566	MPHOSPH10	U3 small nucleolar ribonucleoprotein protein MPP10 (M phase phosphoprotein 10)	880358993329066	190477407900386	0.733009737964296	-113295768654275	0.128616011493887
194	P09238	MMP10	Stromelysin-2 (SL-2) (EC 3.4.24.22) (Matrix metalloproteinase-10) (MMP-10) (Transin-2)	129001936928688	136101402605259	0.733178722095433	-113187290790482	0.128843935097918
195	Q9NV96	TMEM30A	Cell cycle control protein 50A (P4-ATPase flippase complex beta subunit TMEM30A) (Transmembrane protein 30A)	918411425900049	195754934379688	0.733340788326598	-113083253811202	0.129062790990052
196	Q9UBD3	XCL2	Cytokine SCM-1 beta (C motif chemokine 2) (XC chemokine ligand 2)	742152734678624	167391022707841	0.733363965421737	-1130683754806	0.129094110630764
197	Q8N6I1	EID2	EP300-interacting inhibitor of differentiation 2 (EID-2) (CREBBP/EP300 inhibitor 2) (EID-1-like inhibitor of differentiation 2)	888809254353211	190477407900386	0.733636477764997	-112893438599513	0.129462756897164
198	Q9NSB2	KRT84	Keratin, type II cuticular Hb4 (Keratin-84) (K84) (Type II hair keratin Hb4) (Type-II keratin Kb24)	958249729649542	201172211791481	0.73368699822284	-112861007439807	0.129531179475796
199	O00291	HIP1	Huntingtin-interacting protein 1 (HIP-1) (Huntingtin-interacting protein I) (HIP-I)	410626563049168	584046064265272	0.73387513505351	-112740234670467	0.129786203667872
200	Q8IWY4	SCUBE1	Signal peptide, CUB and EGF-like domain-containing protein 1	893455999299342	189376832061492	0.734497931811759	-112340435816824	0.1306328998565
201	P43235	CTSK	Cathepsin K (EC 3.4.22.38) (Cathepsin O) (Cathepsin O2) (Cathepsin X)	231966452482522	204079320650228	0.73635101607588	-111150864813627	0.133174734824575
202	Q6KF10	GDF6	Growth/differentiation factor 6 (GDF-6) (Bone morphogenetic protein 13) (BMP-13) (Growth/differentiation factor 16)	226807382490778	367011165731775	0.736705549307756	-110923275350765	0.13366489315777
203	Q8WYR4	RSPH1	Radial spoke head 1 homolog (Cancer/testis antigen 79) (CT79) (Male meiotic metaphase chromosome-associated acidic protein) (Meichroacidin) (Testis-specific gene A2 protein)	642045578701231	144357834865822	0.736997329495335	-110735969647958	0.134069221949719
204	Q9Y324	FCF1	rRNA-processing protein FCF1 homolog	975403167677791	196324221465872	0.7370635575186	-110693455155983	0.134161113050597
205	Q8TEY7	USP33	Ubiquitin carboxyl-terminal hydrolase 33 (EC 3.4.19.12) (Deubiquitinating enzyme 33) (Ubiquitin thioesterase 33) (Ubiquitin-specific-processing protease 33) (VHL-interacting deubiquitinating enzyme 1) (hVDU1)	106828697888075	209745724793687	0.737146862042327	-110639978556036	0.134276759145956
206	Q7LFX5	CHST15	Carbohydrate sulfotransferase 15 (EC 2.8.2.33) (B-cell RAG-associated gene protein) (hBRAG) (N-acetylgalactosamine 4-sulfate 6-O-sulfotransferase) (GalNAc4S-6ST)	863128818139698	179165771346247	0.737181640202997	-110617653024338	0.13432505959023
207	P04216	THY1	Thy-1 membrane glycoprotein (CDw90) (Thy-1 antigen) (CD antigen CD90)	570301893765981	393248331097306	0.737273682979058	-110558566980829	0.134452947580579
208	Q9UBP4	DKK3	Dickkopf-related protein 3 (Dickkopf-3) (Dkk-3) (hDkk-3)	13168807038773	133259660078142	0.737450363153394	-110445148710381	0.13469866840604
209	Q9BPY8	HOPX	Homeodomain-only protein (Lung cancer-associated Y protein) (Not expressed in choriocarcinoma protein 1) (Odd homeobox protein 1)	421010223238345	571603130067764	0.738019949117487	-110079508053973	0.135492926659803
210	Q99717	SMAD5	Mothers against decapentaplegic homolog 5 (MAD homolog 5) (Mothers against DPP homolog 5) (JV5-1) (SMAD family member 5) (SMAD 5) (Smad5) (hSmad5)	168450604974919	158666997113455	0.738307760430061	-109894750135265	0.13589548280647
211	Q8WVE6	TMEM171	Transmembrane protein 171	115990176477953	217794887042017	0.73925514207259	-109286586894804	0.137226347921008
212	P16035	TIMP2	Metalloproteinase inhibitor 2 (CSC-21K) (Tissue inhibitor of metalloproteinases 2) (TIMP-2)	670144876984499	436907965873811	0.739268120821012	-109278255302399	0.137244641841384
213	Q8TDX6	CSGALNACT1	Chondroitin sulfate N-acetylgalactosaminyltransferase 1 (CsGalNAcT-1) (EC 2.4.1.174) (Chondroitin beta-1,4-N-acetylgalactosaminyltransferase 1) (Beta4GalNAcT-1)	974275577509684	19095165339985	0.739490686093429	-109135381500321	0.137558613227451
214	P27930	IL1R2	Interleukin-1 receptor type 2 (IL-1R-2) (IL-1RT-2) (IL-1RT2) (CD121 antigen-like family member B) (CDw121b) (IL-1 type II receptor) (Interleukin-1 receptor beta) (IL-1R-beta) (Interleukin-1 receptor type II) (CD antigen CD121b) [Cleaved into: Interleukin-1 receptor type 2, membrane form (mIL-1R2) (mIL-1RII)
215	Q15238	PSG5	Pregnancy-specific beta-1-glycoprotein 5 (PS-beta-G-5) (PSBG-5) (Pregnancy-specific glycoprotein 5) (Fetal liver non-specific cross-reactive antigen 3) (FL-NCA-3)	951069975944653	102926078236797	0.739529061235973	-109110746918021	0.137612798310142
216	Q99727	TIMP4	Metalloproteinase inhibitor 4 (Tissue inhibitor of metalloproteinases 4) (TIMP-4)	712693598299306	830040186344411	0.739720596078825	-108987792824907	0.137883460217508
217	Q5TC82	RC3H1	Roquin-1 (Roquin) (RING finger and C3H zinc finger protein 1) (RING finger and CCCH-type zinc finger domain-containing protein 1) (RING finger protein 198)	119287928260856	22100519230283	0.739815176080657	-108927078031823	0.138017247059557
218	Q8IVH2	FOXP4	Forkhead box protein P4 (Fork head-related protein-like A)	112295450233842	210632114418518	0.740124464966378	-108728532775578	0.138455365415939
219	Q14767	LTBP2	Latent-transforming growth factor beta-binding protein 2 (LTBP-2)	292215703458447	425465126234488	0.740600770681484	-108422772547445	0.139131920749758
220	P22004	BMP6	Bone morphogenetic protein 6 (BMP-6) (VG-1-related protein) (VG-1-R) (VGR-1)	122828671136133	122903174680978	0.740907014318173	-108226182161798	0.13956810261191
221	Q9HCS4	TCF7L1	Transcription factor 7-like 1 (HMG box transcription factor 3) (TCF-3)	114867915526739	212239576206107	0.740963665142327	-108189815667826	0.139648892019659
222	P01138	NGF	Beta-nerve growth factor (Beta-NGF)	590733111125188	39241099565381	0.741299256759419	-107974385606529	0.140128129320566
223	Q9Y2K2	SIK3	Serine/threonine-protein kinase SIK3 (EC 2.7.11.1) (Salt-inducible kinase 3) (SIK-3) (Serine/threonine-protein kinase QSK)	115288891234728	210632114418518	0.741908745091937	-107583129978715	0.14100135563273
224	Q9NUP9	LIN7C	Protein lin-7 homolog C (Lin-7C) (Mammalian lin-seven protein 3) (MALS-3) (Vertebrate lin-7 homolog 3) (Veli-3)	114953932106464	209735624623374	0.742101737910381	-107459239951105	0.141278628085543
225	Q9NYM9	BET1L	BET1-like protein (Golgi SNARE with a size of 15 kDa) (GOS-15) (GS15) (Vesicle transport protein GOS15)	970292470637033	184723527598797	0.742208837586908	-107390488263923	0.141432657373899
226	Q8IZ52	CHPF	Chondroitin sulfate synthase 2 (EC 2.4.1.175) (EC 2.4.1.226) (Chondroitin glucuronyltransferase 2) (Chondroitin-polymerizing factor) (ChPF) (Glucuronosyl-N-acetylgalactosaminyl-proteoglycan 4-beta-N-acetylgalactosaminyltransferase II) (N-acetylgalactosaminyl-proteoglycan 3-beta-glucuronosyltransferase II) (N-acetylgalactosaminyltransferase 2)	101641670612769	19095165339985	0.742327424097722	-107314362705379	0.141603339593688
227	Q9NRD0	FBXO8	F-box only protein 8 (F-box/SEC7 protein FBS)	11241902709499	203754398944803	0.743234047215832	-106732364038068	0.142912858245769
228	Q9Y3B4	SF3B6	Splicing factor 3B subunit 6 (Pre-mRNA branch site protein p14) (SF3b 14 kDa subunit) (SF3B14a) (Spliceosome-associated protein, 14-kDa) (Splicing factor 3b, subunit 6, 14kDa)	101121460483127	188211325882381	0.743291401642622	-106695545872627	0.142995974850733
229	Q13467	FZD5	Frizzled-5 (Fz-5) (hFz5) (FzE5)	314666384533545	437452951229214	0.743329113214816	-106671337263426	0.143050643316387
230	O95256	IL18RAP	Interleukin-18 receptor accessory protein (IL-18 receptor accessory protein) (IL-18RAcP) (Accessory protein-like) (AcPL) (CD218 antigen-like family member B) (CDw218b) (IL-1R accessory protein-like) (IL-1RAcPL) (Interleukin-1 receptor 7) (IL-1R-7) (IL-1R7) (Interleukin-18 receptor accessory protein-like) (Interleukin-18 receptor beta) (IL-18R-beta) (IL-18Rbeta) (CD antigen CD218b)	277038753117551	39611730228022	0.743786641376187	-106377631119322	0.143715022521998
231	P10451	SPP1	Osteopontin (Bone sialoprotein 1) (Nephropontin) (Secreted phosphoprotein 1) (SPP-1) (Urinary stone protein) (Uropontin)	107784958963599	675226105361317	0.743936359242874	-106281521063066	0.14393288010959
232	O95456	PSMG1	Proteasome assembly chaperone 1 (PAC-1) (Chromosome 21 leucine-rich protein) (C21-LRP) (Down syndrome critical region protein 2)	993652823795849	1833183058462	0.744495545306267	-105922556530647	0.144748532346274
233	O43790	KRT86	Keratin, type II cuticular Hb6 (Hair keratin K2.11) (Keratin-86) (K86) (Type II hair keratin Hb6) (Type-II keratin Kb26)	24877508300263	362833619257232	0.744548561404844	-105888523316513	0.144826025091742
234	Q6B0I6	KDM4D	Lysine-specific demethylase 4D (EC 1.14.11.-) (JmjC domain-containing histone demethylation protein 3D) (Jumonji domain-containing protein 2D)	997730217295266	1833183058462	0.74477127319639	-105745555457779	0.145151864328075
235	P0DI81	TRAPPC2	Trafficking protein particle complex subunit 2 (Sedlin)	189504795997663	294352220863954	0.745177397323254	-105484847677582	0.145747314800948
236	P00746	CFD	Complement factor D (EC 3.4.21.46) (Adipsin) (C3 convertase activator) (Properdin factor D)	793505669263128	85504918766197	0.745260511564695	-105431493227661	0.145869377233929
237	Q15797	SMAD1	Mothers against decapentaplegic homolog 1 (MAD homolog 1) (Mothers against DPP homolog 1) (JV4-1) (Mad-related protein 1) (SMAD family member 1) (SMAD 1) (Smad1) (hSMAD1) (Transforming growth factor-beta-signaling protein 1) (BSP-1)	243601998774874	197145435815898	0.745331895760342	-10538566877657	0.145974267626913
238	Q53G44	IFI44L	Interferon-induced protein 44-like	121754803744749	210360821036984	0.745756008779147	-105113413186785	0.14659849494425
239	O60488	ACSL4	Long-chain-fatty-acid--CoA ligase 4 (EC 6.2.1.3) (Long-chain acyl-CoA synthetase 4) (LACS 4)	313901966826606	420804056933306	0.747061767597313	-104275192897868	0.148531600194995
240	O75962	TRIO	Triple functional domain protein (EC 2.7.11.1) (PTPRF-interacting protein)	719039655505782	780605134743618	0.747203739224966	-104184055471037	0.148742804173059
241	Q13444	ADAM15	Disintegrin and metalloproteinase domain-containing protein 15 (ADAM 15) (EC 3.4.24.-) (Metalloprotease RGD disintegrin protein) (Metalloproteinase-like, disintegrin-like, and cysteine-rich protein 15) (MDC-15) (Metargidin)	2814363140032	384662310795534	0.74788425191494	-103747206387067	0.149757954304438
242	Q9HCN2	TP53AIP1	p53-regulated apoptosis-inducing protein 1 (p53AIP1)	122559409258625	205293129542395	0.748455893877629	-1033802459006	0.150614260920045
243	O60938	KERA	Keratocan (KTN) (Keratan sulfate proteoglycan keratocan)	123318950335557	205627580122758	0.748732173372333	-103202890730065	0.151029287887323
244	Q9H324	ADAMTS10	A disintegrin and metalloproteinase with thrombospondin motifs 10 (ADAM-TS 10) (ADAM-TS10) (ADAMTS-10) (EC 3.4.24.-)	965303901625276	169760830420116	0.749480539425978	-102722483781266	0.152157302542306
245	O94874	UFL1	E3 UFM1-protein ligase 1 (EC 6.3.2.-) (Novel LZAP-binding protein) (Regulator of C53/LZAP and DDRGK1)	10182426556146	174003103976412	0.750869776604984	-101830675299209	0.154266100086118
246	P78380	OLR1	Oxidized low-density lipoprotein receptor 1 (Ox-LDL receptor 1) (C-type lectin domain family 8 member A) (Lectin-like oxidized LDL receptor 1) (LOX-1) (Lectin-like oxLDL receptor 1) (hLOX-1) (Lectin-type oxidized LDL receptor 1) [Cleaved into: Oxidized low-density lipoprotein receptor 1, soluble form]	162282933054668	139016722744262	0.750967794598185	-101767753518068	0.154415613325028
247	Q96MU8	KREMEN1	Kremen protein 1 (Dickkopf receptor) (Kringle domain-containing transmembrane protein 1) (Kringle-containing protein marking the eye and the nose)	111704708242201	186264748391717	0.751001579059881	-101746065882611	0.154467169161818
248	Q8WXC3	PYDC1	Pyrin domain-containing protein 1 (PAAD-only protein 1) (Pyrin-only protein 1) (cellular POP1) (cPOP1)	105997123495915	175996172652221	0.752576535526784	-100735036551349	0.156883217185715
249	O43854	EDIL3	EGF-like repeat and discoidin I-like domain-containing protein 3 (Developmentally-regulated endothelial cell locus 1 protein) (Integrin-binding protein DEL1)	316776002628006	400565881613656	0.752727211403908	-100638311508792	0.157115656362255
250	Q9Y5Y5	PEX16	Peroxisomal membrane protein PEX16 (Peroxin-16) (Peroxisomal biogenesis factor 16)	133521350274696	207896562347789	0.753241002931535	-100308487595877	0.157909955611159
251	Q9UBD9	CLCF1	Cardiotrophin-like cytokine factor 1 (B-cell-stimulating factor 3) (BSF-3) (Novel neurotrophin-1) (NNT-1)	122975962529286	195085856914014	0.753391252089705	-100212036481767	0.158142731663645
252	P24347	MMP11	Stromelysin-3 (SL-3) (ST3) (EC 3.4.24.-) (Matrix metalloproteinase-11) (MMP-11)	985621676673066	931685731825324	0.753900578689507	-0.998850787896575	0.158933489400685
253	P40429	RPL13A	60S ribosomal protein L13a (23 kDa highly basic protein) (Large ribosomal subunit protein uL13)	308033750368808	386852396642501	0.754113907461632	-0.997481342769976	0.159265462732296
254	O75771	RAD51D	DNA repair protein RAD51 homolog 4 (R51H3) (RAD51 homolog D) (RAD51-like protein 3) (TRAD)	516429182308026	568122871084129	0.754685231030022	-0.993813781809262	0.160156767624116
255	P31274	HOXC9	Homeobox protein Hox-C9 (Homeobox protein Hox-3B)	13429207418354	205159875305819	0.754875447122424	-0.992592706479641	0.16045424027504
256	P08476	INHBA	Inhibin beta A chain (Activin beta-A chain) (Erythroid differentiation protein) (EDF)	752370099541826	751252998821189	0.755191596245683	-0.990563215230935	0.160949453517134
257	Q13371	PDCL	Phosducin-like protein (PHLP)	109056199361781	174557322332618	0.755277177649727	-0.990013833000263	0.161083678882191
258	O75486	SUPT3H	Transcription initiation protein SPT3 homolog (SPT3-like protein)	160749096139967	233643511258183	0.755418025052419	-0.989109675594353	0.161304742096921
259	P21810	BGN	Biglycan (Bone/cartilage proteoglycan I) (PG-S1)	166082472856632	135761093769513	0.755949950159751	-0.985695029559061	0.162141394644859
260	P78337	PITX1	Pituitary homeobox 1 (Hindlimb-expressed homeobox protein backfoot) (Homeobox protein PITX1) (Paired-like homeodomain transcription factor 1)	470637962225743	521782605897831	0.756264769346501	-0.98367407571978	0.162637895151608
261	P31323	PRKAR2B	cAMP-dependent protein kinase type II-beta regulatory subunit	362884063181703	42760685104286	0.756511921017975	-0.982087507491508	0.163028369685719
262	Q93099	HGD	Homogentisate 1,2-dioxygenase (EC 1.13.11.5) (Homogentisate oxygenase) (Homogentisic acid oxidase) (Homogentisicase)	450903272534678	502294198615306	0.756858509662377	-0.979862612437346	0.163576970164758
263	P02818	BGLAP	Osteocalcin (Bone Gla protein) (BGP) (Gamma-carboxyglutamic acid-containing protein)	157687918775395	904434790398182	0.756873466841728	-0.979766596151469	0.163600672200933
264	Q01433	AMPD2	AMP deaminase 2 (EC 3.5.4.6) (AMP deaminase isoform L)	122419922301388	185680915987883	0.757629522311991	-0.974913165135692	0.164801667564297
265	O95372	LYPLA2	Acyl-protein thioesterase 2 (APT-2) (EC 3.1.2.-) (Lysophospholipase II) (LPL-II) (LysoPLA II)	128645832398459	191857302571776	0.758079475832222	-0.972024728431452	0.165519123301469
266	Q9P2N4	ADAMTS9	A disintegrin and metalloproteinase with thrombospondin motifs 9 (ADAM-TS 9) (ADAM-TS9) (ADAMTS-9) (EC 3.4.24.-)	297976184175741	362484077192446	0.758131720060846	-0.971689351240795	0.165602557998491
267	Q16878	CDO1	Cysteine dioxygenase type 1 (EC 1.13.11.20) (Cysteine dioxygenase type I) (CDO) (CDO-I)	128421720014563	189376832061492	0.759161532599433	-0.96507856101203	0.167252732114901
268	O76000	OR2B3	Putative olfactory receptor 2B3 (Hs6M1-1) (Olfactory receptor OR6-14) (OR6-4) (Olfactory receptor 6-4)	123463073789179	183602876868753	0.759260193333939	-0.964445217179835	0.167411380790145
269	Q8TEK3	DOT1L	Histone-lysine N-methyltransferase, H3 lysine-79 specific (EC 2.1.1.43) (DOT1-like protein) (Histone H3-K79 methyltransferase) (H3-K79-HMTase) (Lysine N-methyltransferase 4)	568876262466052	582926688914069	0.759759461442274	-0.961240209852344	0.168215701470415
270	Q9BY77	POLDIP3	Polymerase delta-interacting protein 3 (46 kDa DNA polymerase delta interaction protein) (p46) (S6K1 Aly/REF-like target) (SKAR)	128546159188215	188211325882381	0.759801010222807	-0.960973491141829	0.168282748403095
271	Q9Y577	TRIM17	E3 ubiquitin-protein ligase TRIM17 (EC 2.3.2.27) (RING finger protein 16) (RING-type E3 ubiquitin transferase TRIM17) (Testis RING finger protein) (Tripartite motif-containing protein 17)	134655067330201	194337439635262	0.760102734333771	-0.959036599979789	0.168770153736497
272	Q13822	ENPP2	Ectonucleotide pyrophosphatase/phosphodiesterase family member 2 (E-NPP 2) (EC 3.1.4.39) (Autotaxin) (Extracellular lysophospholipase D) (LysoPLD)	112843781904362	976103057320428	0.760323993189588	-0.957616248384471	0.169128151383791
273	Q99542	MMP19	Matrix metalloproteinase-19 (MMP-19) (EC 3.4.24.-) (Matrix metalloproteinase RASI) (Matrix metalloproteinase-18) (MMP-18)	322258951755284	375147208890768	0.760666518803715	-0.9554174355927	0.169683320104452
274	Q53GQ0	HSD17B12	Very-long-chain 3-oxoacyl-CoA reductase (EC 1.1.1.330) (17-beta-hydroxysteroid dehydrogenase 12) (17-beta-HSD 12) (3-ketoacyl-CoA reductase) (KAR) (Estradiol 17-beta-dehydrogenase 12) (EC 1.1.1.62) (Short chain dehydrogenase/reductase family 12C member 1)	156407645711266	214538905603213	0.761510205965603	-0.950001460707022	0.171055755202892
275	Q13950	RUNX2	Runt-related transcription factor 2 (Acute myeloid leukemia 3 protein) (Core-binding factor subunit alpha-1) (CBF-alpha-1) (Oncogene AML-3) (Osteoblast-specific transcription factor 2) (OSF-2) (Polyomavirus enhancer-binding protein 2 alpha A subunit) (PEA2-alpha A) (PEBP2-alpha A) (SL3-3 enhancer factor 1 alpha A subunit) (SL3/AKV core-binding factor alpha A subunit)	737999917350168	409120248084554	0.761865724438402	-0.947719241411703	0.171636201384206
276	Q9HCB6	SPON1	Spondin-1 (F-spondin) (Vascular smooth muscle cell growth-promoting factor)	146910058464315	202138537950307	0.762619176964176	-0.942882519767144	0.172870498450213
277	Q6IFH4	OR6B2	Olfactory receptor 6B2 (Olfactory receptor OR2-1)	629122683373317	611716195828599	0.762827389855492	-0.941545915583528	0.173212585462831
278	O75635	SERPINB7	Serpin B7 (Megsin) (TP55)	130625270899158	1833183058462	0.763372890647363	-0.938044121645741	0.174110868081077
279	Q99616	CCL13	C-C motif chemokine 13 (CK-beta-10) (Monocyte chemoattractant protein 4) (Monocyte chemotactic protein 4) (MCP-4) (NCC-1) (Small-inducible cytokine A13) [Cleaved into: C-C motif chemokine 13, long chain
280	O00219	HAS3	Hyaluronan synthase 3 (EC 2.4.1.212) (Hyaluronate synthase 3) (Hyaluronic acid synthase 3) (HA synthase 3)	570041762929583	560110577617441	0.764213086882325	-0.932650556455762	0.175500210568117
281	Q01638	IL1RL1	Interleukin-1 receptor-like 1 (Protein ST2)	461878943636252	276683276087215	0.764427114208975	-0.931276627020363	0.175855244547937
282	Q86VB7	CD163	Scavenger receptor cysteine-rich type 1 protein M130 (Hemoglobin scavenger receptor) (CD antigen CD163) [Cleaved into: Soluble CD163 (sCD163)]	316352289373038	206769746523903	0.764686690939593	-0.929610297227235	0.176286446993606
283	Q6UXX9	RSPO2	R-spondin-2 (Roof plate-specific spondin-2) (hRspo2)	153554353876698	204494384884298	0.764703376419946	-0.929503186266409	0.176314187368042
284	Q9Y3F4	STRAP	Serine-threonine kinase receptor-associated protein (MAP activator with WD repeats) (UNR-interacting protein) (WD-40 repeat protein PT-WD)	136322259460527	108109160513956	0.765246311172942	-0.926017864787521	0.177218348118005
285	Q12891	HYAL2	Hyaluronidase-2 (Hyal-2) (EC 3.2.1.35) (Hyaluronoglucosaminidase-2) (Lung carcinoma protein 2) (LuCa-2)	334276172713261	368684293668187	0.765259067679439	-0.925935975525796	0.177239626948525
286	P12645	BMP3	Bone morphogenetic protein 3 (BMP-3) (Bone morphogenetic protein 3A) (BMP-3A) (Osteogenin)	333628918848408	367011165731775	0.765570261410652	-0.923938294976696	0.177759221683435
287	Q05925	EN1	Homeobox protein engrailed-1 (Homeobox protein en-1) (Hu-En-1)	354923852894244	384325646652066	0.765700100110221	-0.923104806963812	0.177976294911993
288	Q9BZ95	NSD3	Histone-lysine N-methyltransferase NSD3 (EC 2.1.1.43) (Nuclear SET domain-containing protein 3) (Protein whistle) (WHSC1-like 1 isoform 9 with methyltransferase activity to lysine) (Wolf-Hirschhorn syndrome candidate 1-like protein 1) (WHSC1-like protein 1)	135301425709794	1833183058462	0.765869960709014	-0.922014401919522	0.178260531757599
289	Q68CZ2	TNS3	Tensin-3 (Tensin-like SH2 domain-containing protein 1) (Tumor endothelial marker 6)	138883875020781	186222171520856	0.766270669060876	-0.9194420902047	0.178932191211322
290	Q9H2H8	PPIL3	Peptidyl-prolyl cis-trans isomerase-like 3 (PPIase) (EC 5.2.1.8) (Cyclophilin J) (CyPJ) (Cyclophilin-like protein PPIL3) (Rotamase PPIL3)	145515573697418	192528859199575	0.766498863086479	-0.917977218902218	0.179315396331493
291	Q01167	FOXK2	Forkhead box protein K2 (Cellular transcription factor ILF-1) (FOXK1) (Interleukin enhancer-binding factor 1)	161613992139587	208389946115886	0.766618193482052	-0.917211188014567	0.179515992624143
292	P57082	TBX4	T-box transcription factor TBX4 (T-box protein 4)	151280984536161	195989272926543	0.767623688785993	-0.910756500116239	0.181211843523085
293	P05186	ALPL	Alkaline phosphatase, tissue-nonspecific isozyme (AP-TNAP) (TNSALP) (EC 3.1.3.1) (Alkaline phosphatase liver/bone/kidney isozyme)	101361568374281	84238759627079	0.767846553615993	-0.909325839112129	0.181589077583247
294	Q8WTQ1	DEFB104A	Beta-defensin 104 (Beta-defensin 4) (BD-4) (DEFB-4) (hBD-4) (Defensin, beta 104)	170589018340659	213982088996788	0.768039372721017	-0.908088053973916	0.181915850727259
295	P49190	PTH2R	Parathyroid hormone 2 receptor (PTH2 receptor)	155338955467827	198134930756299	0.768512214514497	-0.905052688030149	0.182718737541509
296	Q86VK4	ZNF410	Zinc finger protein 410 (Another partner for ARF 1) (Zinc finger protein APA-1)	169728826631649	211738529027339	0.768671871943347	-0.904027781330104	0.182990335207975
297	Q13217	DNAJC3	DnaJ homolog subfamily C member 3 (Endoplasmic reticulum DNA J domain-containing protein 6) (ER-resident protein ERdj6) (ERdj6) (Interferon-induced, double-stranded RNA-activated protein kinase inhibitor) (Protein kinase inhibitor of 58 kDa) (Protein kinase inhibitor p58)	144084005472861	186389500034202	0.76882163385534	-0.903066398022611	0.183245328179133
298	P20366	TAC1	Protachykinin-1 (PPT) [Cleaved into: Substance P
299	O43291	SPINT2	Kunitz-type protease inhibitor 2 (Hepatocyte growth factor activator inhibitor type 2) (HAI-2) (Placental bikunin)	362432762973384	378065531474161	0.769022794086041	-0.901775067768116	0.183588183322488
300	Q9Y5Q5	CORIN	Atrial natriuretic peptide-converting enzyme (EC 3.4.21.-) (Corin) (Heart-specific serine proteinase ATC2) (Pro-ANP-converting enzyme) (Transmembrane protease serine 10) [Cleaved into: Atrial natriuretic peptide-converting enzyme, N-terminal propeptide
301	Q687X5	STEAP4	Metalloreductase STEAP4 (EC 1.16.1.-) (Six-transmembrane epithelial antigen of prostate 4) (SixTransMembrane protein of prostate 2) (Tumor necrosis factor, alpha-induced protein 9)	162850012290441	203754398944803	0.769299762572408	-0.899997093141919	0.18406089881983
302	P84022	SMAD3	Mothers against decapentaplegic homolog 3 (MAD homolog 3) (Mad3) (Mothers against DPP homolog 3) (hMAD-3) (JV15-2) (SMAD family member 3) (SMAD 3) (Smad3) (hSMAD3)	744437630060153	392100685548054	0.769370694275719	-0.899541753365419	0.184182083160082
303	P43490	NAMPT	Nicotinamide phosphoribosyltransferase (NAmPRTase) (Nampt) (EC 2.4.2.12) (Pre-B-cell colony-enhancing factor 1) (Pre-B cell-enhancing factor) (Visfatin)	319304302903551	200571699925588	0.769631417697702	-0.897868062488803	0.184627946619818
304	Q9Y2J8	PADI2	Protein-arginine deiminase type-2 (EC 3.5.3.15) (PAD-H19) (Peptidylarginine deiminase II) (Protein-arginine deiminase type II)	405202947572676	408554892714472	0.769874637909519	-0.896306731917007	0.18504448233772
305	Q8WWA0	ITLN1	Intelectin-1 (ITLN-1) (Endothelial lectin HL-1) (Galactofuranose-binding lectin) (Intestinal lactoferrin receptor) (Omentin)	98671030058234	806043621660061	0.770521251089263	-0.892155855975737	0.186154699792763
306	P78545	ELF3	ETS-related transcription factor Elf-3 (E74-like factor 3) (Epithelial-restricted with serine box) (Epithelium-restricted Ets protein ESX) (Epithelium-specific Ets transcription factor 1) (ESE-1)	638070480531039	575529725771143	0.770625081959914	-0.891489322913235	0.186333358521379
307	P20851	C4BPB	C4b-binding protein beta chain	121941623744564	160767249996573	0.77062700706789	-0.891476964853379	0.186336672000857
308	P51884	LUM	Lumican (Keratan sulfate proteoglycan lumican) (KSPG lumican)	382558452867214	387330175148828	0.770809040079836	-0.890308420082758	0.186650150579536
309	O00625	PIR	Pirin (EC 1.13.11.24) (Probable quercetin 2,3-dioxygenase PIR) (Probable quercetinase)	156438125902053	194411626181647	0.770811515165695	-0.890292531488669	0.186654415167199
310	Q9H0Y0	ATG10	Ubiquitin-like-conjugating enzyme ATG10 (EC 6.3.2.-) (Autophagy-related protein 10) (APG10-like)	145461529029778	1833183058462	0.771062260184923	-0.888682896083281	0.187086762909651
311	O94788	ALDH1A2	Retinal dehydrogenase 2 (RALDH 2) (RalDH2) (EC 1.2.1.36) (Aldehyde dehydrogenase family 1 member A2) (Retinaldehyde-specific dehydrogenase type 2) (RALDH(II))	381719787214779	384200598808924	0.771469960241433	-0.886065701740766	0.18779106191837
312	P35228	NOS2	Nitric oxide synthase, inducible (EC 1.14.13.39) (Hepatocyte NOS) (HEP-NOS) (Inducible NO synthase) (Inducible NOS) (iNOS) (NOS type II) (Peptidyl-cysteine S-nitrosylase NOS2)	180325174838799	933741669008217	0.771869124962236	-0.883503299228582	0.188482200378351
313	O95718	ESRRB	Steroid hormone receptor ERR2 (ERR beta-2) (Estrogen receptor-like 2) (Estrogen-related receptor beta) (ERR-beta) (Nuclear receptor subfamily 3 group B member 2)	357312960053148	362484077192446	0.772207033031573	-0.881334128355933	0.189068499624012
314	P20718	GZMH	Granzyme H (EC 3.4.21.-) (CCP-X) (Cathepsin G-like 2) (CTSGL2) (Cytotoxic T-lymphocyte proteinase) (Cytotoxic serine protease C) (CSP-C)	148159751692046	183602876868753	0.772245993024676	-0.881084028136652	0.189136170673638
315	Q99584	S100A13	Protein S100-A13 (S100 calcium-binding protein A13)	143719556705638	179165771346247	0.772336375339873	-0.880503826882761	0.189293216480321
316	Q99715	COL12A1	Collagen alpha-1(XII) chain	162243225842324	195754934379688	0.772816977040954	-0.877418646900597	0.190129644296737
317	Q3SY56	SP6	Transcription factor Sp6 (Krueppel-like factor 14)	113850260128957	881722092455409	0.772900713966705	-0.876881105134694	0.190275610041974
318	Q9NZM1	MYOF	Myoferlin (Fer-1-like protein 3)	183469479302464	214538905603213	0.77314159902899	-0.875334764848144	0.19069589174142
319	Q9H295	DCSTAMP	Dendritic cell-specific transmembrane protein (DC-STAMP) (hDC-STAMP) (Dendrocyte-expressed seven transmembrane protein) (IL-four-induced protein) (FIND) (Transmembrane 7 superfamily member 4)	178618237372546	207896562347789	0.774166175064169	-0.86875758988844	0.192489867198566
320	Q9ULX9	MAFF	Transcription factor MafF (U-Maf) (V-maf musculoaponeurotic fibrosarcoma oncogene homolog F)	165794162218473	195989272926543	0.774289639551026	-0.867965020568557	0.19270674102815
321	Q9ULW8	PADI3	Protein-arginine deiminase type-3 (EC 3.5.3.15) (Peptidylarginine deiminase III) (Protein-arginine deiminase type III)	142762829168815	174557322332618	0.774289844565914	-0.867963704493677	0.192707101274971
322	Q9H5I1	SUV39H2	Histone-lysine N-methyltransferase SUV39H2 (EC 2.1.1.43) (Histone H3-K9 methyltransferase 2) (H3-K9-HMTase 2) (Lysine N-methyltransferase 1B) (Suppressor of variegation 3-9 homolog 2) (Su(var)3-9 homolog 2)	152350502212243	1833183058462	0.774417484653555	-0.86714433027501	0.192931466989412
323	P12643	BMP2	Bone morphogenetic protein 2 (BMP-2) (Bone morphogenetic protein 2A) (BMP-2A)	108225837314607	55035904973982	0.774521642051742	-0.866475701097963	0.193114673002195
324	Q9BW60	ELOVL1	Elongation of very long chain fatty acids protein 1 (EC 2.3.1.199) (3-keto acyl-CoA synthase ELOVL1) (ELOVL fatty acid elongase 1) (ELOVL FA elongase 1) (Very long chain 3-ketoacyl-CoA synthase 1) (Very long chain 3-oxoacyl-CoA synthase 1)	161099678631692	19095165339985	0.77464879869268	-0.86565943032252	0.193338477093825
325	Q9HAU4	SMURF2	E3 ubiquitin-protein ligase SMURF2 (hSMURF2) (EC 2.3.2.26) (HECT-type E3 ubiquitin transferase SMURF2) (SMAD ubiquitination regulatory factor 2) (SMAD-specific E3 ubiquitin-protein ligase 2)	436181266742941	407723840036598	0.776006274683011	-0.856945233634867	0.195737576202083
326	Q14005	IL16	Pro-interleukin-16 [Cleaved into: Interleukin-16 (IL-16) (Lymphocyte chemoattractant factor) (LCF)]	130647595352669	951931736878344	0.776406931084712	-0.854373255409495	0.196449104821582
327	Q8NDC4	MORN4	MORN repeat-containing protein 4 (Protein 44050)	152020156174544	179165771346247	0.776413689125804	-0.854329872764266	0.196461119903064
328	P05231	IL6	Interleukin-6 (IL-6) (B-cell stimulatory factor 2) (BSF-2) (CTL differentiation factor) (CDF) (Hybridoma growth factor) (Interferon beta-2) (IFN-beta-2)	12914186772344	644806237186743	0.777207173880174	-0.849236167779803	0.197874945859358
329	Q12981	BNIP1	Vesicle transport protein SEC20 (BCL2/adenovirus E1B 19 kDa protein-interacting protein 1) (Transformation-related gene 8 protein) (TRG-8)	148041809818043	173793866284723	0.777337707531694	-0.84839821858453	0.198108117215505
330	P14778	IL1R1	Interleukin-1 receptor type 1 (IL-1R-1) (IL-1RT-1) (IL-1RT1) (CD121 antigen-like family member A) (Interleukin-1 receptor alpha) (IL-1R-alpha) (Interleukin-1 receptor type I) (p80) (CD antigen CD121a) [Cleaved into: Interleukin-1 receptor type 1, membrane form (mIL-1R1) (mIL-1RI)
331	P48449	LSS	Lanosterol synthase (EC 5.4.99.7) (2,3-epoxysqualene--lanosterol cyclase) (Oxidosqualene--lanosterol cyclase) (OSC) (hOSC)	173227982128879	195989272926543	0.777522421124897	-0.847212466060344	0.198438353164065
332	Q8NHW4	CCL4L1	C-C motif chemokine 4-like (Lymphocyte activation gene 1 protein) (LAG-1) (Macrophage inflammatory protein 1-beta) (MIP-1-beta) (Monocyte adherence-induced protein 5-alpha) (Small-inducible cytokine A4-like)	198398848764014	217732718879043	0.777549307655178	-0.847039870364518	0.198486449304577
333	Q86UT6	NLRX1	NLR family member X1 (Caterpiller protein 11.3) (CLR11.3) (Nucleotide-binding oligomerization domain protein 26) (Nucleotide-binding oligomerization domain protein 5) (Nucleotide-binding oligomerization domain protein 9)	155141797924408	179165771346247	0.777900337654627	-0.844786464425662	0.199115036632193
334	Q9BXY4	RSPO3	R-spondin-3 (Protein with TSP type-1 repeat) (hPWTSR) (Roof plate-specific spondin-3) (hRspo3) (Thrombospondin type-1 domain-containing protein 2)	18026252577127	199974490165553	0.778556285787304	-0.840575663582215	0.200292848559819
335	Q8NBT0	POC1A	POC1 centriolar protein homolog A (Pix2) (Proteome of centriole protein 1A) (WD repeat-containing protein 51A)	137118313843503	160270644432145	0.779332529145942	-0.835592638208036	0.201692055840719
336	Q8NAC3	IL17RC	Interleukin-17 receptor C (IL-17 receptor C) (IL-17RC) (Interleukin-17 receptor homolog) (IL17Rhom) (Interleukin-17 receptor-like protein) (IL-17RL) (ZcytoR14)	217034601502544	227363176749277	0.780129678819593	-0.830475406599398	0.203135023522517
337	Q15109	AGER	Advanced glycosylation end product-specific receptor (Receptor for advanced glycosylation end products)	344572353577313	196231851535315	0.780341848826909	-0.829113400060686	0.203520120947561
338	Q9H239	MMP28	Matrix metalloproteinase-28 (MMP-28) (EC 3.4.24.-) (Epilysin)	15545186592931	174833214261878	0.780353051224484	-0.829041487263307	0.203540465862498
339	P55957	BID	BH3-interacting domain death agonist (p22 BID) (BID) [Cleaved into: BH3-interacting domain death agonist p15 (p15 BID)
340	P50238	CRIP1	Cysteine-rich protein 1 (CRP-1) (Cysteine-rich heart protein) (CRHP) (hCRHP) (Cysteine-rich intestinal protein) (CRIP)	171874400339754	188211325882381	0.780794042045887	-0.826210585809042	0.204342322157414
341	P56704	WNT3A	Protein Wnt-3a	224059993292216	139552215732494	0.780971958746831	-0.82506846533171	0.204666360878392
342	O60565	GREM1	Gremlin-1 (Cell proliferation-inducing gene 2 protein) (Cysteine knot superfamily 1, BMP antagonist 1) (DAN domain family member 2) (Down-regulated in Mos-transformed cells protein) (Increased in high glucose protein 2) (IHG-2)	733692309244315	582360226334839	0.781198231493286	-0.823615927510261	0.205078911508325
343	P12980	LYL1	Protein lyl-1 (Class A basic helix-loop-helix protein 18) (bHLHa18) (Lymphoblastic leukemia-derived sequence 1)	172081758681839	187216682834759	0.781387664144991	-0.822399881408688	0.205424673417976
344	O60568	PLOD3	Procollagen-lysine,2-oxoglutarate 5-dioxygenase 3 (EC 1.14.11.4) (Lysyl hydroxylase 3) (LH3)	204664704526806	214326877152408	0.781412774088117	-0.822238690356485	0.205470531308747
345	O14960	LECT2	Leukocyte cell-derived chemotaxin-2 (LECT-2) (hLECT2)	180126820877143	193448025748166	0.781670528549734	-0.820584058457543	0.205941615558486
346	P55774	CCL18	C-C motif chemokine 18 (Alternative macrophage activation-associated CC chemokine 1) (AMAC-1) (CC chemokine PARC) (Dendritic cell chemokine 1) (DC-CK1) (Macrophage inflammatory protein 4) (MIP-4) (Pulmonary and activation-regulated chemokine) (Small-inducible cytokine A18) [Cleaved into: CCL18(1-68)
347	P80162	CXCL6	C-X-C motif chemokine 6 (Chemokine alpha 3) (CKA-3) (Granulocyte chemotactic protein 2) (GCP-2) (Small-inducible cytokine B6) [Cleaved into: Small-inducible cytokine B6, N-processed variant 1
348	Q96A54	ADIPOR1	Adiponectin receptor protein 1 (Progestin and adipoQ receptor family member I)	112449702731842	802732703317756	0.782662079924803	-0.814218882373543	0.207759785049333
349	P20393	NR1D1	Nuclear receptor subfamily 1 group D member 1 (Rev-erbA-alpha) (V-erbA-related protein 1) (EAR-1)	457652251902318	395637283206205	0.783073792772038	-0.811575928276971	0.20851750421171
350	Q9Y6W6	DUSP10	Dual specificity protein phosphatase 10 (EC 3.1.3.16) (EC 3.1.3.48) (Mitogen-activated protein kinase phosphatase 5) (MAP kinase phosphatase 5) (MKP-5)	206525252480819	211405419410489	0.783426039940741	-0.809314708828077	0.209167073891399
351	O95450	ADAMTS2	A disintegrin and metalloproteinase with thrombospondin motifs 2 (ADAM-TS 2) (ADAM-TS2) (ADAMTS-2) (EC 3.4.24.14) (Procollagen I N-proteinase) (PC I-NP) (Procollagen I/II amino propeptide-processing enzyme) (Procollagen N-endopeptidase) (pNPI)	197310696501867	203503253037657	0.783651361424474	-0.807868277553276	0.209583207318518
352	P20333	TNFRSF1B	Tumor necrosis factor receptor superfamily member 1B (Tumor necrosis factor receptor 2) (TNF-R2) (Tumor necrosis factor receptor type II) (TNF-RII) (TNFR-II) (p75) (p80 TNF-alpha receptor) (CD antigen CD120b) (Etanercept) [Cleaved into: Tumor necrosis factor receptor superfamily member 1b, membrane form
353	P32241	VIPR1	Vasoactive intestinal polypeptide receptor 1 (VIP-R-1) (Pituitary adenylate cyclase-activating polypeptide type II receptor) (PACAP type II receptor) (PACAP-R-2) (PACAP-R2) (VPAC1)	111714135155747	786822818583292	0.784384276839341	-0.803163392070176	0.210940150753615
354	P34820	BMP8B	Bone morphogenetic protein 8B (BMP-8) (BMP-8B) (Osteogenic protein 2) (OP-2)	221082778015447	21959157811984	0.784923982377882	-0.799698800246999	0.211942664119536
355	P29279	CTGF	Connective tissue growth factor (CCN family member 2) (Hypertrophic chondrocyte-specific protein 24) (Insulin-like growth factor-binding protein 8) (IBP-8) (IGF-binding protein 8) (IGFBP-8)	445255042015419	231713265817849	0.78500264808872	-0.799193812695323	0.212089019539004
356	Q9UHA7	IL36A	Interleukin-36 alpha (FIL1 epsilon) (Interleukin-1 epsilon) (IL-1 epsilon) (Interleukin-1 family member 6) (IL-1F6)	225678013910012	222676271741144	0.785138598428235	-0.79832109155202	0.212342090721522
357	Q08629	SPOCK1	Testican-1 (Protein SPOCK)	180462044922286	184986778797282	0.786083367082079	-0.792256232996458	0.214105642966641
358	O00512	BCL9	B-cell CLL/lymphoma 9 protein (B-cell lymphoma 9 protein) (Bcl-9) (Protein legless homolog)	214942700776165	212239576206107	0.786084932870997	-0.792246181553411	0.214108572803348
359	Q9Y281	CFL2	Cofilin-2 (Cofilin, muscle isoform)	197361984715553	197994016252988	0.786316331109553	-0.79076074109014	0.214541811649356
360	Q9C0K1	SLC39A8	Zinc transporter ZIP8 (BCG-induced integral membrane protein in monocyte clone 103 protein) (LIV-1 subfamily of ZIP zinc transporter 6) (LZT-Hs6) (Solute carrier family 39 member 8) (Zrt- and Irt-like protein 8) (ZIP-8)	227060212598	221058812911388	0.786319308172127	-0.790741630101065	0.214547388818144
361	Q9NS85	CA10	Carbonic anhydrase-related protein 10 (Carbonic anhydrase-related protein X) (CA-RP X) (CARP X) (Cerebral protein 15)	189314647726024	191192781014041	0.786529542594213	-0.789392048880022	0.214941450815068
362	P24593	IGFBP5	Insulin-like growth factor-binding protein 5 (IBP-5) (IGF-binding protein 5) (IGFBP-5)	151619091130955	980341086423871	0.786744588360698	-0.788011581660458	0.215344965727946
363	O75487	GPC4	Glypican-4 (K-glypican) [Cleaved into: Secreted glypican-4]	186567140503621	188559922391083	0.786756546781736	-0.787934815637529	0.215367417571259
364	Q9H1J7	WNT5B	Protein Wnt-5b	245066639399634	232114009947769	0.787422630207426	-0.783658952179763	0.216620127145133
365	Q8WUM9	SLC20A1	Sodium-dependent phosphate transporter 1 (Gibbon ape leukemia virus receptor 1) (GLVR-1) (Leukemia virus receptor 1 homolog) (Phosphate transporter 1) (PiT-1) (Solute carrier family 20 member 1)	199511146432549	196521783077995	0.787858172824441	-0.780863024990216	0.217441530491377
366	P98177	FOXO4	Forkhead box protein O4 (Fork head domain transcription factor AFX1)	502829951963413	405732069153413	0.788214341834633	-0.778576629627814	0.218114575130284
367	P21815	IBSP	Bone sialoprotein 2 (Bone sialoprotein II) (BSP II) (Cell-binding sialoprotein) (Integrin-binding sialoprotein)	109073846997103	745248395076077	0.788483883148346	-0.776846333077547	0.218624718565923
368	P21246	PTN	Pleiotrophin (PTN) (Heparin-binding brain mitogen) (HBBM) (Heparin-binding growth factor 8) (HBGF-8) (Heparin-binding growth-associated molecule) (HB-GAM) (Heparin-binding neurite outgrowth-promoting factor 1) (HBNF-1) (Osteoblast-specific factor 1) (OSF-1)	114491001345296	771932743494022	0.788836541929446	-0.774582471319383	0.21929320917015
369	P0DML3	CSH2	Chorionic somatomammotropin hormone 2 (Choriomammotropin) (Lactogen) (Placental lactogen) (PL)	121833205808888	805050077135704	0.789657659158532	-0.769311382114975	0.220854240936764
370	Q9NX09	DDIT4	DNA damage-inducible transcript 4 protein (HIF-1 responsive protein RTP801) (Protein regulated in development and DNA damage response 1) (REDD-1)	507229707601805	402820560562654	0.789706090257894	-0.76900048296932	0.220946511910066
371	P49720	PSMB3	Proteasome subunit beta type-3 (EC 3.4.25.1) (Proteasome chain 13) (Proteasome component C10-II) (Proteasome theta chain)	187733716081403	1833183058462	0.789931240159283	-0.76755515315216	0.221375757338648
372	P43307	SSR1	Translocon-associated protein subunit alpha (TRAP-alpha) (Signal sequence receptor subunit alpha) (SSR-alpha)	2048058235859	194812456285605	0.790699340198008	-0.762624403097703	0.222843713372148
373	P10145	CXCL8	Interleukin-8 (IL-8) (C-X-C motif chemokine 8) (Chemokine (C-X-C motif) ligand 8) (Emoctakin) (Granulocyte chemotactic protein 1) (GCP-1) (Monocyte-derived neutrophil chemotactic factor) (MDNCF) (Monocyte-derived neutrophil-activating peptide) (MONAP) (Neutrophil-activating protein 1) (NAP-1) (Protein 3-10C) (T-cell chemotactic factor) [Cleaved into: MDNCF-a (GCP/IL-8 protein IV) (IL8/NAP1 form I)
374	P19876	CXCL3	C-X-C motif chemokine 3 (GRO-gamma(1-73)) (Growth-regulated protein gamma) (GRO-gamma) (Macrophage inflammatory protein 2-beta) (MIP2-beta) [Cleaved into: GRO-gamma(5-73)]	563936808289121	43242813927771	0.791075170107112	-0.760211796339013	0.22356399745098
375	Q969H8	MYDGF	Myeloid-derived growth factor (MYDGF) (Interleukin-25) (IL-25) (Stromal cell-derived growth factor SF20)	223226051195128	207627816178356	0.791127294707928	-0.759877187088451	0.223663999540896
376	Q14532	KRT32	Keratin, type I cuticular Ha2 (Hair keratin, type I Ha2) (Keratin-32) (K32)	800532038611788	568433352470178	0.791484420680106	-0.757584648593484	0.224349836593399
377	P28300	LOX	Protein-lysine 6-oxidase (EC 1.4.3.13) (Lysyl oxidase)	180590723717652	108087480103047	0.791639270366958	-0.756590604766661	0.224647585908815
378	Q96PP9	GBP4	Guanylate-binding protein 4 (EC 3.6.5.-) (GTP-binding protein 4) (GBP-4) (Guanine nucleotide-binding protein 4)	135622068838169	139100693614915	0.791715212224618	-0.756103102748803	0.224793690918937
379	P22105	TNXB	Tenascin-X (TN-X) (Hexabrachion-like protein)	432038053056893	34798947806264	0.79175065929567	-0.755875553420976	0.224861906198092
380	Q9Y2I1	NISCH	Nischarin (Imidazoline receptor 1) (I-1) (IR1) (Imidazoline receptor antisera-selected protein) (hIRAS) (Imidazoline-1 receptor) (I1R) (Imidazoline-1 receptor candidate protein) (I-1 receptor candidate protein) (I1R candidate protein)	671768634372241	492747957264696	0.79193136167268	-0.754715550543272	0.225209836967732
381	P08123	COL1A2	Collagen alpha-2(I) chain (Alpha-2 type I collagen)	379815829533803	193113953204668	0.792745706852654	-0.749487933907343	0.226781584252812
382	O94973	AP2A2	AP-2 complex subunit alpha-2 (100 kDa coated vesicle protein C) (Adaptor protein complex AP-2 subunit alpha-2) (Adaptor-related protein complex 2 subunit alpha-2) (Alpha-adaptin C) (Alpha2-adaptin) (Clathrin assembly protein complex 2 alpha-C large chain) (Huntingtin yeast partner J) (Huntingtin-interacting protein 9) (HIP-9) (Huntingtin-interacting protein J) (Plasma membrane adaptor HA2/AP2 ada…	239610635569868	215202284150646	0.793111833491691	-0.747137616429992	0.227490247932668
383	O00238	BMPR1B	Bone morphogenetic protein receptor type-1B (BMP type-1B receptor) (BMPR-1B) (EC 2.7.11.30) (CD antigen CDw293)	540883489535572	410316150078951	0.79315380396524	-0.74686819069857	0.227571564320592
384	Q9NY15	STAB1	Stabilin-1 (Fasciclin, EGF-like, laminin-type EGF-like and link domain-containing scavenger receptor 1) (FEEL-1) (MS-1 antigen)	236812058738202	212115950124624	0.793614896196122	-0.743908250029511	0.228465991962914
385	Q9Y2K7	KDM2A	Lysine-specific demethylase 2A (EC 1.14.11.27) (CXXC-type zinc finger protein 8) (F-box and leucine-rich repeat protein 11) (F-box protein FBL7) (F-box protein Lilina) (F-box/LRR-repeat protein 11) (JmjC domain-containing histone demethylation protein 1A) ([Histone-H3]-lysine-36 demethylase 1A)	197089023275865	1833183058462	0.79363343609546	-0.743789234790529	0.228501996952711
386	P33032	MC5R	Melanocortin receptor 5 (MC5-R) (MC-2)	466518479091862	361665817738475	0.794088667779436	-0.740866915382391	0.229387068706394
387	Q719H9	KCTD1	BTB/POZ domain-containing protein KCTD1 (Potassium channel tetramerization domain-containing protein 1)	20653989111745	188959891801898	0.794297698785186	-0.739525059385754	0.229794114376106
388	O00469	PLOD2	Procollagen-lysine,2-oxoglutarate 5-dioxygenase 2 (EC 1.14.11.4) (Lysyl hydroxylase 2) (LH2)	589257202586155	4334986028806	0.794552350170345	-0.737890347410831	0.230290542539184
389	P14780	MMP9	Matrix metalloproteinase-9 (MMP-9) (EC 3.4.24.35) (92 kDa gelatinase) (92 kDa type IV collagenase) (Gelatinase B) (GELB) [Cleaved into: 67 kDa matrix metalloproteinase-9
390	Q92797	SYMPK	Symplekin	151253769936239	146581670398648	0.794908623717505	-0.73560328098264	0.230986082643752
391	P78556	CCL20	C-C motif chemokine 20 (Beta-chemokine exodus-1) (CC chemokine LARC) (Liver and activation-regulated chemokine) (Macrophage inflammatory protein 3 alpha) (MIP-3-alpha) (Small-inducible cytokine A20) [Cleaved into: CCL20(1-67)
392	O75398	DEAF1	Deformed epidermal autoregulatory factor 1 homolog (Nuclear DEAF-1-related transcriptional regulator) (NUDR) (Suppressin) (Zinc finger MYND domain-containing protein 5)	607357537480531	439945658034152	0.795555117198698	-0.731453173435597	0.232251198310408
393	P41159	LEP	Leptin (Obese protein) (Obesity factor)	180441469591188	794285997545243	0.795685333931869	-0.730617258669549	0.232506483640995
394	Q9NPG1	FZD3	Frizzled-3 (Fz-3) (hFz3)	262835230178726	225213375023107	0.795877632426142	-0.729382815545865	0.232883763274306
395	Q8IWZ8	SUGP1	SURP and G-patch domain-containing protein 1 (RNA-binding protein RBP) (Splicing factor 4)	508758400103865	380068628454157	0.796124830264214	-0.727795950955204	0.233369251757381
396	Q9BY66	KDM5D	Lysine-specific demethylase 5D (EC 1.14.11.-) (Histocompatibility Y antigen) (H-Y) (Histone demethylase JARID1D) (Jumonji/ARID domain-containing protein 1D) (Protein SmcY)	209084766244053	186389500034202	0.796568011523638	-0.7249509881784	0.23424104942252
397	Q15393	SF3B3	Splicing factor 3B subunit 3 (Pre-mRNA-splicing factor SF3b 130 kDa subunit) (SF3b130) (STAF130) (Spliceosome-associated protein 130) (SAP 130)	218740068688524	192955794015127	0.796698269350916	-0.724114809612371	0.23449762664412
398	P00395	MT-CO1	Cytochrome c oxidase subunit 1 (EC 1.9.3.1) (Cytochrome c oxidase polypeptide I)	120571625511325	524688340340199	0.797368395246676	-0.719812995876633	0.235820071109842
399	P36894	BMPR1A	Bone morphogenetic protein receptor type-1A (BMP type-1A receptor) (BMPR-1A) (EC 2.7.11.30) (Activin receptor-like kinase 3) (ALK-3) (Serine/threonine-protein kinase receptor R5) (SKR5) (CD antigen CD292)	915003551686216	599276041880849	0.797472943825584	-0.719141855549651	0.236026760228247
400	Q8NFM4	ADCY4	Adenylate cyclase type 4 (EC 4.6.1.1) (ATP pyrophosphate-lyase 4) (Adenylate cyclase type IV) (Adenylyl cyclase 4)	208807009852109	183602876868753	0.797925229865266	-0.716238445443733	0.236922063886908
401	Q92633	LPAR1	Lysophosphatidic acid receptor 1 (LPA receptor 1) (LPA-1) (Lysophosphatidic acid receptor Edg-2)	868621469650925	572487892116189	0.797950372006625	-0.716077047697838	0.236971887662771
402	P34810	CD68	Macrosialin (Gp110) (CD antigen CD68)	119654030545601	518565891481126	0.797969350625932	-0.715955216134938	0.237009501100566
403	P29972	AQP1	Aquaporin-1 (AQP-1) (Aquaporin-CHIP) (Urine water channel) (Water channel protein for red blood cells and kidney proximal tubule)	214545460929143	117442982094674	0.798320852160341	-0.713698783219237	0.237706729490527
404	Q93097	WNT2B	Protein Wnt-2b (Protein Wnt-13)	261352277177991	218619305786067	0.798375452796625	-0.713348279278659	0.23781513462985
405	Q9H1E1	RNASE7	Ribonuclease 7 (RNase 7) (EC 3.1.27.-) (Skin-derived antimicrobial protein 2) (SAP-2)	219983439779475	190477407900386	0.798397336964299	-0.713207795805792	0.237858591481859
406	O95407	TNFRSF6B	Tumor necrosis factor receptor superfamily member 6B (Decoy receptor 3) (DcR3) (Decoy receptor for Fas ligand) (M68)	53787825718316	387170401112421	0.798877447838739	-0.710125766641701	0.238813074590316
407	P80303	NUCB2	Nucleobindin-2 (DNA-binding protein NEFA) (Gastric cancer antigen Zg4) (Prepronesfatin) [Cleaved into: Nesfatin-1]	530537385600849	382026352505927	0.799132856936157	-0.708486190600162	0.239321692416367
408	P78344	EIF4G2	Eukaryotic translation initiation factor 4 gamma 2 (eIF-4-gamma 2) (eIF-4G 2) (eIF4G 2) (Death-associated protein 5) (DAP-5) (p97)	256326261595111	213186438028389	0.799330793995129	-0.707215551210628	0.239716267920757
409	P14207	FOLR2	Folate receptor beta (FR-beta) (Folate receptor 2) (Folate receptor, fetal/placental) (Placental folate-binding protein) (FBP)	264512303905491	218188137794876	0.799522983958613	-0.705981804790712	0.240099726373585
410	P56706	WNT7B	Protein Wnt-7b	241703681806732	202408140684281	0.799815384166605	-0.704104767596608	0.240683765645719
411	Q8WXS3	BAALC	Brain and acute leukemia cytoplasmic protein	228416546587035	193448025748166	0.799820706442694	-0.704070601717435	0.24069440350421
412	P50454	SERPINH1	Serpin H1 (47 kDa heat shock protein) (Arsenic-transactivated protein 3) (AsTP3) (Cell proliferation-inducing gene 14 protein) (Collagen-binding protein) (Colligin) (Rheumatoid arthritis-related antigen RA-A47)	104470519293232	649852985296202	0.800308209274542	-0.700941120538566	0.241669880453257
413	P01906	HLA-DQA2	HLA class II histocompatibility antigen, DQ alpha 2 chain (DX alpha chain) (HLA class II histocompatibility antigen, DQ(6) alpha chain) (HLA-DQA1) (MHC class II DQA2)	261662490299403	214380013195453	0.800409431561372	-0.700291333048474	0.241872691609311
414	Q9H792	PEAK1	Pseudopodium-enriched atypical kinase 1 (EC 2.7.10.2) (Sugen kinase 269) (Tyrosine-protein kinase SgK269)	519074041346313	370358552360288	0.800574390090606	-0.699232396404815	0.2422034038476
415	O60759	CYTIP	Cytohesin-interacting protein (Cytohesin binder and regulator) (CYBR) (Cytohesin-associated scaffolding protein) (CASP) (Cytohesin-binding protein HE) (Cbp HE) (Pleckstrin homology Sec7 and coiled-coil domains-binding protein)	232160233020228	194337439635262	0.800644736076069	-0.698780816592077	0.242344509437424
416	Q9UBS3	DNAJB9	DnaJ homolog subfamily B member 9 (Endoplasmic reticulum DNA J domain-containing protein 4) (ER-resident protein ERdj4) (ERdj4) (Microvascular endothelial differentiation gene 1 protein) (Mdg-1)	197896120858247	169316198968279	0.801606600817987	-0.692606211215853	0.244278355673493
417	Q86V24	ADIPOR2	Adiponectin receptor protein 2 (Progestin and adipoQ receptor family member II)	922180263978078	578874072581432	0.802099550565633	-0.689441764044253	0.245272654531112
418	Q9BXB1	LGR4	Leucine-rich repeat-containing G-protein coupled receptor 4 (G-protein coupled receptor 48)	214304594086498	179165771346247	0.802316758111056	-0.688047419476584	0.245711460182608
419	O43541	SMAD6	Mothers against decapentaplegic homolog 6 (MAD homolog 6) (Mothers against DPP homolog 6) (SMAD family member 6) (SMAD 6) (Smad6) (hSMAD6)	562004853605842	387398582108325	0.802571968194793	-0.686409120985709	0.246227577209851
420	Q9UKY0	PRND	Prion-like protein doppel (PrPLP) (Prion protein 2)	276428571002372	219130158132246	0.80260353048542	-0.686206509661169	0.246291446697356
421	Q9H4E7	DEF6	Differentially expressed in FDCP 6 homolog (DEF-6) (IRF4-binding protein)	2217766263763	1833183058462	0.802763687823753	-0.685178393836547	0.24661567810559
422	P20231	TPSB2	Tryptase beta-2 (Tryptase-2) (EC 3.4.21.59) (Tryptase II)	247820682466061	199941743171513	0.802993566436414	-0.68370270847689	0.247081456417773
423	Q6P1A2	LPCAT3	Lysophospholipid acyltransferase 5 (LPLAT 5) (EC 2.3.1.-) (1-acylglycerophosphocholine O-acyltransferase) (EC 2.3.1.23) (1-acylglycerophosphoserine O-acyltransferase) (EC 2.3.1.n6) (Lysophosphatidylcholine acyltransferase) (LPCAT) (Lyso-PC acyltransferase) (Lysophosphatidylcholine acyltransferase 3) (Lyso-PC acyltransferase 3) (Lysophosphatidylserine acyltransferase) (LPSAT) (Lyso-PS acyltransfer…	253177387019558	203391451975255	0.803000040758121	-0.68366114714308	0.247094581449646
424	P16070	CD44	CD44 antigen (CDw44) (Epican) (Extracellular matrix receptor III) (ECMR-III) (GP90 lymphocyte homing/adhesion receptor) (HUTCH-I) (Heparan sulfate proteoglycan) (Hermes antigen) (Hyaluronate receptor) (Phagocytic glycoprotein 1) (PGP-1) (Phagocytic glycoprotein I) (PGP-I) (CD antigen CD44)	186991193743787	782935027275887	0.803025046911027	-0.683500622362992	0.247145278532774
425	O76061	STC2	Stanniocalcin-2 (STC-2) (Stanniocalcin-related protein) (STC-related protein) (STCRP)	280518467973522	21959157811984	0.803569721991505	-0.680004129006237	0.248250923241315
426	O95633	FSTL3	Follistatin-related protein 3 (Follistatin-like protein 3) (Follistatin-related gene protein)	21785239365478	17880638495625	0.803794108138561	-0.67856370204225	0.248707174175617
427	Q92882	OSTF1	Osteoclast-stimulating factor 1	259810112418098	205159875305819	0.804198950859028	-0.675964850114966	0.249531481086063
428	O15198	SMAD9	Mothers against decapentaplegic homolog 9 (MAD homolog 9) (Mothers against DPP homolog 9) (Madh6) (SMAD family member 9) (SMAD 9) (Smad9)	559461286947127	379973258759269	0.804255525880195	-0.675601671785799	0.249646789907681
429	Q92581	SLC9A6	Sodium/hydrogen exchanger 6 (Na(+)/H(+) exchanger 6) (NHE-6) (Solute carrier family 9 member 6)	211792515994215	173610907948413	0.804455128615377	-0.674320339735609	0.250053837751092
430	P23219	PTGS1	Prostaglandin G/H synthase 1 (EC 1.14.99.1) (Cyclooxygenase-1) (COX-1) (Prostaglandin H2 synthase 1) (PGH synthase 1) (PGHS-1) (PHS 1) (Prostaglandin-endoperoxide synthase 1)	337522557000209	160769592295469	0.804651803468573	-0.673057802964077	0.250455258944938
431	P13797	PLS3	Plastin-3 (T-plastin)	278381083919161	214538905603213	0.805277641302128	-0.669040292514524	0.251734887832776
432	P10147	CCL3	C-C motif chemokine 3 (G0/G1 switch regulatory protein 19-1) (Macrophage inflammatory protein 1-alpha) (MIP-1-alpha) (PAT 464.1) (SIS-beta) (Small-inducible cytokine A3) (Tonsillar lymphocyte LD78 alpha protein) [Cleaved into: MIP-1-alpha(4-69) (LD78-alpha(4-69))]	68751128076469	283677493360489	0.805325931626241	-0.668730297063092	0.251833768656119
433	P02741	CRP	C-reactive protein [Cleaved into: C-reactive protein(1-205)]	796092414946888	328119496086025	0.805333404483994	-0.668682325715718	0.251849072152199
434	Q14332	FZD2	Frizzled-2 (Fz-2) (hFz2) (FzE2)	30052762345821	227363176749277	0.805637824474637	-0.666728128593257	0.252472904059311
435	Q93045	STMN2	Stathmin-2 (Superior cervical ganglion-10 protein) (Protein SCG10)	249399757057275	195085856914014	0.8059209781315	-0.664910448813793	0.253053886101469
436	Q13651	IL10RA	Interleukin-10 receptor subunit alpha (IL-10 receptor subunit alpha) (IL-10R subunit alpha) (IL-10RA) (CDw210a) (Interleukin-10 receptor subunit 1) (IL-10R subunit 1) (IL-10R1) (CD antigen CD210)	869131870555424	533235861030737	0.805990489514915	-0.664464226654858	0.253196618819396
437	Q14028	CNGB1	Cyclic nucleotide-gated cation channel beta-1 (Cyclic nucleotide-gated cation channel 4) (CNG channel 4) (CNG-4) (CNG4) (Cyclic nucleotide-gated cation channel gamma) (Cyclic nucleotide-gated cation channel modulatory subunit) (Cyclic nucleotide-gated channel beta-1) (CNG channel beta-1) (Glutamic acid-rich protein) (GARP)	23258429468209	183602876868753	0.806352664364608	-0.662139277338605	0.253940982885929
438	P03971	AMH	Muellerian-inhibiting factor (Anti-Muellerian hormone) (AMH) (Muellerian-inhibiting substance) (MIS)	482945437106	211863901319945	0.806367145296185	-0.662046318283064	0.253970768846578
439	Q8IW75	SERPINA12	Serpin A12 (OL-64) (Visceral adipose tissue-derived serine protease inhibitor) (Vaspin) (Visceral adipose-specific serpin)	59874632441815	393117211214152	0.806475981958213	-0.661347650986927	0.254194694627852
440	P59046	NLRP12	NACHT, LRR and PYD domains-containing protein 12 (Monarch-1) (PYRIN-containing APAF1-like protein 7) (Regulated by nitric oxide)	226120730457429	179165771346247	0.806522380748561	-0.661049798068688	0.254290189198094
441	P19652	ORM2	Alpha-1-acid glycoprotein 2 (AGP 2) (Orosomucoid-2) (OMD 2)	250538847826296	194411626181647	0.806624839494066	-0.660392073241826	0.254501128838227
442	P55287	CDH11	Cadherin-11 (OSF-4) (Osteoblast cadherin) (OB-cadherin)	595146934058483	38979099924399	0.806867985060791	-0.658831221847573	0.255002077870328
443	Q13478	IL18R1	Interleukin-18 receptor 1 (IL-18R-1) (IL-18R1) (CD218 antigen-like family member A) (CDw218a) (IL1 receptor-related protein) (IL-1Rrp) (IL1R-rp) (CD antigen CD218a)	969871565916334	577893916725669	0.806897436176371	-0.658642163023946	0.255062790555263
444	P34059	GALNS	N-acetylgalactosamine-6-sulfatase (EC 3.1.6.4) (Chondroitinsulfatase) (Chondroitinase) (Galactose-6-sulfate sulfatase) (GalN6S) (N-acetylgalactosamine-6-sulfate sulfatase) (GalNAc6S sulfatase)	843108902288007	515055641999385	0.807132254716321	-0.657134766239322	0.255547133033183
445	P05109	S100A8	Protein S100-A8 (Calgranulin-A) (Calprotectin L1L subunit) (Cystic fibrosis antigen) (CFAG) (Leukocyte L1 complex light chain) (Migration inhibitory factor-related protein 8) (MRP-8) (p8) (S100 calcium-binding protein A8) (Urinary stone protein band A) [Cleaved into: Protein S100-A8, N-terminally processed]	40663744604809	183050891550491	0.807387561193872	-0.65549584895691	0.256074279070459
446	Q15848	ADIPOQ	Adiponectin (30 kDa adipocyte complement-related protein) (Adipocyte complement-related 30 kDa protein) (ACRP30) (Adipocyte, C1q and collagen domain-containing protein) (Adipose most abundant gene transcript 1 protein) (apM-1) (Gelatin-binding protein)	223763091804084	908096480675842	0.807604277462892	-0.654104658094525	0.256522190329182
447	P47881	OR3A1	Olfactory receptor 3A1 (Olfactory receptor 17-40) (OR17-40) (Olfactory receptor OR17-15)	265063892675172	200787994229984	0.807933073211419	-0.65199398295689	0.257202527012763
448	Q8N108	MIER1	Mesoderm induction early response protein 1 (Early response 1) (Er1) (Mi-er1) (hMi-er1)	233165319551866	180877635008045	0.808014684039766	-0.651470089484652	0.257371539483424
449	P09341	CXCL1	Growth-regulated alpha protein (C-X-C motif chemokine 1) (GRO-alpha(1-73)) (Melanoma growth stimulatory activity) (MGSA) (Neutrophil-activating protein 3) (NAP-3) [Cleaved into: GRO-alpha(4-73)
450	Q96PU8	QKI	Protein quaking (Hqk) (HqkI)	300099340906695	22100519230283	0.808371243516883	-0.649181187554468	0.258110634951315
451	O75462	CRLF1	Cytokine receptor-like factor 1 (Cytokine-like factor 1) (CLF-1) (ZcytoR5)	260725946809202	196962383537216	0.808517937917202	-0.648239495866027	0.258415030139411
452	P57737	CORO7	Coronin-7 (Crn7) (70 kDa WD repeat tumor rejection antigen homolog)	145366810269121	789257692575224	0.808668010405788	-0.647276118839647	0.258726627300553
453	P12272	PTHLH	Parathyroid hormone-related protein (PTH-rP) (PTHrP) (Parathyroid hormone-like protein) (PLP) [Cleaved into: PTHrP[1-36]
454	O75056	SDC3	Syndecan-3 (SYND3)	249355470304666	188559922391083	0.809261921623716	-0.643463558466654	0.259961676709377
455	O00231	PSMD11	26S proteasome non-ATPase regulatory subunit 11 (26S proteasome regulatory subunit RPN6) (26S proteasome regulatory subunit S9) (26S proteasome regulatory subunit p44.5)	241735667559748	1833183058462	0.809564384694377	-0.641521923618397	0.260591820804644
456	P35443	THBS4	Thrombospondin-4	261480499071305	195085856914014	0.809697845441383	-0.640665184193336	0.26087011944805
457	P08253	MMP2	72 kDa type IV collagenase (EC 3.4.24.24) (72 kDa gelatinase) (Gelatinase A) (Matrix metalloproteinase-2) (MMP-2) (TBE-1) [Cleaved into: PEX]	268790387179163	107525767661869	0.809712967494533	-0.640568109514733	0.260901662305884
458	P15382	KCNE1	Potassium voltage-gated channel subfamily E member 1 (Delayed rectifier potassium channel subunit IsK) (IKs producing slow voltage-gated potassium channel subunit beta Mink) (Minimal potassium channel)	123436545070032	684264296736799	0.809897829283361	-0.639381405661887	0.261287421165539
459	P47710	CSN1S1	Alpha-S1-casein [Cleaved into: Casoxin-D]	138315953819661	749315643884446	0.810059333089846	-0.638344646304419	0.261624677602716
460	P09923	ALPI	Intestinal-type alkaline phosphatase (IAP) (Intestinal alkaline phosphatase) (EC 3.1.3.1)	141721459973712	761187981583366	0.810533305828406	-0.635302020359044	0.262615728089099
461	P78325	ADAM8	Disintegrin and metalloproteinase domain-containing protein 8 (ADAM 8) (EC 3.4.24.-) (Cell surface antigen MS2) (CD antigen CD156a)	271501572385535	198870599157896	0.810815257924002	-0.633492053895535	0.263206184124985
462	Q01524	DEFA6	Defensin-6 (Defensin, alpha 6)	265259554578873	194799573582382	0.810996253043614	-0.632330171782676	0.263585576012565
463	Q92997	DVL3	Segment polarity protein dishevelled homolog DVL-3 (Dishevelled-3) (DSH homolog 3)	317400584477234	225213375023107	0.811042813515402	-0.632031280964771	0.263683218583737
464	P24821	TNC	Tenascin (TN) (Cytotactin) (GMEM) (GP 150-225) (Glioma-associated-extracellular matrix antigen) (Hexabrachion) (JI) (Myotendinous antigen) (Neuronectin) (Tenascin-C) (TN-C)	492518729533352	207439009917984	0.811527183653181	-0.62892190983755	0.264700090687951
465	P40933	IL15	Interleukin-15 (IL-15)	680662040180165	269450910635275	0.81167457414866	-0.627975749627985	0.265009913136835
466	Q13304	GPR17	Uracil nucleotide/cysteinyl leukotriene receptor (UDP/CysLT receptor) (G-protein coupled receptor 17) (P2Y-like receptor) (R12)	249430050799637	183602876868753	0.811912871449333	-0.626446021247524	0.265511215846614
467	P43121	MCAM	Cell surface glycoprotein MUC18 (Cell surface glycoprotein P1H12) (Melanoma cell adhesion molecule) (Melanoma-associated antigen A32) (Melanoma-associated antigen MUC18) (S-endo 1 endothelial-associated antigen) (CD antigen CD146)	201558774401654	990979100514966	0.813224905940309	-0.618023532233508	0.268279913334628
468	Q9Y3C6	PPIL1	Peptidyl-prolyl cis-trans isomerase-like 1 (PPIase) (EC 5.2.1.8) (Rotamase PPIL1)	269543585388308	192528859199575	0.813452557477951	-0.616562143384359	0.268761785430218
469	P00540	MOS	Proto-oncogene serine/threonine-protein kinase mos (EC 2.7.11.1) (Oocyte maturation factor mos) (Proto-oncogene c-Mos)	154897540095322	79725782629913	0.81363132924446	-0.615414533889491	0.269140497790776
470	Q14116	IL18	Interleukin-18 (IL-18) (Iboctadekin) (Interferon gamma-inducing factor) (IFN-gamma-inducing factor) (Interleukin-1 gamma) (IL-1 gamma)	106155302340187	412155489150073	0.814095803043657	-0.612432885542635	0.270125694807758
471	P30411	BDKRB2	B2 bradykinin receptor (B2R) (BK-2 receptor)	142596347083841	741841190994333	0.814193197851999	-0.611807668211136	0.270332507840082
472	Q92743	HTRA1	Serine protease HTRA1 (EC 3.4.21.-) (High-temperature requirement A serine peptidase 1) (L56) (Serine protease 11)	113772043777631	616770414991014	0.814283230145689	-0.611229713889261	0.27052375731764
473	P36897	TGFBR1	TGF-beta receptor type-1 (TGFR-1) (EC 2.7.11.30) (Activin A receptor type II-like protein kinase of 53kD) (Activin receptor-like kinase 5) (ALK-5) (ALK5) (Serine/threonine-protein kinase receptor R4) (SKR4) (TGF-beta type I receptor) (Transforming growth factor-beta receptor type I) (TGF-beta receptor type I) (TbetaR-I)	31618445433668	141674335955137	0.81437311163575	-0.6106527276379	0.270714753856917
474	P25774	CTSS	Cathepsin S (EC 3.4.22.27)	715310055922179	422175633034882	0.814414668552036	-0.610385956700645	0.270803084308097
475	O15120	AGPAT2	1-acyl-sn-glycerol-3-phosphate acyltransferase beta (EC 2.3.1.51) (1-acylglycerol-3-phosphate O-acyltransferase 2) (1-AGP acyltransferase 2) (1-AGPAT 2) (Lysophosphatidic acid acyltransferase beta) (LPAAT-beta)	258778050655383	183602876868753	0.814869335214154	-0.607467264400199	0.271770430451719
476	Q14011	CIRBP	Cold-inducible RNA-binding protein (A18 hnRNP) (Glycine-rich RNA-binding protein CIRP)	278847996227918	195085856914014	0.814889568999209	-0.607337375412133	0.271813519670647
477	Q92482	AQP3	Aquaporin-3 (AQP-3) (Aquaglyceroporin-3)	101948547993491	560322769487964	0.815042853888627	-0.606353376663616	0.272140060636756
478	Q92508	PIEZO1	Piezo-type mechanosensitive ion channel component 1 (Membrane protein induced by beta-amyloid treatment) (Mib) (Protein FAM38A)	290206420725628	200597721940172	0.815357389186195	-0.604334245225752	0.272810721447568
479	Q16762	TST	Thiosulfate sulfurtransferase (EC 2.8.1.1) (Rhodanese)	637629332195216	380986397631268	0.815396333407295	-0.604084246253447	0.272893816392253
480	O95235	KIF20A	Kinesin-like protein KIF20A (GG10_2) (Mitotic kinesin-like protein 2) (MKlp2) (Rab6-interacting kinesin-like protein) (Rabkinesin-6)	239089691123517	169760830420116	0.816234569556568	-0.598703263659649	0.274685390222241
481	P06881	CALCA	Calcitonin gene-related peptide 1 (Alpha-type CGRP) (Calcitonin gene-related peptide I) (CGRP-I)	89930246521657	342428512040786	0.816950939542075	-0.594104590092452	0.276221080517987
482	P22061	PCMT1	Protein-L-isoaspartate(D-aspartate) O-methyltransferase (PIMT) (EC 2.1.1.77) (L-isoaspartyl protein carboxyl methyltransferase) (Protein L-isoaspartyl/D-aspartyl methyltransferase) (Protein-beta-aspartate methyltransferase)	286155957881054	194411626181647	0.817343066194012	-0.591587367838956	0.277063467418392
483	Q6UVK1	CSPG4	Chondroitin sulfate proteoglycan 4 (Chondroitin sulfate proteoglycan NG2) (Melanoma chondroitin sulfate proteoglycan) (Melanoma-associated chondroitin sulfate proteoglycan)	145122941409589	731041639034852	0.817649695438358	-0.589618988608346	0.277723059154611
484	Q15573	TAF1A	TATA box-binding protein-associated factor RNA polymerase I subunit A (RNA polymerase I-specific TBP-associated factor 48 kDa) (TAFI48) (TATA box-binding protein-associated factor 1A) (TBP-associated factor 1A) (Transcription factor SL1) (Transcription initiation factor SL1/TIF-IB subunit A)	277366125838141	188559922391083	0.817847510017423	-0.588349135467713	0.278148985675714
485	O75330	HMMR	Hyaluronan mediated motility receptor (Intracellular hyaluronic acid-binding protein) (Receptor for hyaluronan-mediated motility) (CD antigen CD168)	668642174471247	386582192328522	0.818033653341212	-0.587154204914876	0.278550072836735
486	Q6PFW1	PPIP5K1	Inositol hexakisphosphate and diphosphoinositol-pentakisphosphate kinase 1 (EC 2.7.4.21) (EC 2.7.4.24) (Diphosphoinositol pentakisphosphate kinase 1) (Histidine acid phosphatase domain-containing protein 2A) (IP6 kinase) (Inositol pyrophosphate synthase 1) (InsP6 and PP-IP5 kinase 1) (VIP1 homolog) (hsVIP1)	278186472159772	188211325882381	0.818272739479566	-0.585619412660908	0.279065649995128
487	Q9C000	NLRP1	NACHT, LRR and PYD domains-containing protein 1 (Caspase recruitment domain-containing protein 7) (Death effector filament-forming ced-4-like apoptosis protein) (Nucleotide-binding domain and caspase recruitment domain)	622442517504853	362484077192446	0.818661701919528	-0.583122502785462	0.279905418096655
488	Q6IEY1	OR4F3
489	P35790	CHKA	Choline kinase alpha (CK) (EC 2.7.1.32) (CHETK-alpha) (Ethanolamine kinase) (EK) (EC 2.7.1.82)	659257330155415	378413805878825	0.81910174706939	-0.580297671985756	0.280856948540457
490	P34897	SHMT2	Serine hydroxymethyltransferase, mitochondrial (SHMT) (EC 2.1.2.1) (Glycine hydroxymethyltransferase) (Serine methylase)	302580425440824	199615737265444	0.819273129191392	-0.57919749965821	0.281227958871836
491	P43116	PTGER2	Prostaglandin E2 receptor EP2 subtype (PGE receptor EP2 subtype) (PGE2 receptor EP2 subtype) (Prostanoid EP2 receptor)	162437609503193	790601461080981	0.819323314985208	-0.578875336407178	0.281336646534101
492	P05452	CLEC3B	Tetranectin (TN) (C-type lectin domain family 3 member B) (Plasminogen kringle 4-binding protein)	32034148979128	208717716130385	0.819489823528696	-0.577806449584528	0.281697400205275
493	Q9UBH0	IL36RN	Interleukin-36 receptor antagonist protein (IL-36Ra) (FIL1 delta) (IL-1-related protein 3) (IL-1RP3) (Interleukin-1 HY1) (IL-1HY1) (Interleukin-1 delta) (IL-1 delta) (Interleukin-1 family member 5) (IL-1F5) (Interleukin-1 receptor antagonist homolog 1) (IL-1ra homolog 1) (Interleukin-1-like protein 1) (IL-1L1)	349397361917269	222676271741144	0.820144026174304	-0.573606853740463	0.283116936399065
494	P01375	TNF	Tumor necrosis factor (Cachectin) (TNF-alpha) (Tumor necrosis factor ligand superfamily member 2) (TNF-a) [Cleaved into: Tumor necrosis factor, membrane form (N-terminal fragment) (NTF)
495	P61812	TGFB2	Transforming growth factor beta-2 (TGF-beta-2) (BSC-1 cell growth inhibitor) (Cetermin) (Glioblastoma-derived T-cell suppressor factor) (G-TSF) (Polyergin) [Cleaved into: Latency-associated peptide (LAP)]	486920107361127	192957293281472	0.820327339593967	-0.5724300895061	0.283515317911529
496	P41221	WNT5A	Protein Wnt-5a	229742487727535	104182020927131	0.820346002837989	-0.57231028246686	0.283555892423833
497	Q16552	IL17A	Interleukin-17A (IL-17) (IL-17A) (Cytotoxic T-lymphocyte-associated antigen 8) (CTLA-8)	186344254842272	692120313503388	0.820597346344814	-0.570696805123438	0.284102592427702
498	P31431	SDC4	Syndecan-4 (SYND4) (Amphiglycan) (Ryudocan core protein)	102616601941871	536566949187042	0.820617341636131	-0.570568447124771	0.284146106043409
499	Q13275	SEMA3F	Semaphorin-3F (Sema III/F) (Semaphorin IV) (Sema IV)	324552645658745	208585479820416	0.820637526063579	-0.570438874983483	0.284190034488153
500	Q8N6T7	SIRT6	NAD-dependent protein deacetylase sirtuin-6 (EC 3.5.1.-) (Regulatory protein SIR2 homolog 6) (SIR2-like protein 6)	797776938859689	436145041715808	0.820686545551345	-0.570124198730671	0.284296731728022
501	P48556	PSMD8	26S proteasome non-ATPase regulatory subunit 8 (26S proteasome regulatory subunit RPN12) (26S proteasome regulatory subunit S14) (p31)	299346064145823	194992329729449	0.820742187657223	-0.569767009168431	0.284417867148223
502	P13500	CCL2	C-C motif chemokine 2 (HC11) (Monocyte chemoattractant protein 1) (Monocyte chemotactic and activating factor) (MCAF) (Monocyte chemotactic protein 1) (MCP-1) (Monocyte secretory protein JE) (Small-inducible cytokine A2)	259660132062615	962119495710201	0.820949152722552	-0.568438415293039	0.284868655928747
503	Q7LGC8	CHST3	Carbohydrate sulfotransferase 3 (EC 2.8.2.17) (Chondroitin 6-O-sulfotransferase 1) (C6ST-1) (Chondroitin 6-sulfotransferase) (Galactose/N-acetylglucosamine/N-acetylglucosamine 6-O-sulfotransferase 0) (GST-0)	271702089041723	179165771346247	0.821251739081765	-0.566495989004862	0.28552832940661
504	O14737	PDCD5	Programmed cell death protein 5 (TF-1 cell apoptosis-related protein 19) (Protein TFAR19)	303869395198532	196345436518044	0.821284651107713	-0.566284713174174	0.285600125278859
505	P06702	S100A9	Protein S100-A9 (Calgranulin-B) (Calprotectin L1H subunit) (Leukocyte L1 complex heavy chain) (Migration inhibitory factor-related protein 14) (MRP-14) (p14) (S100 calcium-binding protein A9)	289112256131063	124884193919083	0.821297057536692	-0.566205071204012	0.285627191487735
506	O75717	WDHD1	WD repeat and HMG-box DNA-binding protein 1 (Acidic nucleoplasmic DNA-binding protein 1) (And-1)	257432403659354	113011092244797	0.82188411053423	-0.562436536568365	0.286909315790377
507	P12111	COL6A3	Collagen alpha-3(VI) chain	342779239256775	214244962738112	0.822476864069535	-0.55863140783626	0.288206650205038
508	P81534	DEFB103A	Beta-defensin 103 (Beta-defensin 3) (BD-3) (DEFB-3) (HBD3) (hBD-3) (Defensin, beta 103) (Defensin-like protein)	11589369780643	581371092232988	0.822900927203273	-0.555909172171175	0.289136473835251
509	Q9H2V7	SPNS1	Protein spinster homolog 1 (HSpin1) (Spinster-like protein 1)	335785939034722	209735624623374	0.822915603592511	-0.555814958392517	0.289168679314139
510	Q9P2J5	LARS	Leucine--tRNA ligase, cytoplasmic (EC 6.1.1.4) (Leucyl-tRNA synthetase) (LeuRS)	297165153741176	189475955005485	0.823019667301507	-0.555146930644921	0.289397082316998
511	Q8NER1	TRPV1	Transient receptor potential cation channel subfamily V member 1 (TrpV1) (Capsaicin receptor) (Osm-9-like TRP channel 1) (OTRPC1) (Vanilloid receptor 1)	491331639800528	190617363407172	0.823064609959464	-0.554858425239379	0.289495750378325
512	Q9NRR1	CYTL1	Cytokine-like protein 1 (Protein C17)	121086993580429	600954720559566	0.823244613424212	-0.553702908966939	0.289891092061429
513	P08238	HSP90AB1	Heat shock protein HSP 90-beta (HSP 90) (Heat shock 84 kDa) (HSP 84) (HSP84)	116420229758791	581497649201874	0.823309349255404	-0.553287343041825	0.290033333274603
514	Q16099	GRIK4	Glutamate receptor ionotropic, kainate 4 (GluK4) (Excitatory amino acid receptor 1) (EAA1) (Glutamate receptor KA-1) (KA1)	356361232861858	219130158132246	0.823439067032994	-0.552454631276859	0.290318454899811
515	Q9UIJ7	AK3	GTP:AMP phosphotransferase AK3, mitochondrial (EC 2.7.4.10) (Adenylate kinase 3) (AK 3) (Adenylate kinase 3 alpha-like 1)	288100737559271	1833183058462	0.823774192703644	-0.550303321765734	0.291055673130672
516	P54760	EPHB4	Ephrin type-B receptor 4 (EC 2.7.10.1) (Hepatoma transmembrane kinase) (Tyrosine-protein kinase TYRO11)	758892194191435	407011806607357	0.82380165474706	-0.550127031614393	0.291116123598755
517	Q8NEA6	GLIS3	Zinc finger protein GLIS3 (GLI-similar 3) (Zinc finger protein 515)	288576951966288	1833183058462	0.823910313615239	-0.549429505650096	0.291355365006913
518	Q9NS98	SEMA3G	Semaphorin-3G (Semaphorin sem2)	301055093672617	189381421554993	0.82414525503712	-0.547921320035817	0.291872964453299
519	Q16478	GRIK5	Glutamate receptor ionotropic, kainate 5 (GluK5) (Excitatory amino acid receptor 2) (EAA2) (Glutamate receptor KA-2) (KA2)	283047338168101	179165771346247	0.824606498327623	-0.544960409652921	0.292890373437616
520	P25325	MPST	3-mercaptopyruvate sulfurtransferase (MST) (EC 2.8.1.2)	275359704164882	174557322332618	0.824940301348101	-0.542817590777227	0.293627700215111
521	O43306	ADCY6	Adenylate cyclase type 6 (EC 4.6.1.1) (ATP pyrophosphate-lyase 6) (Adenylate cyclase type VI) (Adenylyl cyclase 6) (Ca(2+)-inhibitable adenylyl cyclase)	29535908494101	183602876868753	0.825674129476223	-0.538106846212364	0.29525164312106
522	Q96PZ7	CSMD1	CUB and sushi domain-containing protein 1 (CUB and sushi multiple domains protein 1)	32523193928305	198134930756299	0.826016179203427	-0.535911088334474	0.296010000346998
523	P42830	CXCL5	C-X-C motif chemokine 5 (ENA-78(1-78)) (Epithelial-derived neutrophil-activating protein 78) (Neutrophil-activating peptide ENA-78) (Small-inducible cytokine B5) [Cleaved into: ENA-78(8-78)
524	Q96B18	DACT3	Dapper homolog 3 (Antagonist of beta-catenin Dapper homolog 3) (Arginine-rich region 1 protein) (Dapper antagonist of catenin 3)	307180526232256	188211325882381	0.826440530165237	-0.533187004982612	0.296952068075092
525	Q9UH92	MLX	Max-like protein X (Class D basic helix-loop-helix protein 13) (bHLHd13) (Max-like bHLHZip protein) (Protein BigMax) (Transcription factor-like protein 4)	279743570399959	174003103976412	0.826557089716268	-0.532438761285677	0.297211072562857
526	O75106	AOC2	Retina-specific copper amine oxidase (RAO) (EC 1.4.3.21) (Amine oxidase [copper-containing]) (Semicarbazide-sensitive amine oxidase) (SSAO)	332948007838966	200551426292191	0.82675164493514	-0.531189831318636	0.297643619408719
527	Q14376	GALE	UDP-glucose 4-epimerase (EC 5.1.3.2) (Galactowaldenase) (UDP-N-acetylgalactosamine 4-epimerase) (UDP-GalNAc 4-epimerase) (UDP-N-acetylglucosamine 4-epimerase) (UDP-GlcNAc 4-epimerase) (EC 5.1.3.7) (UDP-galactose 4-epimerase)	263581478083586	164957549440278	0.826973116152571	-0.529768116486776	0.298136356863185
528	P21589	NT5E	5'-nucleotidase (5'-NT) (EC 3.1.3.5) (Ecto-5'-nucleotidase) (CD antigen CD73)	501106606469718	188126736531605	0.827177202302728	-0.528458003551917	0.298590744074299
529	Q92570	NR4A3	Nuclear receptor subfamily 4 group A member 3 (Mitogen-induced nuclear orphan receptor) (Neuron-derived orphan receptor 1) (Nuclear hormone receptor NOR-1)	812110776550505	41713015636473	0.827292456620783	-0.527718138682271	0.298847490905266
530	P80098	CCL7	C-C motif chemokine 7 (Monocyte chemoattractant protein 3) (Monocyte chemotactic protein 3) (MCP-3) (NC28) (Small-inducible cytokine A7)	161458367517113	735386941296773	0.827475370930525	-0.526543936498636	0.299255166628838
531	Q99788	CMKLR1	Chemokine-like receptor 1 (G-protein coupled receptor ChemR23) (G-protein coupled receptor DEZ)	353117882443103	209020678191574	0.82749332717235	-0.526428667997279	0.299295200735388
532	Q9UP38	FZD1	Frizzled-1 (Fz-1) (hFz1) (FzE1)	326311506172146	195085856914014	0.827864399246842	-0.524046603735773	0.300123062952464
533	P39687	ANP32A	Acidic leucine-rich nuclear phosphoprotein 32 family member A (Acidic nuclear phosphoprotein pp32) (pp32) (Leucine-rich acidic nuclear protein) (LANP) (Mapmodulin) (Potent heat-stable protein phosphatase 2A inhibitor I1PP2A) (Putative HLA-DR-associated protein I) (PHAPI)	31540631391254	188717034622492	0.828374315468381	-0.520773241790248	0.301262372766912
534	P12110	COL6A2	Collagen alpha-2(VI) chain	31384384047203	186389500034202	0.829211391572143	-0.515399706005695	0.303136868937169
535	P41222	PTGDS	Prostaglandin-H2 D-isomerase (EC 5.3.99.2) (Beta-trace protein) (Cerebrin-28) (Glutathione-independent PGD synthase) (Lipocalin-type prostaglandin-D synthase) (Prostaglandin-D2 synthase) (PGD2 synthase) (PGDS) (PGDS2)	277010151030702	113181594281095	0.829479039580571	-0.513681563360734	0.303737321998657
536	P02461	COL3A1	Collagen alpha-1(III) chain	121715582792594	570913444362089	0.829736733825612	-0.512027318016754	0.304315945345559
537	Q96JZ2	HSH2D	Hematopoietic SH2 domain-containing protein (Hematopoietic SH2 protein) (Adaptor in lymphocytes of unknown function X)	364411485665643	209020678191574	0.830162020780762	-0.509297226138694	0.305271950975162
538	Q9Y618	NCOR2	Nuclear receptor corepressor 2 (N-CoR2) (CTG repeat protein 26) (SMAP270) (Silencing mediator of retinoic acid and thyroid hormone receptor) (SMRT) (T3 receptor-associating factor) (TRAC) (Thyroid-, retinoic-acid-receptor-associated corepressor)	132806901542589	609910003363148	0.830479116544923	-0.507261658012698	0.30598561876908
539	O60346	PHLPP1	PH domain leucine-rich repeat-containing protein phosphatase 1 (EC 3.1.3.16) (Pleckstrin homology domain-containing family E member 1) (PH domain-containing family E member 1) (Suprachiasmatic nucleus circadian oscillatory protein) (hSCOP)	380241958576153	215458889691955	0.830672862907728	-0.506017920425418	0.30642203471336
540	P51671	CCL11	Eotaxin (C-C motif chemokine 11) (Eosinophil chemotactic protein) (Small-inducible cytokine A11)	377930232966873	144960315280269	0.830855328056151	-0.504846601593022	0.306833290815148
541	P07585	DCN	Decorin (Bone proteoglycan II) (PG-S2) (PG40)	12968892235796	595951929301182	0.830881987053992	-0.504675466521508	0.306893397601434
542	O00519	FAAH	Fatty-acid amide hydrolase 1 (EC 3.5.1.99) (Anandamide amidohydrolase 1) (Oleamide hydrolase 1)	145007511360601	651689986318757	0.831282485055139	-0.502104505134445	0.30779700566716
543	P09237	MMP7	Matrilysin (EC 3.4.24.23) (Matrin) (Matrix metalloproteinase-7) (MMP-7) (Pump-1 protease) (Uterine metalloproteinase)	405418271990523	152824509553207	0.831603900824092	-0.500041205120948	0.308523031981059
544	Q9UHL4	DPP7	Dipeptidyl peptidase 2 (EC 3.4.14.2) (Dipeptidyl aminopeptidase II) (Dipeptidyl peptidase 7) (Dipeptidyl peptidase II) (DPP II) (Quiescent cell proline dipeptidase)	298939001053016	17479972291463	0.831606195859299	-0.500026472346052	0.308528218792505
545	Q99967	CITED2	Cbp/p300-interacting transactivator 2 (MSG-related protein 1) (MRG-1) (P35srj)	329267482730363	189376832061492	0.831632645852601	-0.499856678960633	0.308587998902351
546	P47895	ALDH1A3	Aldehyde dehydrogenase family 1 member A3 (EC 1.2.1.5) (Aldehyde dehydrogenase 6) (Retinaldehyde dehydrogenase 3) (RALDH-3) (RalDH3)	345923365837815	195989272926543	0.832317130204913	-0.495462692386907	0.310136775300402
547	Q8TDC0	MYOZ3	Myozenin-3 (Calsarcin-3) (FATZ-related protein 3)	353312694397411	199438361517565	0.832332115189842	-0.495366497605589	0.310170719526337
548	Q9UBX7	KLK11	Kallikrein-11 (hK11) (EC 3.4.21.-) (Hippostasin) (Serine protease 20) (Trypsin-like protease) [Cleaved into: Kallikrein-11 inactive chain 1
549	P52823	STC1	Stanniocalcin-1 (STC-1)	84658262003088	41096605361803	0.832817790296319	-0.492248749347586	0.311271752939312
550	P24001	IL32	Interleukin-32 (IL-32) (Natural killer cells protein 4) (Tumor necrosis factor alpha-inducing factor)	885496082505758	424001389114703	0.833516577964792	-0.487762943904722	0.312858880838534
551	Q96SW2	CRBN	Protein cereblon	342340671842015	191910847898322	0.833575642576134	-0.487383783872299	0.312993191560294
552	P43088	PTGFR	Prostaglandin F2-alpha receptor (PGF receptor) (PGF2-alpha receptor) (Prostanoid FP receptor)	324325376898798	1833183058462	0.833651017165944	-0.486899923380077	0.313164626612841
553	Q9Y6M0	PRSS21	Testisin (EC 3.4.21.-) (Eosinophil serine protease 1) (ESP-1) (Serine protease 21)	106413202838687	489908595595723	0.834516630235941	-0.481343197072514	0.315136300321782
554	Q03060	CREM	cAMP-responsive element modulator (Inducible cAMP early repressor) (ICER)	176404511125397	745918872887052	0.834688718181822	-0.480238493771195	0.315528909076719
555	P23921	RRM1	Ribonucleoside-diphosphate reductase large subunit (EC 1.17.4.1) (Ribonucleoside-diphosphate reductase subunit M1) (Ribonucleotide reductase large subunit)	441445447416818	160180974131434	0.83487673232225	-0.479031553676918	0.315958090672702
556	Q15399	TLR1	Toll-like receptor 1 (Toll/interleukin-1 receptor-like protein) (TIL) (CD antigen CD281)	192310192124556	79844922539023	0.835183156068845	-0.477064493620888	0.316658098653188
557	Q96RP3	UCN2	Urocortin-2 (Stresscopin-related peptide) (Urocortin II) (Ucn II) (Urocortin-related peptide)	355251522026757	194485159190287	0.835367156202047	-0.475883321089885	0.31707875264522
558	Q14956	GPNMB	Transmembrane glycoprotein NMB (Transmembrane glycoprotein HGFIN)	37396272735875	202938211736137	0.835401438425894	-0.47566324939534	0.317157153492412
559	P80075	CCL8	C-C motif chemokine 8 (HC14) (Monocyte chemoattractant protein 2) (Monocyte chemotactic protein 2) (MCP-2) (Small-inducible cytokine A8) [Cleaved into: MCP-2(6-76)]	911465525325101	427081523895981	0.835422219675863	-0.475529846004836	0.317204682631497
560	Q969P5	FBXO32	F-box only protein 32 (Atrogin-1) (Muscle atrophy F-box protein) (MAFbx)	891230046576982	418234816828176	0.835667575525379	-0.473954805896297	0.317766067811546
561	Q8WVM7	STAG1	Cohesin subunit SA-1 (SCC3 homolog 1) (Stromal antigen 1)	344224698393485	188717034622492	0.835750795646696	-0.473420581710609	0.31795657444518
562	P29122	PCSK6	Proprotein convertase subtilisin/kexin type 6 (EC 3.4.21.-) (Paired basic amino acid cleaving enzyme 4) (Subtilisin-like proprotein convertase 4) (SPC4) (Subtilisin/kexin-like protease PACE4)	403834303444199	215346804084138	0.835903682187413	-0.472439140126232	0.318306686270451
563	P01137	TGFB1	Transforming growth factor beta-1 (TGF-beta-1) [Cleaved into: Latency-associated peptide (LAP)]	708094524285929	236871298012844	0.835942810765689	-0.472187957689385	0.318396317242966
564	P09668	CTSH	Pro-cathepsin H [Cleaved into: Cathepsin H mini chain
565	P09038	FGF2	Fibroblast growth factor 2 (FGF-2) (Basic fibroblast growth factor) (bFGF) (Heparin-binding growth factor 2) (HBGF-2)	185549858772927	616502817938789	0.836937862055933	-0.465800314210425	0.320679220082991
566	Q9H4F8	SMOC1	SPARC-related modular calcium-binding protein 1 (Secreted modular calcium-binding protein 1) (SMOC-1)	318214685756558	174557322332618	0.836996796274095	-0.465421991225447	0.320814644391811
567	O95865	DDAH2	N(G),N(G)-dimethylarginine dimethylaminohydrolase 2 (DDAH-2) (Dimethylarginine dimethylaminohydrolase 2) (EC 3.5.3.18) (DDAHII) (Dimethylargininase-2) (Protein G6a) (S-phase protein)	342810899471701	185637417331204	0.837075639884206	-0.464915861665169	0.320995855569342
568	Q9NQR1	KMT5A	N-lysine methyltransferase KMT5A (EC 2.1.1.-) (H4-K20-HMTase KMT5A) (Histone-lysine N-methyltransferase KMT5A) (EC 2.1.1.43) (Lysine N-methyltransferase 5A) (Lysine-specific methylase 5A) (PR/SET domain-containing protein 07) (PR-Set7) (PR/SET07) (SET domain-containing protein 8)	339551444140453	1833183058462	0.837540876970037	-0.461929313467483	0.3220660059692
569	Q99459	CDC5L	Cell division cycle 5-like protein (Cdc5-like protein) (Pombe cdc5-related protein)	455374873250168	233643511258183	0.8378807515219	-0.45974751893472	0.322848728514543
570	P17568	NDUFB7	NADH dehydrogenase [ubiquinone] 1 beta subcomplex subunit 7 (Cell adhesion protein SQM1) (Complex I-B18) (CI-B18) (NADH-ubiquinone oxidoreductase B18 subunit)	430341655435996	222709069021638	0.837938606035034	-0.459376127020381	0.322982044321984
571	Q9NSC2	SALL1	Sal-like protein 1 (Spalt-like transcription factor 1) (Zinc finger protein 794) (Zinc finger protein SALL1) (Zinc finger protein Spalt-1) (HSal1) (Sal-1)	330527806005227	177540250242348	0.838501169145362	-0.455764803042989	0.324279558326912
572	P48509	CD151	CD151 antigen (GP27) (Membrane glycoprotein SFA-1) (Platelet-endothelial tetraspan antigen 3) (PETA-3) (Tetraspanin-24) (Tspan-24) (CD antigen CD151)	738855060257309	347983932831332	0.838671308313455	-0.454672609747787	0.324672394453009
573	Q9UHI8	ADAMTS1	A disintegrin and metalloproteinase with thrombospondin motifs 1 (ADAM-TS 1) (ADAM-TS1) (ADAMTS-1) (EC 3.4.24.-) (METH-1)	849418502572032	38880228507073	0.839348592312172	-0.450324845205165	0.326238113394463
574	P78552	IL13RA1	Interleukin-13 receptor subunit alpha-1 (IL-13 receptor subunit alpha-1) (IL-13R subunit alpha-1) (IL-13R-alpha-1) (IL-13RA1) (Cancer/testis antigen 19) (CT19) (CD antigen CD213a1)	414913076209212	212929437899204	0.839424502080525	-0.449837549181771	0.326413790328501
575	P29622	SERPINA4	Kallistatin (Kallikrein inhibitor) (Peptidase inhibitor 4) (PI-4) (Serpin A4)	392218306969312	202840040735442	0.839561280923754	-0.448959509532378	0.326730432922296
576	P16157	ANK1	Ankyrin-1 (ANK-1) (Ankyrin-R) (Erythrocyte ankyrin)	861991864952237	392141047538001	0.839773570157384	-0.447596737630925	0.327222129018131
577	Q9UM07	PADI4	Protein-arginine deiminase type-4 (EC 3.5.3.15) (HL-60 PAD) (Peptidylarginine deiminase IV) (Protein-arginine deiminase type IV)	906261286056449	408554892714472	0.839892511108454	-0.446833206747709	0.32749774662014
578	Q7Z333	SETX	Probable helicase senataxin (EC 3.6.4.-) (Amyotrophic lateral sclerosis 4 protein) (SEN1 homolog) (Senataxin)	369489683551518	190477407900386	0.84087088813739	-0.440552602209905	0.329768461461165
579	O15264	MAPK13	Mitogen-activated protein kinase 13 (MAP kinase 13) (MAPK 13) (EC 2.7.11.24) (Mitogen-activated protein kinase p38 delta) (MAP kinase p38 delta) (Stress-activated protein kinase 4)	371272908707871	190532068732598	0.841256960215051	-0.438074246758823	0.330666231193316
580	P48357	LEPR	Leptin receptor (LEP-R) (HuB219) (OB receptor) (OB-R) (CD antigen CD295)	260441846207238	979699541288234	0.841432214496102	-0.436949217449791	0.331074088564584
581	Q8NFU7	TET1	Methylcytosine dioxygenase TET1 (EC 1.14.11.n2) (CXXC-type zinc finger protein 6) (Leukemia-associated protein with a CXXC domain) (Ten-eleven translocation 1 gene protein)	900709049679646	398097639092491	0.842237328238384	-0.431780861209131	0.332950345435895
582	Q8N8U9	BMPER	BMP-binding endothelial regulator protein (Bone morphogenetic protein-binding endothelial cell precursor-derived regulator) (Protein crossveinless-2) (hCV2)	43207203959778	214244962738112	0.842328886980414	-0.431193107987556	0.333163982393529
583	P35408	PTGER4	Prostaglandin E2 receptor EP4 subtype (PGE receptor EP4 subtype) (PGE2 receptor EP4 subtype) (Prostanoid EP4 receptor)	212319100046671	818404807007142	0.842431463232722	-0.430534628836202	0.333403391175427
584	O95639	CPSF4	Cleavage and polyadenylation specificity factor subunit 4 (Cleavage and polyadenylation specificity factor 30 kDa subunit) (CPSF 30 kDa subunit) (NS1 effector domain-binding protein 1) (Neb-1) (No arches homolog)	453164176622497	222709069021638	0.842475680416701	-0.430250780546503	0.333506613218732
585	P11474	ESRRA	Steroid hormone receptor ERR1 (Estrogen receptor-like 1) (Estrogen-related receptor alpha) (ERR-alpha) (Nuclear receptor subfamily 3 group B member 1)	808179632637269	362484077192446	0.842507257558243	-0.430048073887826	0.333580335649362
586	Q9Y2N7	HIF3A	Hypoxia-inducible factor 3-alpha (HIF-3-alpha) (HIF3-alpha) (Basic-helix-loop-helix-PAS protein MOP7) (Class E basic helix-loop-helix protein 17) (bHLHe17) (HIF3-alpha-1) (Inhibitory PAS domain protein) (IPAS) (Member of PAS protein 7) (PAS domain-containing protein 7)	377649777108468	190477407900386	0.842759470869636	-0.428429012911148	0.334169402767743
587	F7VJQ1	PRNP	Alternative prion protein (AltPrP)	112759861624024	360048125623211	0.842768987171424	-0.428367923856085	0.334191636965907
588	Q7LG56	RRM2B	Ribonucleoside-diphosphate reductase subunit M2 B (EC 1.17.4.1) (TP53-inducible ribonucleotide reductase M2 B) (p53-inducible ribonucleotide reductase small subunit 2-like protein) (p53R2)	416385314682095	206438563176365	0.84294859912064	-0.427214920882869	0.334611397238994
589	O60239	SH3BP5	SH3 domain-binding protein 5 (SH3BP-5) (SH3 domain-binding protein that preferentially associates with BTK)	411776254778015	204412229177946	0.84299853526735	-0.426894360219291	0.334728136763501
590	Q9UNK4	PLA2G2D	Group IID secretory phospholipase A2 (GIID sPLA2) (sPLA2-IID) (EC 3.1.1.4) (PLA2IID) (Phosphatidylcholine 2-acylhydrolase 2D) (Secretory-type PLA, stroma-associated homolog)	389352075955093	194485159190287	0.843264451372171	-0.425187335375881	0.335350057867317
591	P61296	HAND2	Heart- and neural crest derivatives-expressed protein 2 (Class A basic helix-loop-helix protein 26) (bHLHa26) (Deciduum, heart, autonomic nervous system and neural crest derivatives-expressed protein 2) (dHAND)	371150215963645	186415220914581	0.843470357111305	-0.423865541751011	0.335831937789328
592	P02774	GC	Vitamin D-binding protein (DBP) (VDB) (Gc protein-derived macrophage activating factor) (Gc-MAF) (GcMAF) (Gc-globulin) (Group-specific component) (Gc) (Vitamin D-binding protein-macrophage activating factor) (DBP-maf)	224771322099186	850425248447866	0.843644392815371	-0.422748334988825	0.336239443085331
593	O14543	SOCS3	Suppressor of cytokine signaling 3 (SOCS-3) (Cytokine-inducible SH2 protein 3) (CIS-3) (STAT-induced STAT inhibitor 3) (SSI-3)	347397284120369	122636443237278	0.843809270868891	-0.421689914951874	0.33662568329381
594	P14555	PLA2G2A	Phospholipase A2, membrane associated (EC 3.1.1.4) (GIIC sPLA2) (Group IIA phospholipase A2) (Non-pancreatic secretory phospholipase A2) (NPS-PLA2) (Phosphatidylcholine 2-acylhydrolase 2A)	317205663290928	113543134878049	0.843851834253456	-0.421416683080785	0.336725419488952
595	J3KNF3	TET3	Methylcytosine dioxygenase TET3	358704520277946	179165771346247	0.844584765679729	-0.416711694813887	0.338444649613233
596	Q9BZJ3	TPSD1	Tryptase delta (EC 3.4.21.59) (Delta-tryptase) (HmMCP-3-like tryptase III) (Mast cell mMCP-7-like) (Tryptase-3)	47612348022743	227363176749277	0.84468281104313	-0.416082301301903	0.33867489022483
597	Q8N163	CCAR2	Cell cycle and apoptosis regulator protein 2 (Cell division cycle and apoptosis regulator protein 2) (DBIRD complex subunit KIAA1967) (Deleted in breast cancer gene 1 protein) (DBC-1) (DBC.1) (NET35) (p30 DBC)	408229763929184	198134930756299	0.845475544190123	-0.410993421194317	0.340538679349182
598	P21781	FGF7	Fibroblast growth factor 7 (FGF-7) (Heparin-binding growth factor 7) (HBGF-7) (Keratinocyte growth factor)	214120757541327	803382896661398	0.845640644340385	-0.409933575427031	0.340927337419364
599	Q969Q1	TRIM63	E3 ubiquitin-protein ligase TRIM63 (EC 2.3.2.27) (Iris RING finger protein) (Muscle-specific RING finger protein 1) (MuRF-1) (MuRF1) (RING finger protein 28) (RING-type E3 ubiquitin transferase TRIM63) (Striated muscle RING zinc finger protein) (Tripartite motif-containing protein 63)	146765249485488	583689246473112	0.845647736221119	-0.409888049727834	0.340944036021536
600	Q30201	HFE	Hereditary hemochromatosis protein (HLA-H)	427378565756799	14367969300017	0.846066350642116	-0.407200791590793	0.341930260127889
601	O15155	BET1	BET1 homolog (hBET1) (Golgi vesicular membrane-trafficking protein p18)	274162256744491	140588033932156	0.846124750549842	-0.406825898564257	0.342067931881265
602	P36578	RPL4	60S ribosomal protein L4 (60S ribosomal protein L1) (Large ribosomal subunit protein uL4)	108634271356377	450382572707338	0.84620837457633	-0.406289081545159	0.342265103448678
603	Q7RTU7	SCX	Basic helix-loop-helix transcription factor scleraxis (Class A basic helix-loop-helix protein 41) (bHLHa41) (Class A basic helix-loop-helix protein 48) (bHLHa48)	406678623106411	195989272926543	0.846270170803002	-0.40589238615046	0.342410836325875
604	Q96PD4	IL17F	Interleukin-17F (IL-17F) (Cytokine ML-1)	275627438140415	986733096962543	0.846669875131563	-0.403326519674147	0.343354017454101
605	P42684	ABL2	Abelson tyrosine-protein kinase 2 (EC 2.7.10.2) (Abelson murine leukemia viral oncogene homolog 2) (Abelson-related gene protein) (Tyrosine-protein kinase ARG)	365924486802509	178514315210541	0.846682997338694	-0.403242282829644	0.34338499847293
606	Q99496	RNF2	E3 ubiquitin-protein ligase RING2 (EC 2.3.2.27) (Huntingtin-interacting protein 2-interacting protein 3) (HIP2-interacting protein 3) (Protein DinG) (RING finger protein 1B) (RING1b) (RING finger protein 2) (RING finger protein BAP-1) (RING-type E3 ubiquitin transferase RING2)	814637252601886	34977788978457	0.847239457566571	-0.399670135764713	0.34469974555036
607	P21453	S1PR1	Sphingosine 1-phosphate receptor 1 (S1P receptor 1) (S1P1) (Endothelial differentiation G-protein coupled receptor 1) (Sphingosine 1-phosphate receptor Edg-1) (S1P receptor Edg-1) (CD antigen CD363)	150450718767996	588098803201058	0.847259345597798	-0.399542466312676	0.34474676979848
608	P41217	CD200	OX-2 membrane glycoprotein (CD antigen CD200)	956565256015805	400170963649077	0.84740751086432	-0.398591332529133	0.345097174567557
609	Q13336	SLC14A1	Urea transporter 1 (Solute carrier family 14 member 1) (Urea transporter, erythrocyte)	384574497759032	184723527598797	0.847496526099575	-0.398019907123647	0.34530775585087
610	P23468	PTPRD	Receptor-type tyrosine-protein phosphatase delta (Protein-tyrosine phosphatase delta) (R-PTP-delta) (EC 3.1.3.48)	414911158444069	196962383537216	0.847516800489124	-0.397889757478636	0.345355725204733
611	O00744	WNT10B	Protein Wnt-10b (Protein Wnt-12)	41054012635445	195085856914014	0.847578732041772	-0.397492193370845	0.345502271092111
612	P51512	MMP16	Matrix metalloproteinase-16 (MMP-16) (EC 3.4.24.-) (MMP-X2) (Membrane-type matrix metalloproteinase 3) (MT-MMP 3) (MTMMP3) (Membrane-type-3 matrix metalloproteinase) (MT3-MMP) (MT3MMP)	38584808815944	184986778797282	0.84763851269254	-0.397108436786848	0.34564374936364
613	Q96B36	AKT1S1	Proline-rich AKT1 substrate 1 (40 kDa proline-rich AKT substrate)	4377172985831	205835622506015	0.847650905167324	-0.397028884394404	0.345673080380002
614	Q08357	SLC20A2	Sodium-dependent phosphate transporter 2 (Gibbon ape leukemia virus receptor 2) (GLVR-2) (Phosphate transporter 2) (PiT-2) (Pit2) (hPit2) (Solute carrier family 20 member 2)	412698239594698	194411626181647	0.848399081674598	-0.392226031682527	0.347445605756966
615	Q2MKA7	RSPO1	R-spondin-1 (Roof plate-specific spondin-1) (hRspo1)	439820549138722	204494384884298	0.848758182918658	-0.389920813104952	0.348297551503398
616	P09429	HMGB1	High mobility group protein B1 (High mobility group protein 1) (HMG-1)	641462818578939	198735831270892	0.848848848974707	-0.389338790401838	0.34851277246298
617	Q15475	SIX1	Homeobox protein SIX1 (Sine oculis homeobox homolog 1)	856676878315861	359793606868664	0.848856080014804	-0.389292371381458	0.34852993943752
618	Q15599	SLC9A3R2	Na(+)/H(+) exchange regulatory cofactor NHE-RF2 (NHERF-2) (NHE3 kinase A regulatory protein E3KARP) (SRY-interacting protein 1) (SIP-1) (Sodium-hydrogen exchanger regulatory factor 2) (Solute carrier family 9 isoform A3 regulatory factor 2) (Tyrosine kinase activator protein 1) (TKA-1)	353831661145727	169760830420116	0.848912036119348	-0.38893316613264	0.348662793471633
619	Q9UNY4	TTF2	Transcription termination factor 2 (EC 3.6.4.-) (Lodestar homolog) (RNA polymerase II termination factor) (Transcription release factor 2) (F2) (HuF2)	260870514711367	923175088589315	0.849235123312006	-0.386859136562953	0.349430247245705
620	O60760	HPGDS	Hematopoietic prostaglandin D synthase (H-PGDS) (EC 5.3.99.2) (GST class-sigma) (Glutathione S-transferase) (EC 2.5.1.18) (Glutathione-dependent PGD synthase) (Glutathione-requiring prostaglandin D synthase) (Prostaglandin-H2 D-isomerase)	384533147738299	181145725357041	0.849501825793356	-0.385147063645188	0.350064230355996
621	Q15154	PCM1	Pericentriolar material 1 protein (PCM-1) (hPCM-1)	407923736218165	189376832061492	0.850095289031166	-0.381337379040811	0.351476460412701
622	P22897	MRC1	Macrophage mannose receptor 1 (MMR) (C-type lectin domain family 13 member D) (C-type lectin domain family 13 member D-like) (Human mannose receptor) (hMR) (Macrophage mannose receptor 1-like protein 1) (CD antigen CD206)	149020366430513	569664562484879	0.850102983005123	-0.381287988257592	0.351494782835835
623	P24394	IL4R	Interleukin-4 receptor subunit alpha (IL-4 receptor subunit alpha) (IL-4R subunit alpha) (IL-4R-alpha) (IL-4RA) (CD antigen CD124) [Cleaved into: Soluble interleukin-4 receptor subunit alpha (Soluble IL-4 receptor subunit alpha) (Soluble IL-4R-alpha) (sIL4Ralpha/prot) (IL-4-binding protein) (IL4-BP)]	280293827110303	97362341276249	0.850242891072038	-0.380389860834361	0.351828019936212
624	P16671	CD36	Platelet glycoprotein 4 (Fatty acid translocase) (FAT) (Glycoprotein IIIb) (GPIIIB) (Leukocyte differentiation antigen CD36) (PAS IV) (PAS-4) (Platelet collagen receptor) (Platelet glycoprotein IV) (GPIV) (Thrombospondin receptor) (CD antigen CD36)	567940171250375	17736288468753	0.850337567465497	-0.379782094126034	0.35205358753421
625	Q9UL19	RARRES3	Retinoic acid receptor responder protein 3 (EC 3.1.1.-) (HRAS-like suppressor 4) (HRSL4) (RAR-responsive protein TIG3) (Retinoid-inducible gene 1 protein) (Tazarotene-induced gene 3 protein)	466118124763051	211405419410489	0.850445125191453	-0.379091636846544	0.352309908231517
626	O43405	COCH	Cochlin (COCH-5B2)	394304727481234	1833183058462	0.850472122975535	-0.378918326966816	0.352374257159971
627	Q12841	FSTL1	Follistatin-related protein 1 (Follistatin-like protein 1)	448908091514546	204494384884298	0.8505752044067	-0.378256604864609	0.35261998950103
628	Q86YV5	PRAG1	Tyrosine-protein kinase PRAG1 (EC 2.7.10.2) (PEAK1-related kinase-activating pseudokinase 1) (Sugen kinase 223) (SgK223)	417055232197118	191192781014041	0.851058894288641	-0.375151600579383	0.353773861482206
629	P52943	CRIP2	Cysteine-rich protein 2 (CRP-2) (Protein ESP1)	368373804469512	171720585624208	0.851241417723384	-0.373979907583131	0.354209632384931
630	Q13316	DMP1	Dentin matrix acidic phosphoprotein 1 (DMP-1) (Dentin matrix protein 1)	100642477750499	403635285197939	0.85134509686016	-0.373314348562779	0.35445724925736
631	P59666	DEFA3	Neutrophil defensin 3 (Defensin, alpha 3) (HNP-3) (HP-3) (HP3) [Cleaved into: HP 3-56
632	Q02809	PLOD1	Procollagen-lysine,2-oxoglutarate 5-dioxygenase 1 (EC 1.14.11.4) (Lysyl hydroxylase 1) (LH1)	478875343396802	214326877152408	0.851418771240887	-0.372841402411932	0.354633243176519
633	Q92824	PCSK5	Proprotein convertase subtilisin/kexin type 5 (EC 3.4.21.-) (Proprotein convertase 5) (PC5) (Proprotein convertase 6) (PC6) (hPC6) (Subtilisin/kexin-like protease PC5)	138924224404294	52747639816965	0.852157386183393	-0.3680999293168	0.356399361796193
634	Q8WUI4	HDAC7	Histone deacetylase 7 (HD7) (EC 3.5.1.98) (Histone deacetylase 7A) (HD7a)	476686897232263	211829795786824	0.852242457126414	-0.367553823945385	0.356602975602951
635	Q01523	DEFA5	Defensin-5 (Defensin, alpha 5) (HD5(20-94)) [Cleaved into: HD5(23-94)
636	P21583	KITLG	Kit ligand (Mast cell growth factor) (MGF) (Stem cell factor) (SCF) (c-Kit ligand) [Cleaved into: Soluble KIT ligand (sKITLG)]	99847800232776	298366568873238	0.852492143384867	-0.36595098516086	0.357200825244905
637	Q99576	TSC22D3	TSC22 domain family protein 3 (DSIP-immunoreactive peptide) (Protein DIP) (hDIP) (Delta sleep-inducing peptide immunoreactor) (Glucocorticoid-induced leucine zipper protein) (GILZ) (TSC-22-like protein) (TSC-22-related protein) (TSC-22R)	422582540479852	190477407900386	0.85261438166996	-0.365166287334416	0.357493641001899
638	Q9UGH3	SLC23A2	Solute carrier family 23 member 2 (Na(+)/L-ascorbic acid transporter 2) (Nucleobase transporter-like 1 protein) (Sodium-dependent vitamin C transporter 2) (hSVCT2) (Yolk sac permease-like molecule 2)	357490582954223	164957549440278	0.852739493709113	-0.364363141698742	0.357793427592542
639	P28329	CHAT	Choline O-acetyltransferase (CHOACTase) (ChAT) (Choline acetylase) (EC 2.3.1.6)	357285193281803	164828065022011	0.85276967310475	-0.364169407745897	0.357865754942847
640	P11473	VDR	Vitamin D3 receptor (VDR) (1,25-dihydroxyvitamin D3 receptor) (Nuclear receptor subfamily 1 group I member 1)	118408499525615	352306081025999	0.853125081744041	-0.361887893517041	0.35871790361963
641	P19438	TNFRSF1A	Tumor necrosis factor receptor superfamily member 1A (Tumor necrosis factor receptor 1) (TNF-R1) (Tumor necrosis factor receptor type I) (TNF-RI) (TNFR-I) (p55) (p60) (CD antigen CD120a) [Cleaved into: Tumor necrosis factor receptor superfamily member 1A, membrane form
642	P29322	EPHA8	Ephrin type-A receptor 8 (EC 2.7.10.1) (EPH- and ELK-related kinase) (EPH-like kinase 3) (EK3) (hEK3) (Tyrosine-protein kinase receptor EEK)	478404191341764	209933886221433	0.853512827536658	-0.359398793801283	0.359648388470859
643	Q9H2X0	CHRD	Chordin	376965821741232	1708479381229	0.853782714512083	-0.357666278306321	0.360296535937751
644	O14936	CASK	Peripheral plasma membrane protein CASK (hCASK) (EC 2.7.11.1) (Calcium/calmodulin-dependent serine protein kinase) (Protein lin-2 homolog)	505307567129379	218931867746245	0.854014046199955	-0.356181265059264	0.360852410726609
645	O00327	ARNTL	Aryl hydrocarbon receptor nuclear translocator-like protein 1 (Basic-helix-loop-helix-PAS protein MOP3) (Brain and muscle ARNT-like 1) (Class E basic helix-loop-helix protein 5) (bHLHe5) (Member of PAS protein 3) (PAS domain-containing protein 3) (bHLH-PAS protein JAP3)	157875368873058	578955589052404	0.854068034548609	-0.35583469164481	0.360982183534844
646	Q01968	OCRL	Inositol polyphosphate 5-phosphatase OCRL-1 (EC 3.1.3.36) (Lowe oculocerebrorenal syndrome protein)	463162566356123	202938211736137	0.854169859401021	-0.355181036038422	0.361226985394597
647	O15519	CFLAR	CASP8 and FADD-like apoptosis regulator (Caspase homolog) (CASH) (Caspase-eight-related protein) (Casper) (Caspase-like apoptosis regulatory protein) (CLARP) (Cellular FLICE-like inhibitory protein) (c-FLIP) (FADD-like antiapoptotic molecule 1) (FLAME-1) (Inhibitor of FLICE) (I-FLICE) (MACH-related inducer of toxicity) (MRIT) (Usurpin) [Cleaved into: CASP8 and FADD-like apoptosis regulator subuni…
648	Q86YJ5	MARCH9	E3 ubiquitin-protein ligase MARCH9 (EC 2.3.2.27) (Membrane-associated RING finger protein 9) (Membrane-associated RING-CH protein IX) (MARCH-IX) (RING finger protein 179) (RING-type E3 ubiquitin transferase MARCH9)	261028200761822	123513031353518	0.854836650279516	-0.350900631150143	0.362831448984185
649	Q15047	SETDB1	Histone-lysine N-methyltransferase SETDB1 (EC 2.1.1.43) (ERG-associated protein with SET domain) (ESET) (Histone H3-K9 methyltransferase 4) (H3-K9-HMTase 4) (Lysine N-methyltransferase 1E) (SET domain bifurcated 1)	453091129452938	196345436518044	0.855662674941114	-0.345598039118101	0.364822409913545
650	P05019	IGF1	Insulin-like growth factor I (IGF-I) (Mechano growth factor) (MGF) (Somatomedin-C)	483879533051169	140989579443084	0.856193709519156	-0.342189109756577	0.366104290126317
651	P27918	CFP	Properdin (Complement factor P)	986483738792444	379838726482427	0.856333482767703	-0.3412918477879	0.366441942210623
652	Q6UXI7	VIT	Vitrin	994032964035186	382103983082384	0.856399964749513	-0.340865072603807	0.366602579919785
653	P13942	COL11A2	Collagen alpha-2(XI) chain	498080021376993	151672065149577	0.856615470969689	-0.339481649542622	0.367123459365318
654	P30988	CALCR	Calcitonin receptor (CT-R)	162018006754535	578938014153118	0.856746745630147	-0.33863894350621	0.367440870752599
655	Q9Y2P5	SLC27A5	Bile acyl-CoA synthetase (BACS) (EC 6.2.1.7) (Bile acid-CoA ligase) (BA-CoA ligase) (BAL) (Cholate--CoA ligase) (Fatty acid transport protein 5) (FATP-5) (Fatty-acid-coenzyme A ligase, very long-chain 3) (Solute carrier family 27 member 5) (Very long-chain acyl-CoA synthetase homolog 2) (VLCS-H2) (VLCSH2) (Very long-chain acyl-CoA synthetase-related protein) (VLACS-related) (VLACSR)	450760976874146	193363286268922	0.856803415454986	-0.338275156593282	0.367577921759095
656	Q8WU20	FRS2	Fibroblast growth factor receptor substrate 2 (FGFR substrate 2) (FGFR-signaling adaptor SNT) (Suc1-associated neurotrophic factor target 1) (SNT-1)	488746574605047	206494137121133	0.857185752260586	-0.335820779389812	0.368503009789557
657	P22352	GPX3	Glutathione peroxidase 3 (GPx-3) (GSHPx-3) (EC 1.11.1.9) (Extracellular glutathione peroxidase) (Plasma glutathione peroxidase) (GPx-P) (GSHPx-P)	100150753289693	381821748373663	0.857217552080136	-0.335616643269416	0.368579985888233
658	P55089	UCN	Urocortin	983434404673677	373650930536534	0.857904215258071	-0.331208669917905	0.370243435912926
659	P80511	S100A12	Protein S100-A12 (CGRP) (Calcium-binding protein in amniotic fluid 1) (CAAF1) (Calgranulin-C) (CAGC) (Extracellular newly identified RAGE-binding protein) (EN-RAGE) (Migration inhibitory factor-related protein 6) (MRP-6) (p6) (Neutrophil S100 protein) (S100 calcium-binding protein A12) [Cleaved into: Calcitermin]	104468459853921	392703311568082	0.85814554861886	-0.329659451818882	0.370828647619774
660	O14641	DVL2	Segment polarity protein dishevelled homolog DVL-2 (Dishevelled-2) (DSH homolog 2)	511941817261459	212239576206107	0.858491383679177	-0.327439394330906	0.371667787396608
661	Q9Y4K0	LOXL2	Lysyl oxidase homolog 2 (EC 1.4.3.13) (Lysyl oxidase-like protein 2) (Lysyl oxidase-related protein 2) (Lysyl oxidase-related protein WS9-14)	447344297709014	188211325882381	0.85894707699531	-0.324514111516095	0.372774420196451
662	Q13029	PRDM2	PR domain zinc finger protein 2 (EC 2.1.1.43) (GATA-3-binding protein G3B) (Lysine N-methyltransferase 8) (MTB-ZF) (MTE-binding protein) (PR domain-containing protein 2) (Retinoblastoma protein-interacting zinc finger protein) (Zinc finger protein RIZ)	434371705352802	1833183058462	0.859058110300013	-0.323801343067185	0.373044219656738
663	P34972	CNR2	Cannabinoid receptor 2 (CB-2) (CB2) (hCB2) (CX5)	334854376266525	105824783294867	0.859240708491014	-0.322629170179759	0.373488049759868
664	Q9BXH1	BBC3	Bcl-2-binding component 3 (JFY-1) (p53 up-regulated modulator of apoptosis)	484364663570134	200597721940172	0.859428062247885	-0.321426469359139	0.37394361341058
665	P60709	ACTB	Actin, cytoplasmic 1 (Beta-actin) [Cleaved into: Actin, cytoplasmic 1, N-terminally processed]	170622552403702	591264625820447	0.859577782847134	-0.320465351255142	0.374307796084069
666	P11182	DBT	Lipoamide acyltransferase component of branched-chain alpha-keto acid dehydrogenase complex, mitochondrial (EC 2.3.1.168) (52 kDa mitochondrial autoantigen of primary biliary cirrhosis) (Branched chain 2-oxo-acid dehydrogenase complex component E2) (BCOADC-E2) (Branched-chain alpha-keto acid dehydrogenase complex component E2) (BCKAD-E2) (BCKADE2) (Dihydrolipoamide acetyltransferase component of …	431361042726622	181145725357041	0.859678068807135	-0.319821574432066	0.374551795943922
667	P04075	ALDOA	Fructose-bisphosphate aldolase A (EC 4.1.2.13) (Lung cancer antigen NY-LU-1) (Muscle-type aldolase)	48677893951218	200525861136029	0.859917011925683	-0.318287700281051	0.375133356664287
668	Q9Y4K1	CRYBG1	Beta/gamma crystallin domain-containing protein 1 (Absent in melanoma 1 protein)	439574388319598	183602876868753	0.859964414658812	-0.317983402641194	0.375248763391796
669	O75293	GADD45B	Growth arrest and DNA damage-inducible protein GADD45 beta (Myeloid differentiation primary response protein MyD118) (Negative growth regulatory protein MyD118)	485796233950205	199615737265444	0.860213741619941	-0.316382870333966	0.375855958606225
670	P12273	PIP	Prolactin-inducible protein (Gross cystic disease fluid protein 15) (GCDFP-15) (Prolactin-induced protein) (Secretory actin-binding protein) (SABP) (gp17)	263537926762777	853869293897374	0.860371979514896	-0.315367076205821	0.376241480855439
671	P08493	MGP	Matrix Gla protein (MGP) (Cell growth-inhibiting gene 36 protein)	107239913311341	393345290559463	0.860545330635646	-0.314254264065494	0.376663965918114
672	Q9NRM0	SLC2A9	Solute carrier family 2, facilitated glucose transporter member 9 (Glucose transporter type 9) (GLUT-9)	499301144729587	203420226231495	0.860712058020391	-0.313183972410813	0.377070447267096
673	O00444	PLK4	Serine/threonine-protein kinase PLK4 (EC 2.7.11.21) (Polo-like kinase 4) (PLK-4) (Serine/threonine-protein kinase 18) (Serine/threonine-protein kinase Sak)	525003375562687	211829795786824	0.860998812158488	-0.311343179661489	0.377769872336927
674	O75251	NDUFS7	NADH dehydrogenase [ubiquinone] iron-sulfur protein 7, mitochondrial (EC 1.6.5.3) (EC 1.6.99.3) (Complex I-20kD) (CI-20kD) (NADH-ubiquinone oxidoreductase 20 kDa subunit) (PSST subunit)	397183208221797	166582137891729	0.861006033117914	-0.311296825353082	0.377787490240548
675	P13501	CCL5	C-C motif chemokine 5 (EoCP) (Eosinophil chemotactic cytokine) (SIS-delta) (Small-inducible cytokine A5) (T cell-specific protein P228) (TCP228) (T-cell-specific protein RANTES) [Cleaved into: RANTES(3-68)
676	Q9P2B7	CFAP97	Cilia- and flagella-associated protein 97	445763638300689	183602876868753	0.861222125194453	-0.309909641438957	0.37831483536541
677	P19875	CXCL2	C-X-C motif chemokine 2 (Growth-regulated protein beta) (Gro-beta) (Macrophage inflammatory protein 2-alpha) (MIP2-alpha) [Cleaved into: GRO-beta(5-73) (GRO-beta-T) (Hematopoietic synergistic factor) (HSF) (SB-251353)]	188102264099513	63324434071807	0.861454985980844	-0.308414812279609	0.378883356191511
678	O00468	AGRN	Agrin [Cleaved into: Agrin N-terminal 110 kDa subunit
679	Q5T4F7	SFRP5	Secreted frizzled-related protein 5 (sFRP-5) (Frizzled-related protein 1b) (FRP-1b) (Secreted apoptosis-related protein 3) (SARP-3)	395416491326127	164957549440278	0.861621935214984	-0.307343096482415	0.379291117873154
680	O95716	RAB3D	Ras-related protein Rab-3D	104307830130209	378404162760214	0.862252430265767	-0.303295689440049	0.380832265454533
681	Q96EB6	SIRT1	NAD-dependent protein deacetylase sirtuin-1 (hSIRT1) (EC 3.5.1.-) (Regulatory protein SIR2 homolog 1) (SIR2-like protein 1) (hSIR2) [Cleaved into: SirtT1 75 kDa fragment (75SirT1)]	890055538594433	248730236652993	0.86231856805805	-0.302871123750085	0.380994039151249
682	P50607	TUB	Tubby protein homolog	480397956124701	193536272533678	0.862461087712218	-0.301956231474183	0.381342714322013
683	P48745	NOV	Protein NOV homolog (NovH) (CCN family member 3) (Insulin-like growth factor-binding protein 9) (IBP-9) (IGF-binding protein 9) (IGFBP-9) (Nephroblastoma-overexpressed gene protein homolog)	103417028998431	374511086860241	0.862590336325587	-0.301126531467315	0.38165900511971
684	P08294	SOD3	Extracellular superoxide dismutase [Cu-Zn] (EC-SOD) (EC 1.15.1.1)	113232875430517	402471053188271	0.863310700389574	-0.296502218267659	0.38342328657956
685	P55085	F2RL1	Proteinase-activated receptor 2 (PAR-2) (Coagulation factor II receptor-like 1) (G-protein coupled receptor 11) (Thrombin receptor-like 1) [Cleaved into: Proteinase-activated receptor 2, alternate cleaved 1
686	Q14563	SEMA3A	Semaphorin-3A (Semaphorin III) (Sema III)	11115835632498	395434255970824	0.863504467642392	-0.295258346578799	0.383898266704622
687	O15524	SOCS1	Suppressor of cytokine signaling 1 (SOCS-1) (JAK-binding protein) (JAB) (STAT-induced STAT inhibitor 1) (SSI-1) (Tec-interacting protein 3) (TIP-3)	323204879434106	992784071114768	0.863651728089656	-0.294313021202207	0.38425936178896
688	P54920	NAPA	Alpha-soluble NSF attachment protein (SNAP-alpha) (N-ethylmaleimide-sensitive factor attachment protein alpha)	471322265748901	188211325882381	0.863665793689784	-0.294222728330055	0.384293857092915
689	P12644	BMP4	Bone morphogenetic protein 4 (BMP-4) (Bone morphogenetic protein 2B) (BMP-2B)	451331511367283	132329644595034	0.863792353303887	-0.29341029011541	0.384604280513668
690	O00626	CCL22	C-C motif chemokine 22 (CC chemokine STCP-1) (MDC(1-69)) (Macrophage-derived chemokine) (Small-inducible cytokine A22) (Stimulated T-cell chemotactic protein 1) [Cleaved into: MDC(3-69)
691	O96028	NSD2	Histone-lysine N-methyltransferase NSD2 (EC 2.1.1.43) (Multiple myeloma SET domain-containing protein) (MMSET) (Nuclear SET domain-containing protein 2) (Protein trithorax-5) (Wolf-Hirschhorn syndrome candidate 1 protein)	459906353267746	1833183058462	0.864207827171047	-0.290743192485105	0.385623867505778
692	O60907	TBL1X	F-box-like/WD repeat-containing protein TBL1X (SMAP55) (Transducin beta-like protein 1X) (Transducin-beta-like protein 1, X-linked)	467181239043176	185429198727489	0.864430053960532	-0.289316627325477	0.386169544689558
693	P04118	CLPS	Colipase	396173647957316	160270644432145	0.864770539376645	-0.28713091140385	0.387006042180076
694	Q8N3U4	STAG2	Cohesin subunit SA-2 (SCC3 homolog 2) (Stromal antigen 2)	478579141853416	188717034622492	0.864773700108387	-0.287110621366848	0.387013809865836
695	P47992	XCL1	Lymphotactin (ATAC) (C motif chemokine 1) (Cytokine SCM-1) (Lymphotaxin) (SCM-1-alpha) (Small-inducible cytokine C1) (XC chemokine ligand 1)	512491920968783	199615737265444	0.865098498954025	-0.285025603992712	0.387812263009152
696	Q9Y263	PLAA	Phospholipase A-2-activating protein (PLA2P) (PLAP)	44256217734745	17582195865745	0.865099432192128	-0.285019613153502	0.387814557874173
697	O43251	RBFOX2	RNA binding protein fox-1 homolog 2 (Fox-1 homolog B) (Hexaribonucleotide-binding protein 2) (RNA-binding motif protein 9) (RNA-binding protein 9) (Repressor of tamoxifen transcriptional activity)	495295919585445	193536272533678	0.865246977531076	-0.284072458940026	0.388177426237588
698	P35052	GPC1	Glypican-1 [Cleaved into: Secreted glypican-1]	480715067172693	188559922391083	0.865267529865708	-0.283940525051213	0.388227979757593
699	Q9UJU2	LEF1	Lymphoid enhancer-binding factor 1 (LEF-1) (T cell-specific transcription factor 1-alpha) (TCF1-alpha)	178730954518337	586199250266285	0.865514546790384	-0.282354821818049	0.388835726550437
700	O15054	KDM6B	Lysine-specific demethylase 6B (EC 1.14.11.-) (JmjC domain-containing protein 3) (Jumonji domain-containing protein 3) (Lysine demethylase 6B)	481231674253789	188211325882381	0.865560647479078	-0.282058882536933	0.388949180317087
701	Q9Y616	IRAK3	Interleukin-1 receptor-associated kinase 3 (IRAK-3) (EC 2.7.11.1) (IL-1 receptor-associated kinase M) (IRAK-M)	339417779164383	139100693614915	0.865579495038057	-0.281937892304181	0.388995566876167
702	P13611	VCAN	Versican core protein (Chondroitin sulfate proteoglycan core protein 2) (Chondroitin sulfate proteoglycan 2) (Glial hyaluronate-binding protein) (GHAP) (Large fibroblast proteoglycan) (PG-M)	101148901657438	357677581255057	0.865663366551391	-0.281399486565228	0.389202005937825
703	P17676	CEBPB	CCAAT/enhancer-binding protein beta (C/EBP beta) (Liver activator protein) (LAP) (Liver-enriched inhibitory protein) (LIP) (Nuclear factor NF-IL6) (Transcription factor 5) (TCF-5)	391080121446545	115176444721317	0.865830440826262	-0.280326968080156	0.389613331174869
704	Q9UL62	TRPC5	Short transient receptor potential channel 5 (TrpC5) (Transient receptor protein 5) (TRP-5) (hTRP-5) (hTRP5)	520087685456715	200597721940172	0.865929931675366	-0.279688295400936	0.389858329505865
705	Q08462	ADCY2	Adenylate cyclase type 2 (EC 4.6.1.1) (ATP pyrophosphate-lyase 2) (Adenylate cyclase type II) (Adenylyl cyclase 2)	522920453736398	201032341526177	0.866200064720143	-0.277954200285599	0.390523758353247
706	P30086	PEBP1	Phosphatidylethanolamine-binding protein 1 (PEBP-1) (HCNPpp) (Neuropolypeptide h3) (Prostatic-binding protein) (Raf kinase inhibitor protein) (RKIP) [Cleaved into: Hippocampal cholinergic neurostimulating peptide (HCNP)]	11690752483818	403470158755111	0.866229727333181	-0.277763783772807	0.390596846960357
707	P53041	PPP5C	Serine/threonine-protein phosphatase 5 (PP5) (EC 3.1.3.16) (Protein phosphatase T) (PP-T) (PPT)	491560085595511	190125551277472	0.866433711451689	-0.276454325821064	0.391099567907942
708	Q08945	SSRP1	FACT complex subunit SSRP1 (Chromatin-specific transcription elongation factor 80 kDa subunit) (Facilitates chromatin transcription complex 80 kDa subunit) (FACT 80 kDa subunit) (FACTp80) (Facilitates chromatin transcription complex subunit SSRP1) (Recombination signal sequence recognition protein 1) (Structure-specific recognition protein 1) (hSSRP1) (T160)	431522764473465	169760830420116	0.866478436930804	-0.276167214575829	0.391209818666811
709	P21980	TGM2	Protein-glutamine gamma-glutamyltransferase 2 (EC 2.3.2.13) (Tissue transglutaminase) (Transglutaminase C) (TG(C)) (TGC) (TGase C) (Transglutaminase H) (TGase H) (Transglutaminase-2) (TGase-2)	409734417013898	119131628665042	0.866726823020165	-0.274572722111443	0.391822262856625
710	Q14789	GOLGB1	Golgin subfamily B member 1 (372 kDa Golgi complex-associated protein) (GCP372) (Giantin) (Macrogolgin)	51373345075745	196943292416764	0.866751837759703	-0.274412142210236	0.39188395644835
711	P20036	HLA-DPA1	HLA class II histocompatibility antigen, DP alpha 1 chain (DP(W3)) (DP(W4)) (HLA-SB alpha chain) (MHC class II DP3-alpha) (MHC class II DPA1)	563331699305368	213009914287214	0.866908440792576	-0.27340684293418	0.392270246604159
712	P17655	CAPN2	Calpain-2 catalytic subunit (EC 3.4.22.53) (Calcium-activated neutral proteinase 2) (CANP 2) (Calpain M-type) (Calpain large polypeptide L2) (Calpain-2 large subunit) (Millimolar-calpain) (M-calpain)	996927258444404	349349854929187	0.86692033580574	-0.273330483952475	0.392299592183517
713	P48061	CXCL12	Stromal cell-derived factor 1 (SDF-1) (hSDF-1) (C-X-C motif chemokine 12) (Intercrine reduced in hepatomas) (IRH) (hIRH) (Pre-B cell growth-stimulating factor) (PBSF) [Cleaved into: SDF-1-beta(3-72)
714	P25024	CXCR1	C-X-C chemokine receptor type 1 (CXC-R1) (CXCR-1) (CDw128a) (High affinity interleukin-8 receptor A) (IL-8R A) (IL-8 receptor type 1) (CD antigen CD181)	195591212343141	625183058842928	0.867202041079636	-0.271522101938967	0.392994751538755
715	Q9H3Z4	DNAJC5	DnaJ homolog subfamily C member 5 (Ceroid-lipofuscinosis neuronal protein 4) (Cysteine string protein) (CSP)	463908601303266	179165771346247	0.867401076954841	-0.270244408796114	0.393486114966911
716	P53778	MAPK12	Mitogen-activated protein kinase 12 (MAP kinase 12) (MAPK 12) (EC 2.7.11.24) (Extracellular signal-regulated kinase 6) (ERK-6) (Mitogen-activated protein kinase p38 gamma) (MAP kinase p38 gamma) (Stress-activated protein kinase 3)	499302134831815	190532068732598	0.867640906745033	-0.268704842735144	0.39407841242125
717	Q9P0L2	MARK1	Serine/threonine-protein kinase MARK1 (EC 2.7.11.1) (EC 2.7.11.26) (MAP/microtubule affinity-regulating kinase 1) (PAR1 homolog c) (Par-1c) (Par1c)	167549989232191	543509972400139	0.867906403618824	-0.267000509108143	0.394734384552484
718	Q05952	TNP2	Nuclear transition protein 2 (TP-2) (TP2)	492408611970411	187035903902368	0.868323474484063	-0.264323159690347	0.395765457922027
719	Q92973	TNPO1	Transportin-1 (Importin beta-2) (Karyopherin beta-2) (M9 region interaction protein) (MIP)	564717468628759	210447227578823	0.868435068771069	-0.263606790065311	0.396041462916856
720	O60894	RAMP1	Receptor activity-modifying protein 1 (Calcitonin-receptor-like receptor activity-modifying protein 1) (CRLR activity-modifying protein 1)	483768040794299	183602876868753	0.868656150211902	-0.262187577369744	0.396588415154214
721	Q9BXR5	TLR10	Toll-like receptor 10 (CD antigen CD290)	470554361665778	179165771346247	0.868698972499034	-0.261912683496594	0.396694380428122
722	P04259	KRT6B	Keratin, type II cytoskeletal 6B (Cytokeratin-6B) (CK-6B) (Keratin-6B) (K6B) (Type-II keratin Kb10)	484373467982335	183602876868753	0.868770787341448	-0.261451674486973	0.396872105934956
723	Q5SXM8	DNLZ	DNL-type zinc finger protein (Hsp70-escort protein 1) (HEP1) (mtHsp70-escort protein)	469134868557548	177214461079802	0.869574590869772	-0.256291729048572	0.398862791646921
724	P11169	SLC2A3	Solute carrier family 2, facilitated glucose transporter member 3 (Glucose transporter type 3, brain) (GLUT-3)	117654613262481	393405343065061	0.86981312097961	-0.254760506170332	0.39945404022748
725	Q9Y617	PSAT1	Phosphoserine aminotransferase (EC 2.6.1.52) (Phosphohydroxythreonine aminotransferase) (PSAT)	462363932956853	174557322332618	0.869833484758308	-0.25462978269961	0.399504526973127
726	P41587	VIPR2	Vasoactive intestinal polypeptide receptor 2 (VIP-R-2) (Helodermin-preferring VIP receptor) (Pituitary adenylate cyclase-activating polypeptide type III receptor) (PACAP type III receptor) (PACAP-R-3) (PACAP-R3) (VPAC2)	557797364660203	205234554313177	0.86997468426334	-0.25372336500397	0.399854640968297
727	P14543	NID1	Nidogen-1 (NID-1) (Entactin)	506096840690982	188559922391083	0.869987107981979	-0.253643612044367	0.39988545030126
728	P55073	DIO3	Thyroxine 5-deiodinase (EC 1.21.99.3) (5DIII) (DIOIII) (Type 3 DI) (Type III iodothyronine deiodinase)	115678484215264	386960185873489	0.870020544147018	-0.253428971549287	0.399968371077766
729	O00168	FXYD1	Phospholemman (FXYD domain-containing ion transport regulator 1)	478597050558956	179165771346247	0.870250467245349	-0.251953000617816	0.400538696050196
730	Q8NEZ4	KMT2C	Histone-lysine N-methyltransferase 2C (Lysine N-methyltransferase 2C) (EC 2.1.1.43) (Homologous to ALR protein) (Myeloid/lymphoid or mixed-lineage leukemia protein 3)	498898699288992	1833183058462	0.871652013334914	-0.242955899837935	0.404019780392633
731	Q12797	ASPH	Aspartyl/asparaginyl beta-hydroxylase (EC 1.14.11.16) (Aspartate beta-hydroxylase) (ASP beta-hydroxylase) (Peptide-aspartate beta-dioxygenase)	448988616302184	167198189827991	0.871669515565666	-0.242843545820381	0.404063300196069
732	P05556	ITGB1	Integrin beta-1 (Fibronectin receptor subunit beta) (Glycoprotein IIa) (GPIIA) (VLA-4 subunit beta) (CD antigen CD29)	968889372595487	253912471113243	0.871740272689998	-0.24238932673815	0.404239251932526
733	P78423	CX3CL1	Fractalkine (C-X3-C motif chemokine 1) (CX3C membrane-anchored chemokine) (Neurotactin) (Small-inducible cytokine D1) [Cleaved into: Processed fractalkine]	195771417143533	602929102299825	0.871786389275464	-0.24209328540911	0.404353940472704
734	P20908	COL5A1	Collagen alpha-1(V) chain	599011024212147	214244962738112	0.872030765704861	-0.240524532601131	0.404961823557218
735	P13236	CCL4	C-C motif chemokine 4 (G-26 T-lymphocyte-secreted protein) (HC21) (Lymphocyte activation gene 1 protein) (LAG-1) (MIP-1-beta(1-69)) (Macrophage inflammatory protein 1-beta) (MIP-1-beta) (PAT 744) (Protein H400) (SIS-gamma) (Small-inducible cytokine A4) (T-cell activation protein 2) (ACT-2) [Cleaved into: MIP-1-beta(3-69)]	688898791028646	179980294533759	0.872255771456057	-0.239080128143346	0.405521725228711
736	P39656	DDOST	Dolichyl-diphosphooligosaccharide--protein glycosyltransferase 48 kDa subunit (DDOST 48 kDa subunit) (Oligosaccharyl transferase 48 kDa subunit)	527138383520841	190477407900386	0.872683007703582	-0.236337522955818	0.406585386190564
737	P21926	CD9	CD9 antigen (5H9 antigen) (Cell growth-inhibiting gene 2 protein) (Leukocyte antigen MIC3) (Motility-related protein) (MRP-1) (Tetraspanin-29) (Tspan-29) (p24) (CD antigen CD9)	246301716134481	731303337387414	0.872696070704798	-0.23625366617843	0.406617919158559
738	P56945	BCAR1	Breast cancer anti-estrogen resistance protein 1 (CRK-associated substrate) (Cas scaffolding protein family member 1) (p130cas)	188843061346604	578767700219616	0.872955213253555	-0.23459012357724	0.407263437954373
739	P04083	ANXA1	Annexin A1 (Annexin I) (Annexin-1) (Calpactin II) (Calpactin-2) (Chromobindin-9) (Lipocortin I) (Phospholipase A2 inhibitory protein) (p35)	203083295088183	61663000347848	0.872967120482546	-0.234513686177119	0.407293104686136
740	P17213	BPI	Bactericidal permeability-increasing protein (BPI) (CAP 57)	113141579301802	369356895915	0.87318044861845	-0.233144245134684	0.407824699375927
741	P41279	MAP3K8	Mitogen-activated protein kinase kinase kinase 8 (EC 2.7.11.25) (Cancer Osaka thyroid oncogene) (Proto-oncogene c-Cot) (Serine/threonine-protein kinase cot) (Tumor progression locus 2) (TPL-2)	508196543079558	183602876868753	0.873194483983118	-0.233054146356381	0.407859680214916
742	O75390	CS	Citrate synthase, mitochondrial (EC 2.3.3.1) (Citrate (Si)-synthase)	27598397458746	80433815745934	0.873227119758427	-0.232844643892163	0.407941022358734
743	P61964	WDR5	WD repeat-containing protein 5 (BMP2-induced 3-kb gene protein)	628974353835974	22100519230283	0.873278405825035	-0.232515417537555	0.408068856926197
744	P20160	AZU1	Azurocidin (Cationic antimicrobial protein CAP37) (Heparin-binding protein) (HBP) (hHBP)	545712369386556	194799573582382	0.873514658365666	-0.230998815312782	0.408657861193612
745	Q99661	KIF2C	Kinesin-like protein KIF2C (Kinesin-like protein 6) (Mitotic centromere-associated kinesin) (MCAK)	467037239393262	169760830420116	0.873681705735206	-0.229926469544094	0.409074453783557
746	Q9NR00	C8orf4	Protein C8orf4 (Thyroid cancer protein 1) (TC-1)	320487440959642	122131547817868	0.873711341225064	-0.229736227146144	0.409148371259338
747	Q14186	TFDP1	Transcription factor Dp-1 (DRTF1-polypeptide 1) (DRTF1) (E2F dimerization partner 1)	533351532209571	190477407900386	0.873773085965555	-0.22933986226242	0.40930238669272
748	Q14651	PLS1	Plastin-1 (Intestine-specific plastin) (I-plastin)	543136056733352	193073211595501	0.874023930820635	-0.227729585969634	0.409928235210859
749	Q12802	AKAP13	A-kinase anchor protein 13 (AKAP-13) (AKAP-Lbc) (Breast cancer nuclear receptor-binding auxiliary protein) (Guanine nucleotide exchange factor Lbc) (Human thyroid-anchoring protein 31) (Lymphoid blast crisis oncogene) (LBC oncogene) (Non-oncogenic Rho GTPase-specific GTP exchange factor) (Protein kinase A-anchoring protein 13) (PRKA13) (p47)	499224469178507	179165771346247	0.874137644858194	-0.226999608793982	0.410212023183207
750	Q9NWB1	RBFOX1	RNA binding protein fox-1 homolog 1 (Ataxin-2-binding protein 1) (Fox-1 homolog A) (Hexaribonucleotide-binding protein 1)	400448704699631	147593055825086	0.874254672528087	-0.226248360049543	0.410504129853237
751	P09603	CSF1	Macrophage colony-stimulating factor 1 (CSF-1) (M-CSF) (MCSF) (Lanimostim) [Cleaved into: Processed macrophage colony-stimulating factor 1]	677288186418328	174866016080689	0.874302937377394	-0.225938528131371	0.410624615699937
752	P31151	S100A7	Protein S100-A7 (Psoriasin) (S100 calcium-binding protein A7)	538809672638622	190477407900386	0.874722486880728	-0.223245267316225	0.411672311291853
753	P05814	CSN2	Beta-casein	573703889314518	201172211791481	0.874750633381718	-0.223064583350215	0.411742621139277
754	P51684	CCR6	C-C chemokine receptor type 6 (C-C CKR-6) (CC-CKR-6) (CCR-6) (Chemokine receptor-like 3) (CKR-L3) (DRY6) (G-protein coupled receptor 29) (GPR-CY4) (GPRCY4) (LARC receptor) (CD antigen CD196)	193542023168323	582699009297919	0.874770145562516	-0.222939326636656	0.411791364152565
755	Q9Y6Q6	TNFRSF11A	Tumor necrosis factor receptor superfamily member 11A (Osteoclast differentiation factor receptor) (ODFR) (Receptor activator of NF-KB) (CD antigen CD265)	116129551230515	371991210876205	0.87500009902024	-0.22146316081576	0.412365908925364
756	P54652	HSPA2	Heat shock-related 70 kDa protein 2 (Heat shock 70 kDa protein 2)	520172869322402	184142473749131	0.87504489871266	-0.221175573164801	0.412477864038914
757	Q9HBW0	LPAR2	Lysophosphatidic acid receptor 2 (LPA receptor 2) (LPA-2) (Lysophosphatidic acid receptor Edg-4)	582078197950356	202938211736137	0.875174175485843	-0.220345692388501	0.412800968557705
758	P50897	PPT1	Palmitoyl-protein thioesterase 1 (PPT-1) (EC 3.1.2.22) (Palmitoyl-protein hydrolase 1)	679267099736524	232166457729116	0.875237888172238	-0.219936694450637	0.41296022894231
759	O75581	LRP6	Low-density lipoprotein receptor-related protein 6 (LRP-6)	131024151444601	411728691434311	0.875483062311161	-0.218362820817134	0.413573215619852
760	P63167	DYNLL1	Dynein light chain 1, cytoplasmic (8 kDa dynein light chain) (DLC8) (Dynein light chain LC8-type 1) (Protein inhibitor of neuronal nitric oxide synthase) (PIN)	166889375388141	506858969904336	0.875962975685219	-0.215282059489225	0.414773708079288
761	P17861	XBP1	X-box-binding protein 1 (XBP-1) (Tax-responsive element-binding protein 5) (TREB-5) [Cleaved into: X-box-binding protein 1, cytoplasmic form
762	Q8N6M5	ALLC	Probable allantoicase (EC 3.5.3.4) (Allantoate amidinohydrolase)	551012471633788	19095165339985	0.876552011725204	-0.211500794888519	0.41624825600491
763	Q14978	NOLC1	Nucleolar and coiled-body phosphoprotein 1 (140 kDa nucleolar phosphoprotein) (Nopp140) (Hepatitis C virus NS5A-transactivated protein 13) (HCV NS5A-transactivated protein 13) (Nucleolar 130 kDa protein) (Nucleolar phosphoprotein p130)	114779133934588	362119296355263	0.876934300782655	-0.209046724200049	0.417205881837474
764	Q16585	SGCB	Beta-sarcoglycan (Beta-SG) (43 kDa dystrophin-associated glycoprotein) (43DAG) (A3b)	634722085478628	215202284150646	0.877031268040866	-0.208424251488689	0.417448861073106
765	P32302	CXCR5	C-X-C chemokine receptor type 5 (CXC-R5) (CXCR-5) (Burkitt lymphoma receptor 1) (Monocyte-derived receptor 15) (MDR-15) (CD antigen CD185)	128489908212132	39873265269647	0.877244409876684	-0.207056006383128	0.417983059664829
766	Q6UWN0	LYPD4	Ly6/PLAUR domain-containing protein 4	123946785820876	384958405682245	0.877663357913166	-0.204366606631077	0.419033511757109
767	Q9NP84	TNFRSF12A	Tumor necrosis factor receptor superfamily member 12A (Fibroblast growth factor-inducible immediate-early response protein 14) (FGF-inducible 14) (Tweak-receptor) (TweakR) (CD antigen CD266)	602862784360578	204494384884298	0.877665608447556	-0.204352159525223	0.419039156215204
768	O43927	CXCL13	C-X-C motif chemokine 13 (Angie) (B cell-attracting chemokine 1) (BCA-1) (B lymphocyte chemoattractant) (CXC chemokine BLC) (Small-inducible cytokine B13)	165290119875673	495508272165011	0.877685971834853	-0.204221438567063	0.41909022941424
769	Q03431	PTH1R	Parathyroid hormone/parathyroid hormone-related peptide receptor (PTH/PTHrP type I receptor) (PTH/PTHr receptor) (Parathyroid hormone 1 receptor) (PTH1 receptor)	130815959907712	402762471235175	0.877914277258837	-0.202755852152553	0.419662933005945
770	P55107	GDF10	Growth/differentiation factor 10 (GDF-10) (Bone morphogenetic protein 3B) (BMP-3B) (Bone-inducing protein) (BIP)	637666608139293	214244962738112	0.877956878276222	-0.202482378700921	0.41976981643142
771	Q12772	SREBF2	Sterol regulatory element-binding protein 2 (SREBP-2) (Class D basic helix-loop-helix protein 2) (bHLHd2) (Sterol regulatory element-binding transcription factor 2) [Cleaved into: Processed sterol regulatory element-binding protein 2]	133176526517846	408684372278893	0.878044746242979	-0.201918318083776	0.419990290632595
772	P08648	ITGA5	Integrin alpha-5 (CD49 antigen-like family member E) (Fibronectin receptor subunit alpha) (Integrin alpha-F) (VLA-5) (CD antigen CD49e) [Cleaved into: Integrin alpha-5 heavy chain
773	P19883	FST	Follistatin (FS) (Activin-binding protein)	612841770019917	204750256440124	0.879089383327739	-0.195212362996056	0.42261335048885
774	Q9C0B1	FTO	Alpha-ketoglutarate-dependent dioxygenase FTO (EC 1.14.11.-) (Fat mass and obesity-associated protein)	290097789254237	802271276272796	0.879227439661313	-0.194326122610728	0.422960266301412
775	Q16570	ACKR1	Atypical chemokine receptor 1 (Duffy antigen/chemokine receptor) (Fy glycoprotein) (GpFy) (Glycoprotein D) (Plasmodium vivax receptor) (CD antigen CD234)	124853213128508	382171416228381	0.879264846414735	-0.194085993275784	0.423054274419558
776	Q8TDD2	SP7	Transcription factor Sp7 (Zinc finger protein osterix)	131688980968071	40021303252376	0.879352230741783	-0.193525037340842	0.423273899853073
777	Q13261	IL15RA	Interleukin-15 receptor subunit alpha (IL-15 receptor subunit alpha) (IL-15R-alpha) (IL-15RA) (CD antigen CD215) [Cleaved into: Soluble interleukin-15 receptor subunit alpha (sIL-15 receptor subunit alpha) (sIL-15R-alpha) (sIL-15RA)]	608727649593787	202938211736137	0.879410300333205	-0.193152264750513	0.423419860946167
778	Q86X95	CIR1	Corepressor interacting with RBPJ 1 (CBF1-interacting corepressor) (Recepin)	549289083620769	183602876868753	0.880455117598056	-0.186445153012689	0.426047843079036
779	Q9H223	EHD4	EH domain-containing protein 4 (Hepatocellular carcinoma-associated protein 10/11) (PAST homolog 4)	516139394267792	173765415248178	0.880482990195958	-0.186266227343251	0.426117995317024
780	Q96P20	NLRP3	NACHT, LRR and PYD domains-containing protein 3 (Angiotensin/vasopressin receptor AII/AVP-like) (Caterpiller protein 1.1) (CLR1.1) (Cold-induced autoinflammatory syndrome 1 protein) (Cryopyrin) (PYRIN-containing APAF1-like protein 1)	703876449476784	17351347622113	0.880713350704307	-0.184787448496979	0.426697876483593
781	Q9UBL9	P2RX2	P2X purinoceptor 2 (P2X2) (ATP receptor) (Purinergic receptor)	609675734105417	200597721940172	0.88081276516973	-0.184149266156031	0.426948179238888
782	P45984	MAPK9	Mitogen-activated protein kinase 9 (MAP kinase 9) (MAPK 9) (EC 2.7.11.24) (JNK-55) (Stress-activated protein kinase 1a) (SAPK1a) (Stress-activated protein kinase JNK2) (c-Jun N-terminal kinase 2)	371920029218742	984877915545748	0.881026497868353	-0.182777228059113	0.42748640848898
783	Q9BVA6	FICD	Adenosine monophosphate-protein transferase FICD (EC 2.7.7.n1) (AMPylator FICD) (FIC domain-containing protein) (Huntingtin yeast partner E) (Huntingtin-interacting protein 13) (HIP-13) (Huntingtin-interacting protein E)	653967756978473	212695609681258	0.88116272596694	-0.181902723866093	0.427829533413327
784	Q9Y6W8	ICOS	Inducible T-cell costimulator (Activation-inducible lymphocyte immunomediatory molecule) (CD antigen CD278)	134924030463695	39873265269647	0.882315413204092	-0.174503150411064	0.430735027542025
785	Q99217	AMELX	Amelogenin, X isoform	618219659347099	199615737265444	0.882671858823154	-0.172214979382563	0.431634260986855
786	P55263	ADK	Adenosine kinase (AK) (EC 2.7.1.20) (Adenosine 5'-phosphotransferase)	597231225404835	193536272533678	0.882719576204591	-0.171908661885811	0.431754668383278
787	P30048	PRDX3	Thioredoxin-dependent peroxide reductase, mitochondrial (EC 1.11.1.15) (Antioxidant protein 1) (AOP-1) (HBC189) (Peroxiredoxin III) (Prx-III) (Peroxiredoxin-3) (Protein MER5 homolog)	598228720938199	193536272533678	0.882878554198142	-0.170888116760382	0.432155870335067
788	O43315	AQP9	Aquaporin-9 (AQP-9) (Aquaglyceroporin-9) (Small solute channel 1)	58061517966604	188494623184422	0.882879702685954	-0.170880744144769	0.432158768950731
789	Q96LD4	TRIM47	Tripartite motif-containing protein 47 (Gene overexpressed in astrocytoma protein) (RING finger protein 100)	103272346792713	31211444044919	0.883352230309676	-0.167847394985892	0.433351667787805
790	Q15233	NONO	Non-POU domain-containing octamer-binding protein (NonO protein) (54 kDa nuclear RNA- and DNA-binding protein) (55 kDa nuclear protein) (DNA-binding p52/p100 complex, 52 kDa subunit) (NMT55) (p54(nrb)) (p54nrb)	644593761576498	204824773893894	0.883881068499359	-0.164452565144577	0.434687442899382
791	P08118	MSMB	Beta-microseminoprotein (Immunoglobulin-binding factor) (IGBF) (PN44) (Prostate secreted seminal plasma protein) (Prostate secretory protein of 94 amino acids) (PSP-94) (PSP94) (Seminal plasma beta-inhibin)	160448992616833	458514208297166	0.883906536662009	-0.164289074533927	0.434751791046768
792	O15105	SMAD7	Mothers against decapentaplegic homolog 7 (MAD homolog 7) (Mothers against DPP homolog 7) (Mothers against decapentaplegic homolog 8) (MAD homolog 8) (Mothers against DPP homolog 8) (SMAD family member 7) (SMAD 7) (Smad7) (hSMAD7)	225065518696233	617948530623357	0.883996418612978	-0.163712085323812	0.434978901601584
793	Q96G97	BSCL2	Seipin (Bernardinelli-Seip congenital lipodystrophy type 2 protein)	570674002203276	183602876868753	0.884065868983069	-0.163266254834496	0.435154401052698
794	P36544	CHRNA7	Neuronal acetylcholine receptor subunit alpha-7	117114948782414	34660467946746	0.884085121429463	-0.1631426654629	0.435203053794721
795	P09486	SPARC	SPARC (Basement-membrane protein 40) (BM-40) (Osteonectin) (ON) (Secreted protein acidic and rich in cysteine)	233575851244317	637515436955604	0.884203467087101	-0.162382956013059	0.435502145919166
796	Q9UQ90	SPG7	Paraplegin (EC 3.4.24.-) (Cell matrix adhesion regulator) (Spastic paraplegia 7 protein)	490101721443223	160270644432145	0.884208689723189	-0.162349429764034	0.435515345812667
797	P13686	ACP5	Tartrate-resistant acid phosphatase type 5 (TR-AP) (EC 3.1.3.2) (Tartrate-resistant acid ATPase) (TrATPase) (Type 5 acid phosphatase)	662348641870005	209020678191574	0.884288992419596	-0.161833933728728	0.43571831500626
798	P78562	PHEX	Phosphate-regulating neutral endopeptidase (EC 3.4.24.-) (Metalloendopeptidase homolog PEX) (Vitamin D-resistant hypophosphatemic rickets protein) (X-linked hypophosphatemia protein) (HYP)	687172966074903	215104305197504	0.884710431419536	-0.159128543457753	0.436783800156144
799	Q13370	PDE3B	cGMP-inhibited 3',5'-cyclic phosphodiesterase B (EC 3.1.4.17) (CGIPDE1) (CGIP1) (Cyclic GMP-inhibited phosphodiesterase B) (CGI-PDE B)	643696972667158	202938211736137	0.884753794980391	-0.158850174925963	0.436893458387914
800	O60603	TLR2	Toll-like receptor 2 (Toll/interleukin-1 receptor-like protein 4) (CD antigen CD282)	107129787110924	256800235585915	0.884816650794134	-0.158446677606071	0.437052417441453
801	P0DML3	CSH2	Chorionic somatomammotropin hormone 2 (Choriomammotropin) (Lactogen) (Placental lactogen) (PL)	30915452794731	809583353089446	0.885375020590454	-0.154862272235928	0.438464948576872
802	Q95460	MR1	Major histocompatibility complex class I-related gene protein (MHC class I-related gene protein) (Class I histocompatibility antigen-like protein)	547127611760512	174557322332618	0.885484417489867	-0.154160008545597	0.438741786871338
803	P47712	PLA2G4A	Cytosolic phospholipase A2 (cPLA2) (Phospholipase A2 group IVA) [Includes: Phospholipase A2 (EC 3.1.1.4) (Phosphatidylcholine 2-acylhydrolase)
804	P56524	HDAC4	Histone deacetylase 4 (HD4) (EC 3.5.1.98)	139240015085185	396532314767957	0.886271550004502	-0.149107081200562	0.440734569183552
805	Q96RU7	TRIB3	Tribbles homolog 3 (TRB-3) (Neuronal cell death-inducible putative kinase) (SINK) (p65-interacting inhibitor of NF-kappa-B)	665952679097241	205831605491502	0.88649163496752	-0.147694265305916	0.441292028812234
806	P35442	THBS2	Thrombospondin-2	724517219832685	221624814535145	0.886578924146191	-0.147133920167544	0.441513158402074
807	Q13231	CHIT1	Chitotriosidase-1 (EC 3.2.1.14) (Chitinase-1)	676364835057834	207896562347789	0.886904045861673	-0.145046830159091	0.442336948798773
808	Q9H492	MAP1LC3A	Microtubule-associated proteins 1A/1B light chain 3A (Autophagy-related protein LC3 A) (Autophagy-related ubiquitin-like modifier LC3 A) (MAP1 light chain 3-like protein 1) (MAP1A/MAP1B light chain 3 A) (MAP1A/MAP1B LC3 A) (Microtubule-associated protein 1 light chain 3 alpha)	396220548305476	996853231502677	0.886948367693822	-0.144762310089744	0.442449270444227
809	Q02548	PAX5	Paired box protein Pax-5 (B-cell-specific transcription factor) (BSAP)	501746423895819	122708270064741	0.887177855982205	-0.14328913038216	0.443030919974273
810	Q96F46	IL17RA	Interleukin-17 receptor A (IL-17 receptor A) (IL-17RA) (CDw217) (CD antigen CD217)	752133541091188	227363176749277	0.887420211532482	-0.141733350428412	0.443645315511395
811	Q14703	MBTPS1	Membrane-bound transcription factor site-1 protease (EC 3.4.21.112) (Endopeptidase S1P) (Subtilisin/kexin-isozyme 1) (SKI-1)	654620626229682	200560585668973	0.887660716466698	-0.14018945034028	0.444255153500331
812	Q15185	PTGES3	Prostaglandin E synthase 3 (EC 5.3.99.3) (Cytosolic prostaglandin E2 synthase) (cPGES) (Hsp90 co-chaperone) (Progesterone receptor complex p23) (Telomerase-binding protein p23)	135242097012608	381824545703604	0.887688878630103	-0.140008665830785	0.444326571744633
813	O95136	S1PR2	Sphingosine 1-phosphate receptor 2 (S1P receptor 2) (S1P2) (Endothelial differentiation G-protein coupled receptor 5) (Sphingosine 1-phosphate receptor Edg-5) (S1P receptor Edg-5)	64266936860097	196345436518044	0.888192050316807	-0.13677859982827	0.445602899754403
814	Q02643	GHRHR	Growth hormone-releasing hormone receptor (GHRH receptor) (Growth hormone-releasing factor receptor) (GRF receptor) (GRFR)	619969647903711	190125551277472	0.888219310492655	-0.136603605547878	0.445672063203212
815	Q04206	RELA	Transcription factor p65 (Nuclear factor NF-kappa-B p65 subunit) (Nuclear factor of kappa light polypeptide gene enhancer in B-cells 3)	160234800211876	374955082551227	0.888349675448473	-0.135766739279691	0.446002842878483
816	O00462	MANBA	Beta-mannosidase (EC 3.2.1.25) (Lysosomal beta A mannosidase) (Mannanase) (Mannase)	350530706529266	114391528471151	0.888380041485143	-0.135571807201296	0.446079897117089
817	Q6PCB8	EMB	Embigin	650374174648033	197324589306859	0.888803054991346	-0.132856309527051	0.447153510229191
818	Q8TDQ0	HAVCR2	Hepatitis A virus cellular receptor 2 (HAVcr-2) (T-cell immunoglobulin and mucin domain-containing protein 3) (TIMD-3) (T-cell immunoglobulin mucin receptor 3) (TIM-3) (T-cell membrane protein 3)	140457983737537	390093145165829	0.889135243510763	-0.130723854797692	0.447996880438009
819	P24666	ACP1	Low molecular weight phosphotyrosine protein phosphatase (LMW-PTP) (LMW-PTPase) (EC 3.1.3.48) (Adipocyte acid phosphatase) (Low molecular weight cytosolic acid phosphatase) (EC 3.1.3.2) (Red cell acid phosphatase 1)	723648934404811	216097814838553	0.889244476275998	-0.130022644752156	0.448274255424814
820	P53634	CTSC	Dipeptidyl peptidase 1 (EC 3.4.14.1) (Cathepsin C) (Cathepsin J) (Dipeptidyl peptidase I) (DPP-I) (DPPI) (Dipeptidyl transferase) [Cleaved into: Dipeptidyl peptidase 1 exclusion domain chain (Dipeptidyl peptidase I exclusion domain chain)
821	P45983	MAPK8	Mitogen-activated protein kinase 8 (MAP kinase 8) (MAPK 8) (EC 2.7.11.24) (JNK-46) (Stress-activated protein kinase 1c) (SAPK1c) (Stress-activated protein kinase JNK1) (c-Jun N-terminal kinase 1)	226070294812103	524992745244883	0.889468260086957	-0.128586084431311	0.448842588951904
822	P13232	IL7	Interleukin-7 (IL-7)	57926267233665	137158444059509	0.889483010078083	-0.128491398171862	0.448880052531733
823	P13521	SCG2	Secretogranin-2 (Chromogranin-C) (Secretogranin II) (SgII) [Cleaved into: Secretoneurin (SN)
824	P11021	HSPA5	78 kDa glucose-regulated protein (GRP-78) (Endoplasmic reticulum lumenal Ca(2+)-binding protein grp78) (Heat shock 70 kDa protein 5) (Immunoglobulin heavy chain-binding protein) (BiP)	699462858427382	162264616839084	0.889620427266846	-0.127609260719948	0.449229101030154
825	P50281	MMP14	Matrix metalloproteinase-14 (MMP-14) (EC 3.4.24.80) (MMP-X1) (Membrane-type matrix metalloproteinase 1) (MT-MMP 1) (MTMMP1) (Membrane-type-1 matrix metalloproteinase) (MT1-MMP) (MT1MMP)	488794362777583	117375470509532	0.890140614617575	-0.124269964171814	0.450550764023397
826	O75807	PPP1R15A	Protein phosphatase 1 regulatory subunit 15A (Growth arrest and DNA damage-inducible protein GADD34) (Myeloid differentiation primary response protein MyD116 homolog)	555558886407447	169316198968279	0.890198184254865	-0.123900400992688	0.45069706772456
827	P39900	MMP12	Macrophage metalloelastase (MME) (EC 3.4.24.65) (Macrophage elastase) (ME) (hME) (Matrix metalloproteinase-12) (MMP-12)	144689047596486	396315520048662	0.890395339783876	-0.122634778565405	0.451198156493675
828	P02751	FN1	Fibronectin (FN) (Cold-insoluble globulin) (CIG) [Cleaved into: Anastellin
829	Q99731	CCL19	C-C motif chemokine 19 (Beta-chemokine exodus-3) (CK beta-11) (Epstein-Barr virus-induced molecule 1 ligand chemokine) (EBI1 ligand chemokine) (ELC) (Macrophage inflammatory protein 3 beta) (MIP-3-beta) (Small-inducible cytokine A19)	148307491340052	402096417249707	0.8912941403296	-0.116865008201732	0.453483513754317
830	P56373	P2RX3	P2X purinoceptor 3 (P2X3) (ATP receptor) (Purinergic receptor)	680039240328681	200597721940172	0.891341024688613	-0.116564038218523	0.453602768372906
831	Q16602	CALCRL	Calcitonin gene-related peptide type 1 receptor (CGRP type 1 receptor) (Calcitonin receptor-like receptor)	615838091611914	183602876868753	0.891355670225883	-0.116470022491336	0.453640021483083
832	Q9Y3B8	REXO2	Oligoribonuclease, mitochondrial (EC 3.1.-.-) (RNA exonuclease 2 homolog) (Small fragment nuclease)	657974434287401	194411626181647	0.891550761281747	-0.115217652766268	0.454136303486577
833	P07437	TUBB	Tubulin beta chain (Tubulin beta-5 chain)	684935304532804	201172211791481	0.891728136855893	-0.114079006004405	0.454587582173185
834	P08138	NGFR	Tumor necrosis factor receptor superfamily member 16 (Gp80-LNGFR) (Low affinity neurotrophin receptor p75NTR) (Low-affinity nerve growth factor receptor) (NGF receptor) (p75 ICD) (CD antigen CD271)	332742859881903	822144880713597	0.891958276494167	-0.112601645013986	0.455173190406906
835	Q99500	S1PR3	Sphingosine 1-phosphate receptor 3 (S1P receptor 3) (S1P3) (Endothelial differentiation G-protein coupled receptor 3) (Sphingosine 1-phosphate receptor Edg-3) (S1P receptor Edg-3)	670466045453463	196345436518044	0.89230136722885	-0.110399204480945	0.456046392002986
836	Q9UM54	MYO6	Unconventional myosin-VI (Unconventional myosin-6)	668985866229663	195754934379688	0.892414965062709	-0.109669973264633	0.456335557301103
837	Q9Y5U5	TNFRSF18	Tumor necrosis factor receptor superfamily member 18 (Activation-inducible TNFR family receptor) (Glucocorticoid-induced TNFR-related protein) (CD antigen CD357)	7583536512224	218931867746245	0.892414977759372	-0.109669891759529	0.45633558962198
838	P04921	GYPC	Glycophorin-C (Glycoconnectin) (Glycophorin-D) (GPD) (Glycoprotein beta) (PAS-2') (Sialoglycoprotein D) (CD antigen CD236)	113248183886216	311546035472449	0.893004586782926	-0.105884948941636	0.457836817967292
839	O00585	CCL21	C-C motif chemokine 21 (6Ckine) (Beta-chemokine exodus-2) (Secondary lymphoid-tissue chemokine) (SLC) (Small-inducible cytokine A21)	176142280685669	462148343664645	0.893018092108128	-0.10579825270467	0.457871211574982
840	Q8WY64	MYLIP	E3 ubiquitin-protein ligase MYLIP (EC 2.3.2.27) (Inducible degrader of the LDL-receptor) (Idol) (Myosin regulatory light chain interacting protein) (MIR) (RING-type E3 ubiquitin transferase MYLIP)	612608040824841	179165771346247	0.89349543776781	-0.102733974591394	0.459087054235778
841	Q9NP99	TREM1	Triggering receptor expressed on myeloid cells 1 (TREM-1) (Triggering receptor expressed on monocytes 1) (CD antigen CD354)	806184034860581	227363176749277	0.894287710650979	-0.0976480491065898	0.461105884559952
842	O94910	ADGRL1	Adhesion G protein-coupled receptor L1 (Calcium-independent alpha-latrotoxin receptor 1) (CIRL-1) (Latrophilin-1) (Lectomedin-2)	617964337221871	179165771346247	0.894337830658394	-0.09732630816553	0.461233632139024
843	Q8IZL9	CDK20	Cyclin-dependent kinase 20 (EC 2.7.11.22) (CDK-activating kinase p42) (CAK-kinase p42) (Cell cycle-related kinase) (Cell division protein kinase 20) (Cyclin-dependent protein kinase H) (Cyclin-kinase-activating kinase p42)	232210825044686	585033750787936	0.894409436564511	-0.0968666404039265	0.461416150644283
844	Q13326	SGCG	Gamma-sarcoglycan (Gamma-SG) (35 kDa dystrophin-associated glycoprotein) (35DAG)	759764485278317	215202284150646	0.894502152681745	-0.0962714575149155	0.461652489687145
845	P15085	CPA1	Carboxypeptidase A1 (EC 3.4.17.1)	569019096850397	166129931164681	0.894524972239711	-0.0961249693870549	0.461710660213384
846	Q9Y5W5	WIF1	Wnt inhibitory factor 1 (WIF-1)	687243797827249	195989272926543	0.894916580926924	-0.0936110721621436	0.462709056963358
847	P23193	TCEA1	Transcription elongation factor A protein 1 (Transcription elongation factor S-II protein 1) (Transcription elongation factor TFIIS.o)	593860321660924	171702596053644	0.895088901619129	-0.0925048747664477	0.463148459163161
848	P61086	UBE2K	Ubiquitin-conjugating enzyme E2 K (EC 2.3.2.23) (E2 ubiquitin-conjugating enzyme K) (Huntingtin-interacting protein 2) (HIP-2) (Ubiquitin carrier protein) (Ubiquitin-conjugating enzyme E2-25 kDa) (Ubiquitin-conjugating enzyme E2(25K)) (Ubiquitin-conjugating enzyme E2-25K) (Ubiquitin-protein ligase)	552638648647569	160760663513638	0.895244561318561	-0.0915056311357328	0.463545416005682
849	Q53RT3	ASPRV1	Retroviral-like aspartic protease 1 (EC 3.4.23.-) (Skin-specific retroviral-like aspartic protease) (SASPase) (Skin aspartic protease) (TPA-inducible aspartic proteinase-like protein) (TAPS)	421423550207427	125645698939852	0.895637677639405	-0.0889820557904838	0.464548085474141
850	Q9UL42	PNMA2	Paraneoplastic antigen Ma2 (40 kDa neuronal protein) (Onconeuronal antigen Ma2) (Paraneoplastic neuronal antigen MM2)	342014851356531	818076098842373	0.895876642386558	-0.0874480427965595	0.465157691491033
851	Q15759	MAPK11	Mitogen-activated protein kinase 11 (MAP kinase 11) (MAPK 11) (EC 2.7.11.24) (Mitogen-activated protein kinase p38 beta) (MAP kinase p38 beta) (p38b) (Stress-activated protein kinase 2b) (SAPK2b) (p38-2)	672934606874969	190532068732598	0.895945133073854	-0.08700837290581	0.465332428366858
852	P21580	TNFAIP3	Tumor necrosis factor alpha-induced protein 3 (TNF alpha-induced protein 3) (EC 3.4.19.12) (EC 6.3.2.-) (OTU domain-containing protein 7C) (Putative DNA-binding protein A20) (Zinc finger protein A20) [Cleaved into: A20p50
853	O95944	NCR2	Natural cytotoxicity triggering receptor 2 (Lymphocyte antigen 95 homolog) (NK cell-activating receptor) (Natural killer cell p44-related protein) (NK-p44) (NKp44) (CD antigen CD336)	709243491340889	198890285965514	0.896401362274181	-0.084079650029958	0.466496552133663
854	P55055	NR1H2	Oxysterols receptor LXR-beta (Liver X receptor beta) (Nuclear receptor NER) (Nuclear receptor subfamily 1 group H member 2) (Ubiquitously-expressed nuclear receptor)	788094872533969	217732718879043	0.896844432416154	-0.0812354005617639	0.467627373480435
855	P49675	STAR	Steroidogenic acute regulatory protein, mitochondrial (StAR) (START domain-containing protein 1) (StARD1)	235515191264382	578682632736191	0.897392503265781	-0.0777171083662256	0.469026542379653
856	P13639	EEF2	Elongation factor 2 (EF-2)	160908665059334	410789170318021	0.897491906825105	-0.0770789960360096	0.469280351008854
857	Q9H1D0	TRPV6	Transient receptor potential cation channel subfamily V member 6 (TrpV6) (CaT-like) (CaT-L) (Calcium transport protein 1) (CaT1) (Epithelial calcium channel 2) (ECaC2)	674554741459053	188211325882381	0.897520653810219	-0.0768944573154371	0.469353753457576
858	Q9HCU0	CD248	Endosialin (Tumor endothelial marker 1) (CD antigen CD248)	813292890640845	22100519230283	0.898329918975147	-0.0716994513853989	0.471420546385817
859	P01282	VIP	VIP peptides [Cleaved into: Intestinal peptide PHV-42 (Peptide histidine valine 42)
860	Q99571	P2RX4	P2X purinoceptor 4 (P2X4) (ATP receptor) (Purinergic receptor)	730773716376542	198721523393388	0.899451898573069	-0.0644970028960977	0.474287246743642
861	O43395	PRPF3	U4/U6 small nuclear ribonucleoprotein Prp3 (Pre-mRNA-splicing factor 3) (hPrp3) (U4/U6 snRNP 90 kDa protein)	898782501882323	238962715630423	0.89964684286868	-0.0632455752854497	0.474785476783678
862	P03973	SLPI	Antileukoproteinase (ALP) (BLPI) (HUSI-1) (Mucus proteinase inhibitor) (MPI) (Protease inhibitor WAP4) (Secretory leukocyte protease inhibitor) (Seminal proteinase inhibitor) (WAP four-disulfide core domain protein 4)	167728852307784	418586876860852	0.89973259809797	-0.0626950771990395	0.475004658754828
863	Q02388	COL7A1	Collagen alpha-1(VII) chain (Long-chain collagen) (LC collagen)	799684229265379	214244962738112	0.900102184176701	-0.0603225521554857	0.475949370313703
864	P15882	CHN1	N-chimaerin (A-chimaerin) (Alpha-chimerin) (N-chimerin) (NC) (Rho GTPase-activating protein 2)	417447179537512	119316629550483	0.90012502733001	-0.0601759125594105	0.476007764966847
865	P30041	PRDX6	Peroxiredoxin-6 (EC 1.11.1.15) (1-Cys peroxiredoxin) (1-Cys PRX) (24 kDa protein) (Acidic calcium-independent phospholipase A2) (aiPLA2) (EC 3.1.1.-) (Antioxidant protein 2) (Liver 2D page spot 40) (Non-selenium glutathione peroxidase) (NSGPx) (EC 1.11.1.9) (Red blood cells page spot 12)	716923751123503	193448025748166	0.900517958428262	-0.057653526234167	0.477012306386418
866	P16452	EPB42	Erythrocyte membrane protein band 4.2 (Erythrocyte protein 4.2) (P4.2)	814280954018108	216349706066949	0.900828429545728	-0.0556604844399035	0.477806139761538
867	P22692	IGFBP4	Insulin-like growth factor-binding protein 4 (IBP-4) (IGF-binding protein 4) (IGFBP-4)	147497503092305	368802011873663	0.901044858422855	-0.0542711384642791	0.478359571911306
868	P13497	BMP1	Bone morphogenetic protein 1 (BMP-1) (EC 3.4.24.19) (Mammalian tolloid protein) (mTld) (Procollagen C-proteinase) (PCP)	882088022301065	189240416683893	0.901086948496338	-0.0540009449716949	0.478467205681707
869	Q13887	KLF5	Krueppel-like factor 5 (Basic transcription element-binding protein 2) (BTE-binding protein 2) (Colon krueppel-like factor) (GC-box-binding protein 2) (Intestinal-enriched krueppel-like factor) (Transcription factor BTEB2)	65474238254221	177214461079802	0.901166012358533	-0.053493401522704	0.47866939397289
870	P22301	IL10	Interleukin-10 (IL-10) (Cytokine synthesis inhibitory factor) (CSIF)	567325808575885	121428391497439	0.901429442605926	-0.0518023344205169	0.47934309772613
871	Q9H3N8	HRH4	Histamine H4 receptor (H4R) (HH4R) (AXOR35) (G-protein coupled receptor 105) (GPRv53) (Pfi-013) (SP9144)	6543050111088	176662826018056	0.9014401377029	-0.0517336781943345	0.47937045092072
872	P61962	DCAF7	DDB1- and CUL4-associated factor 7 (WD repeat-containing protein 68) (WD repeat-containing protein An11 homolog)	783284865280301	20773470364864	0.901459126166907	-0.0516117834342595	0.479419015016151
873	O43463	SUV39H1	Histone-lysine N-methyltransferase SUV39H1 (EC 2.1.1.43) (Histone H3-K9 methyltransferase 1) (H3-K9-HMTase 1) (Lysine N-methyltransferase 1A) (Position-effect variegation 3-9 homolog) (Suppressor of variegation 3-9 homolog 1) (Su(var)3-9 homolog 1)	682819384200429	1833183058462	0.901601241072127	-0.0506994894083207	0.479782491760399
874	Q05315	CLC	Galectin-10 (Gal-10) (Charcot-Leyden crystal protein) (CLC) (Eosinophil lysophospholipase) (Lysolecithin acylhydrolase)	740830624965943	196962383537216	0.901792277793042	-0.0494731461267596	0.480271118636302
875	Q969E3	UCN3	Urocortin-3 (Stresscopin) (Urocortin III) (Ucn III)	73107407011167	194485159190287	0.901869673700169	-0.0489763099673522	0.480469087592637
876	P46777	RPL5	60S ribosomal protein L5 (Large ribosomal subunit protein uL18)	127070744185602	319205470353336	0.902232345523896	-0.0466481703703834	0.481396819694434
877	O00206	TLR4	Toll-like receptor 4 (hToll) (CD antigen CD284)	198844252217043	420188815370198	0.903305654943455	-0.039758155773171	0.484142968345239
878	P30613	PKLR	Pyruvate kinase PKLR (EC 2.7.1.40) (Pyruvate kinase 1) (Pyruvate kinase isozymes L/R) (R-type/L-type pyruvate kinase) (Red cell/liver pyruvate kinase)	714287323241489	186389500034202	0.90424266136422	-0.0337431261842087	0.48654099440806
879	O15409	FOXP2	Forkhead box protein P2 (CAG repeat protein 44) (Trinucleotide repeat-containing gene 10 protein)	756843167012126	195989272926543	0.904476068297227	-0.0322447910851214	0.48713841830671
880	Q96HF1	SFRP2	Secreted frizzled-related protein 2 (FRP-2) (sFRP-2) (Secreted apoptosis-related protein 1) (SARP-1)	797453412870079	205159875305819	0.904648139805644	-0.0311401933026415	0.487578867790218
881	O95405	ZFYVE9	Zinc finger FYVE domain-containing protein 9 (Mothers against decapentaplegic homolog-interacting protein) (Madh-interacting protein) (Novel serine protease) (NSP) (Receptor activation anchor) (hSARA) (Smad anchor for receptor activation)	726884517081707	188211325882381	0.904913072073991	-0.0294394841101958	0.48825704133728
882	Q8WXS4	TMEM37	Voltage-dependent calcium channel gamma-like subunit (Neuronal voltage-gated calcium channel gamma-like subunit) (Transmembrane protein 37)	801112069116109	204727127918639	0.905344879083014	-0.0266675373247373	0.489362452690595
883	P04054	PLA2G1B	Phospholipase A2 (EC 3.1.1.4) (Group IB phospholipase A2) (Phosphatidylcholine 2-acylhydrolase 1B)	110420286444487	229611159283267	0.90566510464044	-0.0246118777685437	0.490182272540507
884	P20774	OGN	Mimecan (Osteoglycin) (Osteoinductive factor) (OIF)	846217205203024	214244962738112	0.905809992097588	-0.0236817855914811	0.490553217462145
885	Q14457	BECN1	Beclin-1 (Coiled-coil myosin-like BCL2-interacting protein) (Protein GT197) [Cleaved into: Beclin-1-C 35 kDa
886	Q702N8	XIRP1	Xin actin-binding repeat-containing protein 1 (Cardiomyopathy-associated protein 1)	591871200003751	152984513975529	0.907207909737851	-0.0147079773199818	0.49413257753327
887	P03952	KLKB1	Plasma kallikrein (EC 3.4.21.34) (Fletcher factor) (Kininogenin) (Plasma prekallikrein) (PKK) [Cleaved into: Plasma kallikrein heavy chain
888	Q03167	TGFBR3	Transforming growth factor beta receptor type 3 (TGF-beta receptor type 3) (TGFR-3) (Betaglycan) (Transforming growth factor beta receptor III) (TGF-beta receptor type III)	65446866588869	166582137891729	0.90786766830726	-0.0104727157159855	0.495822067281469
889	Q9Y2Y0	ARL2BP	ADP-ribosylation factor-like protein 2-binding protein (ARF-like 2-binding protein) (ARL2-binding protein) (Binder of ARF2 protein 1)	743080969728232	186389500034202	0.908191694121849	-0.00839266074608545	0.496651852088813
890	Q14627	IL13RA2	Interleukin-13 receptor subunit alpha-2 (IL-13 receptor subunit alpha-2) (IL-13R subunit alpha-2) (IL-13R-alpha-2) (IL-13RA2) (Interleukin-13-binding protein) (CD antigen CD213a2)	750445292416018	187084790947899	0.908770608427475	-0.00467637172112273	0.498134404401188
891	P25103	TACR1	Substance-P receptor (SPR) (NK-1 receptor) (NK-1R) (Tachykinin receptor 1)	33751977224813	731949882644571	0.909065876535482	-0.00278092429730379	0.498890573149176
892	P02766	TTR	Transthyretin (ATTR) (Prealbumin) (TBPA)	556576330832672	11533179262047	0.909067383808101	-0.00277124849444983	0.498894433221157
893	Q9UBS9	SUCO	SUN domain-containing ossification factor (Membrane protein CH1) (Protein osteopotentia homolog) (SUN-like protein 1)	790267484996335	195085856914014	0.909339161347412	-0.00102659669234624	0.499590447246441
894	Q12884	FAP	Prolyl endopeptidase FAP (EC 3.4.21.26) (170 kDa melanoma membrane-bound gelatinase) (Dipeptidyl peptidase FAP) (EC 3.4.14.5) (Fibroblast activation protein alpha) (FAPalpha) (Gelatine degradation protease FAP) (EC 3.4.21.-) (Integral membrane serine protease) (Post-proline cleaving enzyme) (Serine integral membrane protease) (SIMP) (Surface-expressed protease) (Seprase) [Cleaved into: Antiplasmi…	862255654530308	210360821036984	0.909776443736129	0.00178049880729418	0.50071031587913
895	P20809	IL11	Interleukin-11 (IL-11) (Adipogenesis inhibitory factor) (AGIF) (Oprelvekin)	2771244165386	606405639175543	0.910221163210201	0.00463533601657064	0.501849224898696
896	Q01718	MC2R	Adrenocorticotropic hormone receptor (ACTH receptor) (ACTH-R) (Adrenocorticotropin receptor) (Melanocortin receptor 2) (MC2-R)	827316433310721	201395173306331	0.910438810593572	0.00603250408492529	0.502406606339651
897	P02778	CXCL10	C-X-C motif chemokine 10 (10 kDa interferon gamma-induced protein) (Gamma-IP10) (IP-10) (Small-inducible cytokine B10) [Cleaved into: CXCL10(1-73)]	925416266797732	185901921140216	0.910729353177491	0.00789761642609204	0.503150660354381
898	Q04771	ACVR1	Activin receptor type-1 (EC 2.7.11.30) (Activin receptor type I) (ACTR-I) (Activin receptor-like kinase 2) (ALK-2) (Serine/threonine-protein kinase receptor R1) (SKR1) (TGF-B superfamily receptor type I) (TSR-I)	88988007688955	214326877152408	0.910905295660071	0.00902706358378549	0.503601228421968
899	P25025	CXCR2	C-X-C chemokine receptor type 2 (CXC-R2) (CXCR-2) (CDw128b) (GRO/MGSA receptor) (High affinity interleukin-8 receptor B) (IL-8R B) (IL-8 receptor type 2) (CD antigen CD182)	288847967409207	625183058842928	0.911159691232962	0.0106601333945486	0.504252697380667
900	P05111	INHA	Inhibin alpha chain	765956481762872	186222171520856	0.911344519840861	0.0118466242453693	0.504726008747929
901	P04406	GAPDH	Glyceraldehyde-3-phosphate dehydrogenase (GAPDH) (EC 1.2.1.12) (Peptidyl-cysteine S-nitrosylase GAPDH) (EC 2.6.99.-)	792053581745689	157595201902846	0.91213351679534	0.0169115201965784	0.506746398852945
902	P05141	SLC25A5	ADP/ATP translocase 2 (ADP,ATP carrier protein 2) (ADP,ATP carrier protein, fibroblast isoform) (Adenine nucleotide translocator 2) (ANT 2) (Solute carrier family 25 member 5) [Cleaved into: ADP/ATP translocase 2, N-terminally processed]	371075406650499	779474742330377	0.912191021583434	0.0172806670820482	0.506893645632448
903	P14174	MIF	Macrophage migration inhibitory factor (MIF) (EC 5.3.2.1) (Glycosylation-inhibiting factor) (GIF) (L-dopachrome isomerase) (L-dopachrome tautomerase) (EC 5.3.3.12) (Phenylpyruvate tautomerase)	480592040341804	983657146561329	0.91264320734147	0.020183433438837	0.508051478302267
904	P08887	IL6R	Interleukin-6 receptor subunit alpha (IL-6 receptor subunit alpha) (IL-6R subunit alpha) (IL-6R-alpha) (IL-6RA) (IL-6R 1) (Membrane glycoprotein 80) (gp80) (CD antigen CD126)	396989117123529	819443547396968	0.913760287183649	0.0273544283808449	0.510911477241396
905	P53667	LIMK1	LIM domain kinase 1 (LIMK-1) (EC 2.7.11.1)	841622884203328	197994016252988	0.914096271023402	0.0295112468323925	0.511771575412979
906	Q16539	MAPK14	Mitogen-activated protein kinase 14 (MAP kinase 14) (MAPK 14) (EC 2.7.11.24) (Cytokine suppressive anti-inflammatory drug-binding protein) (CSAID-binding protein) (CSBP) (MAP kinase MXI2) (MAX-interacting protein 2) (Mitogen-activated protein kinase p38 alpha) (MAP kinase p38 alpha) (Stress-activated protein kinase 2a) (SAPK2a)	293013571042743	57384527515029	0.914457182815529	0.031828088062654	0.512695426527643
907	P08571	CD14	Monocyte differentiation antigen CD14 (Myeloid cell-specific leucine-rich glycoprotein) (CD antigen CD14) [Cleaved into: Monocyte differentiation antigen CD14, urinary form
908	P10827	THRA	Thyroid hormone receptor alpha (Nuclear receptor subfamily 1 group A member 1) (V-erbA-related protein 7) (EAR-7) (c-erbA-1) (c-erbA-alpha)	906018901854946	209745724793687	0.915196210984927	0.0365722138311581	0.514586950573055
909	P56199	ITGA1	Integrin alpha-1 (CD49 antigen-like family member A) (Laminin and collagen receptor) (VLA-1) (CD antigen CD49a)	876640310703817	203209657339656	0.915363902209789	0.0376486927719601	0.515016107899352
910	O94900	TOX	Thymocyte selection-associated high mobility group box protein TOX (Thymus high mobility group box protein TOX)	776800950565252	181690239145461	0.915503375752901	0.0385440308081864	0.515373036979903
911	Q8TCQ1	MARCH1	E3 ubiquitin-protein ligase MARCH1 (EC 2.3.2.27) (Membrane-associated RING finger protein 1) (Membrane-associated RING-CH protein I) (MARCH-I) (RING finger protein 171) (RING-type E3 ubiquitin transferase MARCH1)	255236979325059	539652242624267	0.91556160697545	0.038917840975192	0.515522053848558
912	P22735	TGM1	Protein-glutamine gamma-glutamyltransferase K (EC 2.3.2.13) (Epidermal TGase) (Transglutaminase K) (TG(K)) (TGK) (TGase K) (Transglutaminase-1) (TGase-1)	148910120418958	329199248617218	0.915670751941484	0.0396184874015457	0.515801355902591
913	P08174	CD55	Complement decay-accelerating factor (CD antigen CD55)	281025624490389	587754052563384	0.915916874095042	0.0411984467308997	0.516431154023873
914	P10619	CTSA	Lysosomal protective protein (EC 3.4.16.5) (Carboxypeptidase C) (Carboxypeptidase L) (Cathepsin A) (Protective protein cathepsin A) (PPCA) (Protective protein for beta-galactosidase) [Cleaved into: Lysosomal protective protein 32 kDa chain
915	Q9Y258	CCL26	C-C motif chemokine 26 (CC chemokine IMAC) (Eotaxin-3) (Macrophage inflammatory protein 4-alpha) (MIP-4-alpha) (Small-inducible cytokine A26) (Thymic stroma chemokine-1) (TSC-1)	957095832993485	217732718879043	0.916653698401142	0.0459284249944808	0.518316350896113
916	P31939	ATIC	Bifunctional purine biosynthesis protein PURH [Cleaved into: Bifunctional purine biosynthesis protein PURH, N-terminally processed] [Includes: Phosphoribosylaminoimidazolecarboxamide formyltransferase (EC 2.1.2.3) (5-aminoimidazole-4-carboxamide ribonucleotide formyltransferase) (AICAR transformylase)
917	P62328	TMSB4X	Thymosin beta-4 (T beta-4) (Fx) [Cleaved into: Hematopoietic system regulatory peptide (Seraspenide)]	809408952189509	186264748391717	0.91692911651565	0.0476964471460782	0.519020917175571
918	Q96EP9	SLC10A4	Sodium/bile acid cotransporter 4 (Na(+)/bile acid cotransporter 4) (Solute carrier family 10 member 4)	162145013490304	351119444731828	0.9173039121636	0.0501024145570505	0.519979612190793
919	P20292	ALOX5AP	Arachidonate 5-lipoxygenase-activating protein (FLAP) (MK-886-binding protein)	366934286074442	742055004479106	0.917418989751715	0.0508411449245201	0.520273947827275
920	P50750	CDK9	Cyclin-dependent kinase 9 (EC 2.7.11.22) (EC 2.7.11.23) (C-2K) (Cell division cycle 2-like protein kinase 4) (Cell division protein kinase 9) (Serine/threonine-protein kinase PITALRE) (Tat-associated kinase complex catalytic subunit)	182901103972061	391590135079328	0.917476232393479	0.0512086089848845	0.520420354065448
921	P31040	SDHA	Succinate dehydrogenase [ubiquinone] flavoprotein subunit, mitochondrial (EC 1.3.5.1) (Flavoprotein subunit of complex II) (Fp)	783142868737413	179165771346247	0.917886012330807	0.0538391549377941	0.521468343193117
922	Q96BA8	CREB3L1	Cyclic AMP-responsive element-binding protein 3-like protein 1 (cAMP-responsive element-binding protein 3-like protein 1) (Old astrocyte specifically-induced substance) (OASIS) [Cleaved into: Processed cyclic AMP-responsive element-binding protein 3-like protein 1]	945024178154466	210738527764898	0.919039393248757	0.0612431814151605	0.524417229771312
923	P04217	A1BG	Alpha-1B-glycoprotein (Alpha-1-B glycoprotein)	858820487833952	192447713642112	0.919363614920233	0.0633244936709695	0.52524594411368
924	P41146	OPRL1	Nociceptin receptor (Kappa-type 3 opioid receptor) (KOR-3) (Orphanin FQ receptor)	694114922918958	158206339903768	0.919382401174318	0.0634450903623918	0.525293958683361
925	P15090	FABP4	Fatty acid-binding protein, adipocyte (Adipocyte lipid-binding protein) (ALBP) (Adipocyte-type fatty acid-binding protein) (A-FABP) (AFABP) (Fatty acid-binding protein 4)	184492306090754	388478181152019	0.91943280478165	0.0637686518479641	0.525422780180745
926	A0A0G2JNB4	PRB3	Basic salivary proline-rich protein 3	37073007299245	735605760139919	0.919860653644545	0.0665151896655086	0.526516167556951
927	Q9BY76	ANGPTL4	Angiopoietin-related protein 4 (Angiopoietin-like protein 4) (Hepatic fibrinogen/angiopoietin-related protein) (HFARP)	941891171509886	206833905187462	0.920815383837737	0.0726439954391523	0.528955292057583
928	Q9UBQ5	EIF3K	Eukaryotic translation initiation factor 3 subunit K (eIF3k) (Eukaryotic translation initiation factor 3 subunit 12) (Muscle-specific gene M9 protein) (PLAC-24) (eIF-3 p25) (eIF-3 p28)	885550970524884	195085856914014	0.921004784047674	0.0738598332836738	0.529439041545678
929	O15537	RS1	Retinoschisin (X-linked juvenile retinoschisis protein)	85247538398846	188211325882381	0.921096311034235	0.0744473826538298	0.529672796263346
930	O60462	NRP2	Neuropilin-2 (Vascular endothelial cell growth factor 165 receptor 2)	953918808990693	208585479820416	0.921184865637461	0.0750158510728686	0.529898949951988
931	P14616	INSRR	Insulin receptor-related protein (IRR) (EC 2.7.10.1) (IR-related receptor) [Cleaved into: Insulin receptor-related protein alpha chain
932	O75973	C1QL1	C1q-related factor (C1q and tumor necrosis factor-related protein 14) (C1q/TNF-related protein 14) (Complement component 1 Q subcomponent-like 1)	776039655458615	171720585624208	0.921670200298396	0.0781314138709218	0.531138240545102
933	P12544	GZMA	Granzyme A (EC 3.4.21.78) (CTL tryptase) (Cytotoxic T-lymphocyte proteinase 1) (Fragmentin-1) (Granzyme-1) (Hanukkah factor) (H factor) (HF)	895830741728254	195605523911291	0.921904052710564	0.0796326086839641	0.53173527020855
934	O14862	AIM2	Interferon-inducible protein AIM2 (Absent in melanoma 2)	842900909609707	183602876868753	0.922708589471445	0.0847972610437072	0.533788714465239
935	Q9BY32	ITPA	Inosine triphosphate pyrophosphatase (ITPase) (Inosine triphosphatase) (EC 3.6.1.9) (Non-canonical purine NTP pyrophosphatase) (Non-standard purine NTP pyrophosphatase) (Nucleoside-triphosphate diphosphatase) (Nucleoside-triphosphate pyrophosphatase) (NTPase) (Putative oncogene protein hlc14-06-p)	755881840854149	165969472115848	0.922756081177016	0.0851021298342633	0.533909901455491
936	Q9H2A7	CXCL16	C-X-C motif chemokine 16 (Scavenger receptor for phosphatidylserine and oxidized low density lipoprotein) (SR-PSOX) (Small-inducible cytokine B16) (Transmembrane chemokine CXCL16)	822020411693704	179165771346247	0.922855913575518	0.0857429950595344	0.534164638577808
937	Q13541	EIF4EBP1	Eukaryotic translation initiation factor 4E-binding protein 1 (4E-BP1) (eIF4E-binding protein 1) (Phosphorylated heat- and acid-stable protein regulated by insulin 1) (PHAS-I)	286094967848865	566333376845874	0.922864027052547	0.0857950788055138	0.53418534070019
938	Q01726	MC1R	Melanocyte-stimulating hormone receptor (MSH-R) (Melanocortin receptor 1) (MC1-R)	196164703998826	399530104062629	0.922942427708325	0.0862983648597482	0.534385380859291
939	P25963	NFKBIA	NF-kappa-B inhibitor alpha (I-kappa-B-alpha) (IkB-alpha) (IkappaBalpha) (Major histocompatibility complex enhancer-binding protein MAD3)	109551061154399	202084200009402	0.923233814679319	0.0881688976688382	0.535128781457694
940	P20700	LMNB1	Lamin-B1	781054398822044	169760830420116	0.923605317084337	0.0905537243989733	0.536076398314055
941	P28562	DUSP1	Dual specificity protein phosphatase 1 (EC 3.1.3.16) (EC 3.1.3.48) (Dual specificity protein phosphatase hVH1) (Mitogen-activated protein kinase phosphatase 1) (MAP kinase phosphatase 1) (MKP-1) (Protein-tyrosine phosphatase CL100)	185337413867344	376961598832401	0.92364852621683	0.0908311015915946	0.536186601652739
942	Q9H3M7	TXNIP	Thioredoxin-interacting protein (Thioredoxin-binding protein 2) (Vitamin D3 up-regulated protein 1)	979735760060724	20773470364864	0.92445487748251	0.0960074020039186	0.538242653113443
943	Q99075	HBEGF	Proheparin-binding EGF-like growth factor [Cleaved into: Heparin-binding EGF-like growth factor (HB-EGF) (HBEGF) (Diphtheria toxin receptor) (DT-R)]	199743913667802	399900595273354	0.924897838676181	0.0988509520881548	0.53937169367558
944	Q05516	ZBTB16	Zinc finger and BTB domain-containing protein 16 (Promyelocytic leukemia zinc finger protein) (Zinc finger protein 145) (Zinc finger protein PLZF)	924291749092612	195989272926543	0.924947195812359	0.0991677958449907	0.539497478009682
945	P02654	APOC1	Apolipoprotein C-I (Apo-CI) (ApoC-I) (Apolipoprotein C1) [Cleaved into: Truncated apolipoprotein C-I]	926510718374326	196345436518044	0.924992760580352	0.0994602948307146	0.539613594164242
946	O14579	COPE	Coatomer subunit epsilon (Epsilon-coat protein) (Epsilon-COP)	296365926817368	573666503813507	0.925431949424081	0.10227962864917	0.540732637758537
947	P00488	F13A1	Coagulation factor XIII A chain (Coagulation factor XIIIa) (EC 2.3.2.13) (Protein-glutamine gamma-glutamyltransferase A chain) (Transglutaminase A chain)	206490217808166	41023864865303	0.925545543483942	0.103008835638631	0.541022020782641
948	Q13324	CRHR2	Corticotropin-releasing factor receptor 2 (CRF-R-2) (CRF-R2) (CRFR-2) (Corticotropin-releasing hormone receptor 2) (CRH-R-2) (CRH-R2)	922623167289879	194485159190287	0.925630199633944	0.103552278283063	0.541237669804837
949	A5A3E0	POTEF	POTE ankyrin domain family member F (ANKRD26-like family C member 1B) (Chimeric POTE-actin protein)	357545840429363	680487843455148	0.925821463366227	0.104780078843957	0.541724841098745
950	O43683	BUB1	Mitotic checkpoint serine/threonine-protein kinase BUB1 (hBUB1) (EC 2.7.11.1) (BUB1A)	798592898620002	169760830420116	0.925890021384902	0.105220180962525	0.54189945124145
951	P00749	PLAU	Urokinase-type plasminogen activator (U-plasminogen activator) (uPA) (EC 3.4.21.73) [Cleaved into: Urokinase-type plasminogen activator long chain A
952	P16284	PECAM1	Platelet endothelial cell adhesion molecule (PECAM-1) (EndoCAM) (GPIIA') (PECA1) (CD antigen CD31)	132054068286309	238684575330024	0.92621994911477	0.107338122753951	0.542739629175727
953	P12270	TPR	Nucleoprotein TPR (Megator) (NPC-associated intranuclear protein) (Translocated promoter region protein)	101714499722514	211010091955937	0.926629647503991	0.109968145216018	0.543782680952649
954	Q05940	SLC18A2	Synaptic vesicular amine transporter (Monoamine transporter) (Solute carrier family 18 member 2) (Vesicular amine transporter 2) (VAT2)	103833141322507	213009914287214	0.927739284180502	0.117091359416364	0.546606171588817
955	P21452	TACR2	Substance-K receptor (SKR) (NK-2 receptor) (NK-2R) (Neurokinin A receptor) (Tachykinin receptor 2)	82720490083377	172390567421061	0.927815817478749	0.117582658134593	0.546800826791149
956	P18065	IGFBP2	Insulin-like growth factor-binding protein 2 (IBP-2) (IGF-binding protein 2) (IGFBP-2)	29120001424852	553027556039633	0.928082750357578	0.119296210068542	0.547479657006963
957	P46379	BAG6	Large proline-rich protein BAG6 (BAG family molecular chaperone regulator 6) (BCL2-associated athanogene 6) (BAG-6) (HLA-B-associated transcript 3) (Protein G3) (Protein Scythe)	952071756270996	195754934379688	0.928195175378519	0.120017912516372	0.547765520806237
958	Q92905	COPS5	COP9 signalosome complex subunit 5 (SGN5) (Signalosome subunit 5) (EC 3.4.-.-) (Jun activation domain-binding protein 1)	848369253394629	175674713396337	0.928328174011622	0.12087168544223	0.548103665274721
959	Q99933	BAG1	BAG family molecular chaperone regulator 1 (BAG-1) (Bcl-2-associated athanogene 1)	100072567821481	204727127918639	0.928360524264353	0.121079355019597	0.548185909417362
960	Q14517	FAT1	Protocadherin Fat 1 (Cadherin family member 7) (Cadherin-related tumor suppressor homolog) (Protein fat homolog) [Cleaved into: Protocadherin Fat 1, nuclear form]	888485037399609	179165771346247	0.930945072054428	0.137670630262602	0.554749634004633
961	P00338	LDHA	L-lactate dehydrogenase A chain (LDH-A) (EC 1.1.1.27) (Cell proliferation-inducing gene 19 protein) (LDH muscle subunit) (LDH-M) (Renal carcinoma antigen NY-REN-59)	159772525237352	308542494994352	0.931276758327018	0.139799860863019	0.555590938384266
962	P62745	RHOB	Rho-related GTP-binding protein RhoB (Rho cDNA clone 6) (h6)	916490548114216	183527046839668	0.931492656481493	0.141185799911663	0.556138418133322
963	P32119	PRDX2	Peroxiredoxin-2 (EC 1.11.1.15) (Natural killer cell-enhancing factor B) (NKEF-B) (PRP) (Thiol-specific antioxidant protein) (TSA) (Thioredoxin peroxidase 1) (Thioredoxin-dependent peroxide reductase 1)	108396461026035	214538905603213	0.931515977124435	0.141335504710074	0.556197548790528
964	Q6UUV9	CRTC1	CREB-regulated transcription coactivator 1 (Mucoepidermoid carcinoma translocated protein 1) (Transducer of regulated cAMP response element-binding protein 1) (TORC-1) (Transducer of CREB protein 1)	995833602329882	198134930756299	0.931578782299662	0.141738676960506	0.556356788229851
965	P06756	ITGAV	Integrin alpha-V (Vitronectin receptor) (Vitronectin receptor subunit alpha) (CD antigen CD51) [Cleaved into: Integrin alpha-V heavy chain
966	P04628	WNT1	Proto-oncogene Wnt-1 (Proto-oncogene Int-1 homolog)	208782202759045	393410734084358	0.932045171766183	0.144732622763794	0.557539009450443
967	Q15858	SCN9A	Sodium channel protein type 9 subunit alpha (Neuroendocrine sodium channel) (hNE-Na) (Peripheral sodium channel 1) (PN1) (Sodium channel protein type IX subunit alpha) (Voltage-gated sodium channel subunit alpha Nav1.7)	10368168824936	204494384884298	0.932264726348021	0.146142033923505	0.558095367831283
968	Q9BQ51	PDCD1LG2	Programmed cell death 1 ligand 2 (PD-1 ligand 2) (PD-L2) (PDCD1 ligand 2) (Programmed death ligand 2) (Butyrophilin B7-DC) (B7-DC) (CD antigen CD273)	112693122126767	22100519230283	0.932270743500623	0.146180660500805	0.558110613881505
969	P50225	SULT1A1	Sulfotransferase 1A1 (ST1A1) (EC 2.8.2.1) (Aryl sulfotransferase 1) (HAST1/HAST2) (Phenol sulfotransferase 1) (Phenol-sulfating phenol sulfotransferase 1) (P-PST 1) (ST1A3) (Thermostable phenol sulfotransferase) (Ts-PST)	19361448436437	364803188677451	0.93268768428645	0.148857174885352	0.559166832938901
970	P52799	EFNB2	Ephrin-B2 (EPH-related receptor tyrosine kinase ligand 5) (LERK-5) (HTK ligand) (HTK-L)	10050074285115	197254977815514	0.933064247761034	0.151274490702564	0.560120404419568
971	Q9Y2T1	AXIN2	Axin-2 (Axin-like protein) (Axil) (Axis inhibition protein 2) (Conductin)	109391539091941	212239576206107	0.933742563613219	0.155628879136981	0.561837219981983
972	Q01995	TAGLN	Transgelin (22 kDa actin-binding protein) (Protein WS3-10) (Smooth muscle protein 22-alpha) (SM22-alpha)	955042115584764	186389500034202	0.934095960993844	0.157897482269265	0.562731208982164
973	O95750	FGF19	Fibroblast growth factor 19 (FGF-19)	869257569137349	169760830420116	0.934718370343694	0.161892983871846	0.564304936003074
974	Q96AD5	PNPLA2	Patatin-like phospholipase domain-containing protein 2 (EC 3.1.1.3) (Adipose triglyceride lipase) (Calcium-independent phospholipase A2) (Desnutrin) (IPLA2-zeta) (Pigment epithelium-derived factor) (TTS2.2) (Transport-secretion protein 2) (TTS2)	106556007044852	205159875305819	0.934824825077145	0.162576360588803	0.564573999573533
975	P00558	PGK1	Phosphoglycerate kinase 1 (EC 2.7.2.3) (Cell migration-inducing gene 10 protein) (Primer recognition protein 2) (PRP 2)	102647195435623	198064455255134	0.934854611465477	0.162767571666121	0.564649279108338
976	O95631	NTN1	Netrin-1 (Epididymis tissue protein Li 131P)	932655282432686	180877635008045	0.934987066534676	0.163617855231723	0.564984006152801
977	P17936	IGFBP3	Insulin-like growth factor-binding protein 3 (IBP-3) (IGF-binding protein 3) (IGFBP-3)	993745960267636	169177000195355	0.935001754547445	0.163712143626606	0.565021121348248
978	Q9NQB0	TCF7L2	Transcription factor 7-like 2 (HMG box transcription factor 4) (T-cell-specific transcription factor 4) (T-cell factor 4) (TCF-4) (hTCF-4)	233169995939893	425916434355023	0.935027839568095	0.163879594102457	0.565087034273943
979	O15263	DEFB4A	Beta-defensin 4A (Beta-defensin 2) (BD-2) (hBD-2) (Defensin, beta 2) (Skin-antimicrobial peptide 1) (SAP1)	20979045824938	385276981482767	0.935213447129532	0.165071085376413	0.565555984349224
980	Q16656	NRF1	Nuclear respiratory factor 1 (NRF-1) (Alpha palindromic-binding protein) (Alpha-pal)	118733173387384	225588000826525	0.935551443658734	0.167240824109318	0.566409718131734
981	O15553	MEFV	Pyrin (Marenostrin)	293615207842828	526047941030863	0.935598110285249	0.167540396378068	0.566527567508547
982	Q8NAU1	FNDC5	Fibronectin type III domain-containing protein 5 (Fibronectin type III repeat-containing protein 2) [Cleaved into: Irisin]	994034135923007	190477407900386	0.935886726095098	0.169393139964038	0.567256290474684
983	P14625	HSP90B1	Endoplasmin (94 kDa glucose-regulated protein) (GRP-94) (Heat shock protein 90 kDa beta member 1) (Tumor rejection antigen 1) (gp96 homolog)	208453723846261	380624834666312	0.935983033655536	0.170011377804074	0.567499405639618
984	P32247	BRS3	Bombesin receptor subtype-3 (BRS-3)	907332745592281	174557322332618	0.936097952155788	0.170749086921123	0.567789468114252
985	P02511	CRYAB	Alpha-crystallin B chain (Alpha(B)-crystallin) (Heat shock protein beta-5) (HspB5) (Renal carcinoma antigen NY-REN-27) (Rosenthal fiber component)	995632479958097	190386829409607	0.936112760049197	0.170844144879141	0.567826841637322
986	Q12778	FOXO1	Forkhead box protein O1 (Forkhead box protein O1A) (Forkhead in rhabdomyosarcoma)	452471066435962	78544926679185	0.936114408916024	0.170854729633454	0.567831003161496
987	P98164	LRP2	Low-density lipoprotein receptor-related protein 2 (LRP-2) (Glycoprotein 330) (gp330) (Megalin)	10812833256099	205159875305819	0.936403482030502	0.172710408845918	0.568560469163454
988	Q92731	ESR2	Estrogen receptor beta (ER-beta) (Nuclear receptor subfamily 3 group A member 2)	101657070533938	17071369006027	0.937005922040931	0.176577719045714	0.57007995166089
989	Q99466	NOTCH4	Neurogenic locus notch homolog protein 4 (Notch 4) (hNotch4) [Cleaved into: Notch 4 extracellular truncation
990	Q9HBE4	IL21	Interleukin-21 (IL-21) (Za11)	35259136039157	616475267725939	0.937283322042308	0.178358463744243	0.570779266324066
991	P12755	SKI	Ski oncogene (Proto-oncogene c-Ski)	216771933147548	390413524855645	0.937390753515987	0.179048110558441	0.571050037370924
992	P35225	IL13	Interleukin-13 (IL-13)	131560076473863	220086325416603	0.937567077372412	0.180180005911698	0.571494372743324
993	O43508	TNFSF12	Tumor necrosis factor ligand superfamily member 12 (APO3 ligand) (TNF-related weak inducer of apoptosis) (TWEAK) [Cleaved into: Tumor necrosis factor ligand superfamily member 12, membrane form
994	Q9UFF9	CNOT8	CCR4-NOT transcription complex subunit 8 (EC 3.1.13.4) (CAF1-like protein) (CALIFp) (CAF2) (CCR4-associated factor 8) (Caf1b)	425369898298876	728759772313817	0.93845448784407	0.185876658705404	0.573729256570668
995	O75385	ULK1	Serine/threonine-protein kinase ULK1 (EC 2.7.11.1) (Autophagy-related protein 1 homolog) (ATG1) (hATG1) (Unc-51-like kinase 1)	123386542920589	227063375933672	0.938998724766525	0.189370339345602	0.57509871518897
996	Q13127	REST	RE1-silencing transcription factor (Neural-restrictive silencer factor) (X2 box repressor)	997441741554151	185366109115253	0.939359524198742	0.191686459291394	0.57600609338995
997	Q01850	CDR2	Cerebellar degeneration-related protein 2 (Major Yo paraneoplastic antigen) (Paraneoplastic cerebellar degeneration-associated antigen)	831447831714772	156151529313983	0.939417583961426	0.192059168787008	0.576152070985807
998	P08246	ELANE	Neutrophil elastase (EC 3.4.21.37) (Bone marrow serine protease) (Elastase-2) (Human leukocyte elastase) (HLE) (Medullasin) (PMN elastase)	565323957875486	944704097118458	0.939509506025997	0.192649254325397	0.576383165987377
999	Q07666	KHDRBS1	KH domain-containing, RNA-binding, signal transduction-associated protein 1 (GAP-associated tyrosine phosphoprotein p62) (Src-associated in mitosis 68 kDa protein) (Sam68) (p21 Ras GTPase-activating protein-associated p62) (p68)	962358693243808	17880638495625	0.939631871495644	0.193434768601802	0.576690755906806
1000	P55290	CDH13	Cadherin-13 (Heart cadherin) (H-cadherin) (P105) (Truncated cadherin) (T-cad) (T-cadherin)	975616783738111	180877635008045	0.939784482595009	0.19441444201486	0.577074308716616
1001	Q16665	HIF1A	Hypoxia-inducible factor 1-alpha (HIF-1-alpha) (HIF1-alpha) (ARNT-interacting protein) (Basic-helix-loop-helix-PAS protein MOP1) (Class E basic helix-loop-helix protein 78) (bHLHe78) (Member of PAS protein 1) (PAS domain-containing protein 8)	240727622863377	396546541810628	0.939829741844824	0.194704979753744	0.577188043377665
1002	P30301	MIP	Lens fiber major intrinsic protein (Aquaporin-0) (MIP26) (MP26)	990278844824352	1833183058462	0.939854696620363	0.194865174721386	0.577250750966464
1003	O14638	ENPP3	Ectonucleotide pyrophosphatase/phosphodiesterase family member 3 (E-NPP 3) (Phosphodiesterase I beta) (PD-Ibeta) (Phosphodiesterase I/nucleotide pyrophosphatase 3) (CD antigen CD203c) [Includes: Alkaline phosphodiesterase I (EC 3.1.4.1)
1004	P19784	CSNK2A2	Casein kinase II subunit alpha' (CK II alpha') (EC 2.7.11.1)	123529667670236	225213375023107	0.940084027930872	0.196337346723425	0.57782693412575
1005	P31350	RRM2	Ribonucleoside-diphosphate reductase subunit M2 (EC 1.17.4.1) (Ribonucleotide reductase small chain) (Ribonucleotide reductase small subunit)	235264605076009	412657244551232	0.940091730606075	0.196386793363528	0.577846283818598
1006	O43281	EFS	Embryonal Fyn-associated substrate (hEFS) (Cas scaffolding protein family member 3)	996262879643915	183667847910986	0.940283811456903	0.197619839344431	0.578328744316087
1007	Q9NRJ3	CCL28	C-C motif chemokine 28 (Mucosae-associated epithelial chemokine) (MEC) (Protein CCK1) (Small-inducible cytokine A28)	105923998289884	194266430750627	0.940460219278869	0.198752273707027	0.578771734431369
1008	Q13426	XRCC4	DNA repair protein XRCC4 (X-ray repair cross-complementing protein 4)	108192834002927	198134930756299	0.94048486404006	0.198910478565062	0.578833613703979
1009	O43318	MAP3K7	Mitogen-activated protein kinase kinase kinase 7 (EC 2.7.11.25) (Transforming growth factor-beta-activated kinase 1) (TGF-beta-activated kinase 1)	215983396481723	378065531474161	0.94098912759855	0.202147553741642	0.58009931367182
1010	P15692	VEGFA	Vascular endothelial growth factor A (VEGF-A) (Vascular permeability factor) (VPF)	84128843824782	137478126174667	0.941004703354557	0.20224754092548	0.580138395654449
1011	Q9NR96	TLR9	Toll-like receptor 9 (CD antigen CD289)	59512155555086	981123153064336	0.941006691086188	0.202260300992338	0.580143383123915
1012	Q12983	BNIP3	BCL2/adenovirus E1B 19 kDa protein-interacting protein 3	110275569916772	200560585668973	0.941150928017998	0.203186217179713	0.580505257380076
1013	Q9NQC7	CYLD	Ubiquitin carboxyl-terminal hydrolase CYLD (EC 3.4.19.12) (Deubiquitinating enzyme CYLD) (Ubiquitin thioesterase CYLD) (Ubiquitin-specific-processing protease CYLD)	981477839387681	179165771346247	0.941510437174259	0.205494054313467	0.581406928523675
1014	P19320	VCAM1	Vascular cell adhesion protein 1 (V-CAM 1) (VCAM-1) (INCAM-100) (CD antigen CD106)	136257309580307	221709803138376	0.941633994692301	0.206287220838788	0.581716719920673
1015	P52732	KIF11	Kinesin-like protein KIF11 (Kinesin-like protein 1) (Kinesin-like spindle protein HKSP) (Kinesin-related motor protein Eg5) (Thyroid receptor-interacting protein 5) (TR-interacting protein 5) (TRIP-5)	937787832611788	169760830420116	0.942763615345296	0.213538720403239	0.584546604507172
1016	O43524	FOXO3	Forkhead box protein O3 (AF6q21 protein) (Forkhead in rhabdomyosarcoma-like 1)	381601050828436	637301226128594	0.942798355847621	0.213761733975809	0.584633566476436
1017	P25106	ACKR3	Atypical chemokine receptor 3 (C-X-C chemokine receptor type 7) (CXC-R7) (CXCR-7) (Chemokine orphan receptor 1) (G-protein coupled receptor 159) (G-protein coupled receptor RDC1 homolog) (RDC-1)	106191334477554	190600316443409	0.942924804872847	0.214573462274974	0.584950056980376
1018	P49716	CEBPD	CCAAT/enhancer-binding protein delta (C/EBP delta) (Nuclear factor NF-IL6-beta) (NF-IL6-beta)	971802932343036	175193175821538	0.943001788631202	0.215067652681902	0.585142713401914
1019	P09917	ALOX5	Arachidonate 5-lipoxygenase (5-LO) (5-lipoxygenase) (EC 1.13.11.34)	484075223920312	790922787886497	0.943955191204053	0.221187935914549	0.58752694880751
1020	P02790	HPX	Hemopexin (Beta-1B-glycoprotein)	109726347028414	194411626181647	0.944204216033694	0.22278652871549	0.588149173470311
1021	O15534	PER1	Period circadian protein homolog 1 (hPER1) (Circadian clock protein PERIOD 1) (Circadian pacemaker protein Rigui)	396882655367549	653762212035944	0.944360342251725	0.223788767120969	0.588539164572177
1022	Q07108	CD69	Early activation antigen CD69 (Activation inducer molecule) (AIM) (BL-AC/P26) (C-type lectin domain family 2 member C) (EA1) (Early T-cell activation antigen p60) (GP32/28) (Leukocyte surface antigen Leu-23) (MLR-3) (CD antigen CD69)	513324424967165	831524952296985	0.944702578348326	0.225985721380666	0.589393737113521
1023	Q9NZC3	GDE1	Glycerophosphodiester phosphodiesterase 1 (EC 3.1.4.44) (Membrane-interacting protein of RGS16) (RGS16-interacting membrane protein)	11999366436149	210632114418518	0.94470867111993	0.226024833387443	0.589408947093236
1024	Q9Y243	AKT3	RAC-gamma serine/threonine-protein kinase (EC 2.7.11.1) (Protein kinase Akt-3) (Protein kinase B gamma) (PKB gamma) (RAC-PK-gamma) (STK-2)	106629348347226	188211325882381	0.944823349047994	0.226760998172675	0.589695203677346
1025	P37173	TGFBR2	TGF-beta receptor type-2 (TGFR-2) (EC 2.7.11.30) (TGF-beta type II receptor) (Transforming growth factor-beta receptor type II) (TGF-beta receptor type II) (TbetaR-II)	33444142171598	553319456139099	0.945043398590289	0.228173586687131	0.5902443526896
1026	P13693	TPT1	Translationally-controlled tumor protein (TCTP) (Fortilin) (Histamine-releasing factor) (HRF) (p23)	117668499539916	205792634335998	0.945262645378395	0.229581021992285	0.59079132237052
1027	P07195	LDHB	L-lactate dehydrogenase B chain (LDH-B) (EC 1.1.1.27) (LDH heart subunit) (LDH-H) (Renal carcinoma antigen NY-REN-46)	686946862191329	123548482556628	0.945426487478307	0.23063279181696	0.591199954944585
1028	P00450	CP	Ceruloplasmin (EC 1.16.3.1) (Ferroxidase)	610351624641944	969252043491139	0.946184618065518	0.235499543861889	0.593089483577877
1029	Q9NQX5	NPDC1	Neural proliferation differentiation and control protein 1 (NPDC-1)	116409757643931	201772855824251	0.94637425804396	0.236716920879056	0.59356179648136
1030	Q96CV9	OPTN	Optineurin (E3-14.7K-interacting protein) (FIP-2) (Huntingtin yeast partner L) (Huntingtin-interacting protein 7) (HIP-7) (Huntingtin-interacting protein L) (NEMO-related protein) (Optic neuropathy-inducing protein) (Transcription factor IIIA-interacting protein) (TFIIIA-IntP)	124982158950507	215554141324792	0.946511991314833	0.237601087392035	0.593904746475697
1031	P16152	CBR1	Carbonyl reductase [NADPH] 1 (EC 1.1.1.184) (15-hydroxyprostaglandin dehydrogenase [NADP(+)]) (EC 1.1.1.197) (NADPH-dependent carbonyl reductase 1) (Prostaglandin 9-ketoreductase) (Prostaglandin-E(2) 9-reductase) (EC 1.1.1.189) (Short chain dehydrogenase/reductase family 21C member 1)	103150253228051	179165771346247	0.946877215951696	0.23994561454645	0.594813790854811
1032	O76096	CST7	Cystatin-F (Cystatin-7) (Cystatin-like metastasis-associated protein) (CMAP) (Leukocystatin)	758335733639699	133775866216605	0.946970597316484	0.240545067933121	0.595046135255924
1033	P21554	CNR1	Cannabinoid receptor 1 (CB-R) (CB1) (CANN6)	666307957061163	104091786527448	0.947885811804605	0.246420206143802	0.597321516917236
1034	O00257	CBX4	E3 SUMO-protein ligase CBX4 (EC 6.3.2.-) (Chromobox protein homolog 4) (Polycomb 2 homolog) (Pc2) (hPc2)	106836096203765	183602876868753	0.947888072885844	0.246434720954218	0.597327134310676
1035	P43354	NR4A2	Nuclear receptor subfamily 4 group A member 2 (Immediate-early response protein NOT) (Orphan nuclear receptor NURR1) (Transcriptionally-inducible nuclear receptor)	126937481569279	216097814838553	0.947941963181758	0.24678066492781	0.597461012536051
1036	P05187	ALPP	Alkaline phosphatase, placental type (EC 3.1.3.1) (Alkaline phosphatase Regan isozyme) (Placental alkaline phosphatase 1) (PLAP-1)	10196272246628	158812094431254	0.948044071097593	0.247436137634722	0.59771464515408
1037	Q04828	AKR1C1	Aldo-keto reductase family 1 member C1 (EC 1.1.1.-) (20-alpha-hydroxysteroid dehydrogenase) (20-alpha-HSD) (EC 1.1.1.149) (Chlordecone reductase homolog HAKRC) (Dihydrodiol dehydrogenase 1/2) (DD1/DD2) (High-affinity hepatic bile acid-binding protein) (HBAB) (Indanol dehydrogenase) (EC 1.1.1.112) (Trans-1,2-dihydrobenzene-1,2-diol dehydrogenase) (EC 1.3.1.20)	809470685756578	140588033932156	0.948323387301459	0.249229183225122	0.598408246722087
1038	Q9Y5Y7	LYVE1	Lymphatic vessel endothelial hyaluronic acid receptor 1 (LYVE-1) (Cell surface retention sequence-binding protein 1) (CRSBP-1) (Extracellular link domain-containing protein 1) (Hyaluronic acid receptor)	135016227326594	227363176749277	0.948849537192069	0.252606755769034	0.599713945522741
1039	Q13873	BMPR2	Bone morphogenetic protein receptor type-2 (BMP type-2 receptor) (BMPR-2) (EC 2.7.11.30) (Bone morphogenetic protein receptor type II) (BMP type II receptor) (BMPR-II)	22269353135547	36469967746862	0.949136298530846	0.254447594742483	0.600425107365533
1040	Q86U86	PBRM1	Protein polybromo-1 (hPB1) (BRG1-associated factor 180) (BAF180) (Polybromo-1D)	139438861589131	233643511258183	0.949245600982888	0.255149252136291	0.600696087515598
1041	O14786	NRP1	Neuropilin-1 (Vascular endothelial cell growth factor 165 receptor) (CD antigen CD304)	2432133460446	395434255970824	0.949485880300333	0.256691703897578	0.601291611825623
1042	P32942	ICAM3	Intercellular adhesion molecule 3 (ICAM-3) (CDw50) (ICAM-R) (CD antigen CD50)	803491566709966	137536115862514	0.949986143559636	0.259903099508422	0.602530739822958
1043	P67775	PPP2CA	Serine/threonine-protein phosphatase 2A catalytic subunit alpha isoform (PP2A-alpha) (EC 3.1.3.16) (Replication protein C) (RP-C)	126791535597888	212115950124624	0.94999808951942	0.259979785537436	0.602560316799245
1044	Q5VXI9	LIPN	Lipase member N (EC 3.1.1.-) (Lipase-like abhydrolase domain-containing protein 4)	101301761433028	171178181650683	0.950136546621931	0.260868598623394	0.60290307937811
1045	Q16548	BCL2A1	Bcl-2-related protein A1 (Bcl-2-like protein 5) (Bcl2-L-5) (Hemopoietic-specific early response protein) (Protein BFL-1) (Protein GRS)	314820261191666	502712724734606	0.950142349371284	0.260905848858058	0.60291744285474
1046	P61978	HNRNPK	Heterogeneous nuclear ribonucleoprotein K (hnRNP K) (Transformation up-regulated nuclear protein) (TUNP)	107441778756373	180877635008045	0.950228170815967	0.261456772008312	0.60312985934896
1047	P15153	RAC2	Ras-related C3 botulinum toxin substrate 2 (GX) (Small G protein) (p21-Rac2)	11124660335936	186264748391717	0.950658436898663	0.264218826953923	0.604194347702666
1048	Q16531	DDB1	DNA damage-binding protein 1 (DDB p127 subunit) (DNA damage-binding protein a) (DDBa) (Damage-specific DNA-binding protein 1) (HBV X-associated protein 1) (XAP-1) (UV-damaged DNA-binding factor) (UV-damaged DNA-binding protein 1) (UV-DDB 1) (XPE-binding factor) (XPE-BF) (Xeroderma pigmentosum group E-complementing protein) (XPCe)	107087600651066	179551221220097	0.950714443687752	0.264578357567681	0.604332852849199
1049	P15018	LIF	Leukemia inhibitory factor (LIF) (Differentiation-stimulating factor) (D factor) (Melanoma-derived LPL inhibitor) (MLPLI) (Emfilermin)	677186617425921	103516344417252	0.950940817356155	0.266031543248624	0.604892541961784
1050	O95399	UTS2	Urotensin-2 (Urotensin II) (U-II) (UII)	104405890642962	174003103976412	0.951549917874579	0.269941609988592	0.606397412563822
1051	Q15125	EBP	3-beta-hydroxysteroid-Delta(8),Delta(7)-isomerase (EC 5.3.3.5) (Cholestenol Delta-isomerase) (Delta(8)-Delta(7) sterol isomerase) (D8-D7 sterol isomerase) (Emopamil-binding protein)	12925885493155	212836561157869	0.951754014848915	0.271251792408306	0.606901309508012
1052	P50416	CPT1A	Carnitine O-palmitoyltransferase 1, liver isoform (CPT1-L) (EC 2.3.1.21) (Carnitine O-palmitoyltransferase I, liver isoform) (CPT I) (CPTI-L) (Carnitine palmitoyltransferase 1A)	110758271398851	1833183058462	0.952018293113339	0.27294830328059	0.607553522465552
1053	O15123	ANGPT2	Angiopoietin-2 (ANG-2)	383102406317927	596188476089568	0.952298544127579	0.274747349803254	0.608244824703264
1054	Q13216	ERCC8	DNA excision repair protein ERCC-8 (Cockayne syndrome WD repeat protein CSA)	405672619421333	628635899040881	0.952505041838862	0.276072943540811	0.6087539793355
1055	P41231	P2RY2	P2Y purinoceptor 2 (P2Y2) (ATP receptor) (P2U purinoceptor 1) (P2U1) (P2U receptor 1) (Purinergic receptor)	118290418668696	194291879040519	0.952542311637317	0.2763121937055	0.608845854432729
1056	P15884	TCF4	Transcription factor 4 (TCF-4) (Class B basic helix-loop-helix protein 19) (bHLHb19) (Immunoglobulin transcription factor 2) (ITF-2) (SL3-3 enhancer factor 2) (SEF-2)	260463504980145	411191557077189	0.952819807423956	0.278093553289013	0.609529727817766
1057	P01023	A2M	Alpha-2-macroglobulin (Alpha-2-M) (C3 and PZP-like alpha-2-macroglobulin domain-containing protein 5)	613632830015802	929562099470781	0.952942213837505	0.278879330401169	0.609831284281232
1058	Q9NY97	B3GNT2	N-acetyllactosaminide beta-1,3-N-acetylglucosaminyltransferase 2 (EC 2.4.1.149) (Beta-1,3-N-acetylglucosaminyltransferase 1) (BGnT-1) (Beta-1,3-Gn-T1) (Beta3Gn-T1) (Beta-1,3-galactosyltransferase 7) (Beta-1,3-GalTase 7) (Beta3Gal-T7) (Beta3GalT7) (b3Gal-T7) (Beta-3-Gx-T7) (UDP-Gal:beta-GlcNAc beta-1,3-galactosyltransferase 7) (UDP-GlcNAc:betaGal beta-1,3-N-acetylglucosaminyltransferase 2) (BGnT-2…	318156857262934	496768843753628	0.953027348288036	0.27942584345341	0.610040979798876
1059	P07333	CSF1R	Macrophage colony-stimulating factor 1 receptor (CSF-1 receptor) (CSF-1-R) (CSF-1R) (M-CSF-R) (EC 2.7.10.1) (Proto-oncogene c-Fms) (CD antigen CD115)	251107489550817	396313030406401	0.953075067594231	0.279732173305974	0.610158503699582
1060	P30989	NTSR1	Neurotensin receptor type 1 (NT-R-1) (NTR1) (High-affinity levocabastine-insensitive neurotensin receptor) (NTRH)	138790241767979	223165590180212	0.954166607402962	0.286739216269125	0.612843996196852
1061	Q01201	RELB	Transcription factor RelB (I-Rel)	127405613954057	205159875305819	0.954455602641602	0.288594395564549	0.613554107601181
1062	P34995	PTGER1	Prostaglandin E2 receptor EP1 subtype (PGE receptor EP1 subtype) (PGE2 receptor EP1 subtype) (Prostanoid EP1 receptor)	113561537455146	183602876868753	0.954597339465884	0.289504262533453	0.613902240771073
1063	O75027	ABCB7	ATP-binding cassette sub-family B member 7, mitochondrial (ATP-binding cassette transporter 7) (ABC transporter 7 protein)	711429101657572	117458927702559	0.954626480917927	0.289691333499479	0.613973806482278
1064	P78509	RELN	Reelin (EC 3.4.21.-)	134129437017514	215104305197504	0.954662925266553	0.289925284762215	0.614063301222175
1065	P26927	MST1	Hepatocyte growth factor-like protein (Macrophage stimulatory protein) (Macrophage-stimulating protein) (MSP) [Cleaved into: Hepatocyte growth factor-like protein alpha chain
1066	Q15582	TGFBI	Transforming growth factor-beta-induced protein ig-h3 (Beta ig-h3) (Kerato-epithelin) (RGD-containing collagen-associated protein) (RGD-CAP)	136397231104197	216963004744903	0.955539779389418	0.295554172011386	0.61621471191117
1067	P36575	ARR3	Arrestin-C (Cone arrestin) (C-arrestin) (cArr) (Retinal cone arrestin-3) (X-arrestin)	117645603448011	188211325882381	0.955637824597582	0.296183564526842	0.616455050171993
1068	P19113	HDC	Histidine decarboxylase (HDC) (EC 4.1.1.22)	104800023809081	168359835202157	0.955749063572037	0.29689765325448	0.616727676066082
1069	P35232	PHB	Prohibitin	119856070889464	190477407900386	0.956316954976192	0.300543181741381	0.618118568198361
1070	P02748	C9	Complement component C9 [Cleaved into: Complement component C9a
1071	P15407	FOSL1	Fos-related antigen 1 (FRA-1)	137910376662718	21749633524013	0.956498994677281	0.301711769452361	0.618564102282157
1072	P27482	CALML3	Calmodulin-like protein 3 (CaM-like protein) (CLP) (Calmodulin-related protein NB-1)	110089128019747	17479972291463	0.956848894095516	0.303957917725412	0.619420024028576
1073	P14210	HGF	Hepatocyte growth factor (Hepatopoietin-A) (Scatter factor) (SF) [Cleaved into: Hepatocyte growth factor alpha chain
1074	P22079	LPO	Lactoperoxidase (LPO) (EC 1.11.1.7) (Salivary peroxidase) (SPO)	112336615521377	177214461079802	0.957499405482824	0.308133817864301	0.621009745314282
1075	P55008	AIF1	Allograft inflammatory factor 1 (AIF-1) (Ionized calcium-binding adapter molecule 1) (Protein G1)	134659035941847	210714150204378	0.957546854730024	0.308438414097111	0.621125622208562
1076	Q9NTG7	SIRT3	NAD-dependent protein deacetylase sirtuin-3, mitochondrial (hSIRT3) (EC 3.5.1.-) (Regulatory protein SIR2 homolog 3) (SIR2-like protein 3)	139485469697545	21749633524013	0.957789154298792	0.309993834682531	0.621717177603592
1077	P30101	PDIA3	Protein disulfide-isomerase A3 (EC 5.3.4.1) (58 kDa glucose-regulated protein) (58 kDa microsomal protein) (p58) (Disulfide isomerase ER-60) (Endoplasmic reticulum resident protein 57) (ER protein 57) (ERp57) (Endoplasmic reticulum resident protein 60) (ER protein 60) (ERp60)	114100371123137	179165771346247	0.957959449592619	0.311087030213035	0.622132769644129
1078	Q8TCB0	IFI44	Interferon-induced protein 44 (p44) (Microtubule-associated protein 44)	269175084226914	406115755416673	0.958458554603823	0.314290990552957	0.623349979849266
1079	O60880	SH2D1A	SH2 domain-containing protein 1A (Duncan disease SH2-protein) (Signaling lymphocytic activation molecule-associated protein) (SLAM-associated protein) (T-cell signal transduction molecule SAP)	120735225106538	188211325882381	0.95853061037562	0.314753546187379	0.623525607506559
1080	Q04864	REL	Proto-oncogene c-Rel	266616773532261	402001971754967	0.958590861296969	0.315140321631652	0.62367244257197
1081	Q9Y239	NOD1	Nucleotide-binding oligomerization domain-containing protein 1 (Caspase recruitment domain-containing protein 4)	115032280797404	179165771346247	0.958864252645886	0.316895333141348	0.624338488355205
1082	P48023	FASLG	Tumor necrosis factor ligand superfamily member 6 (Apoptosis antigen ligand) (APTL) (CD95 ligand) (CD95-L) (Fas antigen ligand) (Fas ligand) (FasL) (CD antigen CD178) [Cleaved into: Tumor necrosis factor ligand superfamily member 6, membrane form
1083	P98161	PKD1	Polycystin-1 (PC1) (Autosomal dominant polycystic kidney disease 1 protein)	338034429692535	501331147861618	0.959479832429331	0.320846992948293	0.625836827365251
1084	Q9UNA4	POLI	DNA polymerase iota (EC 2.7.7.7) (Eta2) (RAD30 homolog B)	134746582804345	206367446071033	0.960086074120131	0.324738707697959	0.627310581766898
1085	P10523	SAG	S-arrestin (48 kDa protein) (Retinal S-antigen) (S-AG) (Rod photoreceptor arrestin)	108552461899426	167512402903932	0.960209084070748	0.325528359162774	0.627609388563885
1086	P24158	PRTN3	Myeloblastin (EC 3.4.21.76) (AGP7) (C-ANCA antigen) (Leukocyte proteinase 3) (PR-3) (PR3) (Neutrophil proteinase 4) (NP-4) (P29) (Wegener autoantigen)	551404599581811	79721661321278	0.960279579332039	0.325980897238443	0.627780595901895
1087	P04179	SOD2	Superoxide dismutase [Mn], mitochondrial (EC 1.15.1.1)	720384983422408	10287395831558	0.960774901329516	0.329160572857374	0.628982838906374
1088	Q9BYW2	SETD2	Histone-lysine N-methyltransferase SETD2 (EC 2.1.1.43) (HIF-1) (Huntingtin yeast partner B) (Huntingtin-interacting protein 1) (HIP-1) (Huntingtin-interacting protein B) (Lysine N-methyltransferase 3A) (SET domain-containing protein 2) (hSET2) (p231HBP)	119938279817436	1833183058462	0.960863450771847	0.329729008146506	0.629197633458361
1089	Q8N1B4	VPS52	Vacuolar protein sorting-associated protein 52 homolog (SAC2 suppressor of actin mutations 2-like protein)	123337179796138	188211325882381	0.96092310397405	0.330111946585749	0.629342311655195
1090	O15055	PER2	Period circadian protein homolog 2 (hPER2) (Circadian clock protein PERIOD 2)	385929839183846	559400442090708	0.961849535483707	0.336059091471032	0.63158684677977
1091	P01135	TGFA	Protransforming growth factor alpha [Cleaved into: Transforming growth factor alpha (TGF-alpha) (EGF-like TGF) (ETGF) (TGF type 1)]	549277317641045	782664717259122	0.962366490943816	0.339377641184056	0.632837370033677
1092	P31371	FGF9	Fibroblast growth factor 9 (FGF-9) (Glia-activating factor) (GAF) (Heparin-binding growth factor 9) (HBGF-9)	127041625557131	190477407900386	0.962857624009462	0.342530426326724	0.63402412481655
1093	Q13387	MAPK8IP2	C-Jun-amino-terminal kinase-interacting protein 2 (JIP-2) (JNK-interacting protein 2) (Islet-brain-2) (IB-2) (JNK MAP kinase scaffold protein 2) (Mitogen-activated protein kinase 8-interacting protein 2)	118434981226979	177731476817078	0.963057395056346	0.343812838838954	0.634506477897885
1094	P13498	CYBA	Cytochrome b-245 light chain (Cytochrome b(558) alpha chain) (Cytochrome b558 subunit alpha) (Neutrophil cytochrome b 22 kDa polypeptide) (Superoxide-generating NADPH oxidase light chain subunit) (p22 phagocyte B-cytochrome) (p22-phox) (p22phox)	12497955676015	186264748391717	0.963632343637349	0.347503670246527	0.635893519172287
1095	P18827	SDC1	Syndecan-1 (SYND1) (CD antigen CD138)	37549366532031	536566949187042	0.963909815130818	0.349284873882192	0.636562273440671
1096	P19838	NFKB1	Nuclear factor NF-kappa-B p105 subunit (DNA-binding factor KBF1) (EBP-1) (Nuclear factor of kappa light polypeptide gene enhancer in B-cells 1) [Cleaved into: Nuclear factor NF-kappa-B p50 subunit]	346094361712131	483634464171017	0.963955158822232	0.349575953686437	0.636671520086053
1097	Q9H1Y0	ATG5	Autophagy protein 5 (APG5-like) (Apoptosis-specific protein)	282106818479836	407043879698056	0.96399208715309	0.349813011830177	0.636760483374243
1098	Q9Y4K3	TRAF6	TNF receptor-associated factor 6 (EC 2.3.2.27) (E3 ubiquitin-protein ligase TRAF6) (Interleukin-1 signal transducer) (RING finger protein 85) (RING-type E3 ubiquitin transferase TRAF6)	260695191250806	376720788201188	0.964162092572854	0.350904346539849	0.637169944739063
1099	O94906	PRPF6	Pre-mRNA-processing factor 6 (Androgen receptor N-terminal domain-transactivating protein 1) (ANT-1) (PRP6 homolog) (U5 snRNP-associated 102 kDa protein) (U5-102 kDa protein)	159929740551808	234869747297954	0.964327130161873	0.351963790700785	0.637567291020767
1100	P37198	NUP62	Nuclear pore glycoprotein p62 (62 kDa nucleoporin) (Nucleoporin Nup62)	397228817064822	563051816030964	0.964731712265466	0.354560969621166	0.638540739763153
1101	P49913	CAMP	Cathelicidin antimicrobial peptide (18 kDa cationic antimicrobial protein) (CAP-18) (hCAP-18) [Cleaved into: Antibacterial peptide FALL-39 (FALL-39 peptide antibiotic)
1102	P30550	GRPR	Gastrin-releasing peptide receptor (GRP-R) (GRP-preferring bombesin receptor)	12343919446188	181489601291492	0.965273740155588	0.358040469574289	0.639843485987804
1103	P48147	PREP	Prolyl endopeptidase (PE) (EC 3.4.21.26) (Post-proline cleaving enzyme)	118943915239219	17479972291463	0.965477628995721	0.35934931589495	0.640333107049523
1104	O75473	LGR5	Leucine-rich repeat-containing G-protein coupled receptor 5 (G-protein coupled receptor 49) (G-protein coupled receptor 67) (G-protein coupled receptor HG38)	122108585023083	179165771346247	0.965557313964511	0.359860846482626	0.640524400938964
1105	P34741	SDC2	Syndecan-2 (SYND2) (Fibroglycan) (Heparan sulfate proteoglycan core protein) (HSPG) (CD antigen CD362)	128924849838375	188559922391083	0.965715433201132	0.360875878894123	0.640903881955963
1106	P30825	SLC7A1	High affinity cationic amino acid transporter 1 (CAT-1) (CAT1) (Ecotropic retroviral leukemia receptor homolog) (Ecotropic retrovirus receptor homolog) (Solute carrier family 7 member 1) (System Y+ basic amino acid transporter)	122290106095935	179165771346247	0.965725047684099	0.360937598214554	0.640926951923075
1107	P36952	SERPINB5	Serpin B5 (Maspin) (Peptidase inhibitor 5) (PI-5)	129286709691261	188254717589693	0.966224729289773	0.364145259951526	0.642125229521883
1108	Q00059	TFAM	Transcription factor A, mitochondrial (mtTFA) (Mitochondrial transcription factor 1) (MtTF1) (Transcription factor 6) (TCF-6) (Transcription factor 6-like 2)	156100994824223	225588000826525	0.966368062839154	0.365065376955544	0.642468697456165
1109	Q13519	PNOC	Prepronociceptin [Cleaved into: Nocistatin
1110	O00622	CYR61	Protein CYR61 (CCN family member 1) (Cysteine-rich angiogenic inducer 61) (Insulin-like growth factor-binding protein 10) (IBP-10) (IGF-binding protein 10) (IGFBP-10) (Protein GIG1)	139512542692103	201032341526177	0.967160813578563	0.370154369996083	0.644366263440544
1111	Q15629	TRAM1	Translocating chain-associated membrane protein 1	132796699729922	190477407900386	0.967894965293771	0.374867191799537	0.646120380037226
1112	P19021	PAM	Peptidyl-glycine alpha-amidating monooxygenase (PAM) [Includes: Peptidylglycine alpha-hydroxylating monooxygenase (PHM) (EC 1.14.17.3)
1113	P08195	SLC3A2	4F2 cell-surface antigen heavy chain (4F2hc) (4F2 heavy chain antigen) (Lymphocyte activation antigen 4F2 large subunit) (Solute carrier family 3 member 2) (CD antigen CD98)	110006085843388	15827914707583	0.968233948687442	0.37704326562135	0.646929273859861
1114	P28715	ERCC5	DNA repair protein complementing XP-G cells (EC 3.1.-.-) (DNA excision repair protein ERCC-5) (Xeroderma pigmentosum group G-complementing protein)	121463163683545	174105407146624	0.968307266699478	0.377513924095003	0.647104140672196
1115	O15111	CHUK	Inhibitor of nuclear factor kappa-B kinase subunit alpha (I-kappa-B kinase alpha) (IKK-A) (IKK-alpha) (IkBKA) (IkappaB kinase) (EC 2.7.11.10) (Conserved helix-loop-helix ubiquitous kinase) (I-kappa-B kinase 1) (IKK1) (Nuclear factor NF-kappa-B inhibitor kinase alpha) (NFKBIKA) (Transcription factor 16) (TCF-16)	277785675498761	387827063147824	0.968323144709842	0.377615851573871	0.647142006361744
1116	Q01780	EXOSC10	Exosome component 10 (EC 3.1.13.-) (Autoantigen PM/Scl 2) (P100 polymyositis-scleroderma overlap syndrome-associated autoantigen) (Polymyositis/scleroderma autoantigen 100 kDa) (PM/Scl-100) (Polymyositis/scleroderma autoantigen 2)	163570294309825	23054899889936	0.96920271436531	0.383262170943674	0.649237307540842
1117	Q9GZQ8	MAP1LC3B	Microtubule-associated proteins 1A/1B light chain 3B (Autophagy-related protein LC3 B) (Autophagy-related ubiquitin-like modifier LC3 B) (MAP1 light chain 3-like protein 2) (MAP1A/MAP1B light chain 3 B) (MAP1A/MAP1B LC3 B) (Microtubule-associated protein 1 light chain 3 beta)	16111780553274	226850195492385	0.96938781834995	0.384450429551048	0.649677685231347
1118	P18583	SON	Protein SON (Bax antagonist selected in saccharomyces 1) (BASS1) (Negative regulatory element-binding protein) (NRE-binding protein) (Protein DBP-5) (SON3)	337508606155065	462433117038256	0.969999141074767	0.388374761547809	0.651130640674593
1119	P61769	B2M	Beta-2-microglobulin [Cleaved into: Beta-2-microglobulin form pI 5.3]	13730451040861	184064080245288	0.970046313940591	0.388677583574897	0.651242666612593
1120	Q15796	SMAD2	Mothers against decapentaplegic homolog 2 (MAD homolog 2) (Mothers against DPP homolog 2) (JV18-1) (Mad-related protein 2) (hMAD-2) (SMAD family member 2) (SMAD 2) (Smad2) (hSMAD2)	62158850724384	835442171240676	0.970130108198556	0.389215493379857	0.651441628373298
1121	P28799	GRN	Granulins (Proepithelin) (PEPI) [Cleaved into: Acrogranin (Glycoprotein of 88 Kda) (GP88) (Glycoprotein 88) (Progranulin)
1122	P00441	SOD1	Superoxide dismutase [Cu-Zn] (EC 1.15.1.1) (Superoxide dismutase 1) (hSod1)	157162597277006	210216784072322	0.970372525755793	0.390771671381791	0.652016991852839
1123	Q92769	HDAC2	Histone deacetylase 2 (HD2) (EC 3.5.1.98)	298129936822862	406279148609897	0.971190002746373	0.396019392398066	0.653954638881057
1124	P43146	DCC	Netrin receptor DCC (Colorectal cancer suppressor) (Immunoglobulin superfamily DCC subclass member 1) (Tumor suppressor protein DCC)	129586771506676	180877635008045	0.971195288367483	0.396053322973852	0.653967154227627
1125	P60022	DEFB1	Beta-defensin 1 (BD-1) (hBD-1) (Defensin, beta 1)	139917619657711	194799573582382	0.971236072347363	0.396315132114427	0.654063717287057
1126	Q9NXG6	P4HTM	Transmembrane prolyl 4-hydroxylase (P4H-TM) (EC 1.14.11.-) (Hypoxia-inducible factor prolyl hydroxylase 4) (HIF-PH4) (HIF-prolyl hydroxylase 4) (HPH-4)	118225912816575	164957549440278	0.971547320812114	0.398313164020617	0.654800320958812
1127	P28069	POU1F1	Pituitary-specific positive transcription factor 1 (PIT-1) (Growth hormone factor 1) (GHF-1)	140140379786816	194411626181647	0.971656592324138	0.399014622797726	0.655058785143415
1128	Q92934	BAD	Bcl2-associated agonist of cell death (BAD) (Bcl-2-binding component 6) (Bcl-2-like protein 8) (Bcl2-L-8) (Bcl-xL/Bcl-2-associated death promoter) (Bcl2 antagonist of cell death)	811113312502408	107260053478495	0.972047974919649	0.401527068647008	0.655983943455032
1129	P35226	BMI1	Polycomb complex protein BMI-1 (Polycomb group RING finger protein 4) (RING finger protein 51)	296059969739659	398523482071576	0.97282137152786	0.406491819559379	0.657809366780815
1130	Q5FYA8	ARSH	Arylsulfatase H (ASH) (EC 3.1.6.-)	123117749835865	169344213844277	0.973085793567076	0.408189253381189	0.658432631340683
1131	P05112	IL4	Interleukin-4 (IL-4) (B-cell stimulatory factor 1) (BSF-1) (Binetrakin) (Lymphocyte stimulatory factor 1) (Pitrakinra)	428893772728827	561969051650371	0.973396591337868	0.410184392097492	0.659164655310915
1132	P17096	HMGA1	High mobility group protein HMG-I/HMG-Y (HMG-I(Y)) (High mobility group AT-hook protein 1) (High mobility group protein A1) (High mobility group protein R)	146926032796286	200551426292191	0.973431498255037	0.410408473955396	0.659246834435069
1133	P33076	CIITA	MHC class II transactivator (CIITA) (EC 2.3.1.-) (EC 2.7.11.1)	132534136053607	181401053128103	0.973432707521891	0.410416236736682	0.659249681199322
1134	P32248	CCR7	C-C chemokine receptor type 7 (C-C CKR-7) (CC-CKR-7) (CCR-7) (BLR2) (CDw197) (Epstein-Barr virus-induced G-protein coupled receptor 1) (EBI1) (EBV-induced G-protein coupled receptor 1) (MIP-3 beta receptor) (CD antigen CD197)	406844142151546	539632533112221	0.97365236458787	0.411826305784243	0.659766630600773
1135	P35318	ADM	ADM [Cleaved into: Adrenomedullin (AM)
1136	Q14289	PTK2B	Protein-tyrosine kinase 2-beta (EC 2.7.10.2) (Calcium-dependent tyrosine kinase) (CADTK) (Calcium-regulated non-receptor proline-rich tyrosine kinase) (Cell adhesion kinase beta) (CAK-beta) (CAKB) (Focal adhesion kinase 2) (FADK 2) (Proline-rich tyrosine kinase 2) (Related adhesion focal tyrosine kinase) (RAFTK)	453296946520359	598367900799527	0.973921843249491	0.413556200144967	0.660400422046693
1137	P20023	CR2	Complement receptor type 2 (Cr2) (Complement C3d receptor) (Epstein-Barr virus receptor) (EBV receptor) (CD antigen CD21)	429347001753714	566910965202094	0.974077718277618	0.414556826059139	0.660766820360802
1138	Q15397	PUM3	Pumilio homolog 3 (HBV X-transactivated gene 5 protein) (HBV XAg-transactivated protein 5) (Minor histocompatibility antigen HA-8) (HLA-HA8)	57640103702238	754757964200637	0.974178888542027	0.415206279595907	0.661004548891998
1139	P06703	S100A6	Protein S100-A6 (Calcyclin) (Growth factor-inducible protein 2A9) (MLN 4) (Prolactin receptor-associated protein) (PRA) (S100 calcium-binding protein A6)	148683073214817	200597721940172	0.97478880752781	0.419121600414479	0.66243636742089
1140	Q9NZH6	IL37	Interleukin-37 (FIL1 zeta) (IL-1X) (Interleukin-1 family member 7) (IL-1F7) (Interleukin-1 homolog 4) (IL-1H) (IL-1H4) (Interleukin-1 zeta) (IL-1 zeta) (Interleukin-1-related protein) (IL-1RP1) (Interleukin-23) (IL-37)	139369357010143	188211325882381	0.974869285925778	0.419638224350366	0.662625119974154
1141	Q13133	NR1H3	Oxysterols receptor LXR-alpha (Liver X receptor alpha) (Nuclear receptor subfamily 1 group H member 3)	162533055489745	217732718879043	0.975375783446475	0.422889640249138	0.66381210917387
1142	P22083	FUT4	Alpha-(1,3)-fucosyltransferase 4 (EC 2.4.1.-) (ELAM-1 ligand fucosyltransferase) (Fucosyltransferase 4) (Fucosyltransferase IV) (Fuc-TIV) (FucT-IV) (Galactoside 3-L-fucosyltransferase)	442205405855364	577827161282871	0.975408862717568	0.423101989695199	0.663889574620241
1143	P46531	NOTCH1	Neurogenic locus notch homolog protein 1 (Notch 1) (hN1) (Translocation-associated notch protein TAN-1) [Cleaved into: Notch 1 extracellular truncation (NEXT)
1144	O60566	BUB1B	Mitotic checkpoint serine/threonine-protein kinase BUB1 beta (EC 2.7.11.1) (MAD3/BUB1-related protein kinase) (hBUBR1) (Mitotic checkpoint kinase MAD3L) (Protein SSK1)	127345617573229	169760830420116	0.97665759313161	0.431118103803536	0.666808751135242
1145	O95271	TNKS	Tankyrase-1 (TANK1) (EC 2.4.2.30) (ADP-ribosyltransferase diphtheria toxin-like 5) (ARTD5) (Poly [ADP-ribose] polymerase 5A) (TNKS-1) (TRF1-interacting ankyrin-related ADP-ribose polymerase) (Tankyrase I)	144429728885252	191192781014041	0.977141586464268	0.434225056063713	0.667937490108687
1146	P42679	MATK	Megakaryocyte-associated tyrosine-protein kinase (EC 2.7.10.2) (CSK homologous kinase) (CHK) (Hematopoietic consensus tyrosine-lacking kinase) (Protein kinase HYL) (Tyrosine-protein kinase CTK)	142250833681271	188192168553002	0.977256464839659	0.434962507602775	0.6682051791323
1147	P29475	NOS1	Nitric oxide synthase, brain (EC 1.14.13.39) (Constitutive NOS) (NC-NOS) (NOS type I) (Neuronal NOS) (N-NOS) (nNOS) (Peptidyl-cysteine S-nitrosylase NOS1) (bNOS)	409597668696328	52897237166757	0.977264319832234	0.435012932030737	0.66822347966279
1148	P49137	MAPKAPK2	MAP kinase-activated protein kinase 2 (MAPK-activated protein kinase 2) (MAPKAP kinase 2) (MAPKAP-K2) (MAPKAPK-2) (MK-2) (MK2) (EC 2.7.11.1)	145204186283126	191910847898322	0.977317845872761	0.435356537699187	0.668348173729781
1149	P23297	S100A1	Protein S100-A1 (S-100 protein alpha chain) (S-100 protein subunit alpha) (S100 calcium-binding protein A1)	116701867446449	148840301648408	0.977354124437004	0.435589424723788	0.668432677535319
1150	P18428	LBP	Lipopolysaccharide-binding protein (LBP)	265080419524284	345424319301753	0.977381808640751	0.435767141013663	0.668497156696185
1151	Q2VPB7	AP5B1	AP-5 complex subunit beta-1 (Adaptor-related protein complex 5 beta subunit) (Beta5)	105813111142032	140650397248238	0.977486344663774	0.436438200739255	0.668740586062733
1152	P29536	LMOD1	Leiomodin-1 (64 kDa autoantigen 1D) (64 kDa autoantigen 1D3) (64 kDa autoantigen D1) (Leiomodin, muscle form) (Smooth muscle leiomodin) (SM-Lmod) (Thyroid-associated ophthalmopathy autoantigen)	281434151336419	364122170723781	0.978132744747181	0.440587708727491	0.670244248642423
1153	P09871	C1S	Complement C1s subcomponent (EC 3.4.21.42) (C1 esterase) (Complement component 1 subcomponent s) [Cleaved into: Complement C1s subcomponent heavy chain
1154	Q13239	SLA	Src-like-adapter (Src-like-adapter protein 1) (SLAP-1) (hSLAP)	146961352855221	192447713642112	0.978388968753861	0.442232516006746	0.670839520636058
1155	P31273	HOXC8	Homeobox protein Hox-C8 (Homeobox protein Hox-3A)	169034257477172	220416883110604	0.978536223852033	0.443177807045315	0.671181435019271
1156	P00492	HPRT1	Hypoxanthine-guanine phosphoribosyltransferase (HGPRT) (HGPRTase) (EC 2.4.2.8)	475061501049253	602509868270437	0.979311886178786	0.448157102536856	0.672980090287073
1157	Q13573	SNW1	SNW domain-containing protein 1 (Nuclear protein SkiP) (Nuclear receptor coactivator NCoA-62) (Ski-interacting protein)	133433387776032	172978096876701	0.979827945831889	0.451469901696276	0.674174543487988
1158	P25116	F2R	Proteinase-activated receptor 1 (PAR-1) (Coagulation factor II receptor) (Thrombin receptor)	33182843305232	422052165307131	0.979917275092733	0.452043342961169	0.674381120844307
1159	P03372	ESR1	Estrogen receptor (ER) (ER-alpha) (Estradiol receptor) (Nuclear receptor subfamily 3 group A member 1)	368614235858344	45998642011449	0.980551855623382	0.456116976379084	0.675847068438146
1160	P32121	ARRB2	Beta-arrestin-2 (Arrestin beta-2)	146403217528288	188211325882381	0.980603307616442	0.456447267883829	0.675965808932
1161	P63104	YWHAZ	14-3-3 protein zeta/delta (Protein kinase C inhibitor protein 1) (KCIP-1)	140680179768222	179165771346247	0.981810301527662	0.464195458215064	0.678746142550665
1162	P35613	BSG	Basigin (5F7) (Collagenase stimulatory factor) (Extracellular matrix metalloproteinase inducer) (EMMPRIN) (Leukocyte activation antigen M6) (OK blood group antigen) (Tumor cell-derived collagenase stimulatory factor) (TCSF) (CD antigen CD147)	247482361446125	311263661051359	0.982096676430547	0.466033816497589	0.679404352372107
1163	Q13241	KLRD1	Natural killer cells antigen CD94 (KP43) (Killer cell lectin-like receptor subfamily D member 1) (NK cell receptor) (CD antigen CD94)	157579953938922	198890285965514	0.982646523657919	0.469563511992467	0.680666550656941
1164	O75762	TRPA1	Transient receptor potential cation channel subfamily A member 1 (Ankyrin-like with transmembrane domains protein 1) (Transformation-sensitive protein p120)	177913837632445	223181734764296	0.983139085594136	0.472725469643001	0.681795473478145
1165	P17252	PRKCA	Protein kinase C alpha type (PKC-A) (PKC-alpha) (EC 2.7.11.13)	664396871827966	814725317037122	0.983211996257276	0.473193513176556	0.681962437346434
1166	Q13253	NOG	Noggin	142643682370779	179165771346247	0.983430944332286	0.474599030919492	0.682463601439655
1167	Q9NZJ5	EIF2AK3	Eukaryotic translation initiation factor 2-alpha kinase 3 (EC 2.7.11.1) (PRKR-like endoplasmic reticulum kinase) (Pancreatic eIF2-alpha kinase) (HsPEK)	476087987857314	585490692124915	0.98359004036931	0.475620333814524	0.682827556815846
1168	Q9NPF7	IL23A	Interleukin-23 subunit alpha (IL-23 subunit alpha) (IL-23-A) (Interleukin-23 subunit p19) (IL-23p19)	636667538326549	778004026472162	0.983821021488044	0.477103096614096	0.683355645133032
1169	P04278	SHBG	Sex hormone-binding globulin (SHBG) (Sex steroid-binding protein) (SBP) (Testis-specific androgen-binding protein) (ABP) (Testosterone-estradiol-binding globulin) (TeBG) (Testosterone-estrogen-binding globulin)	935613425491189	114074649352895	0.983955697417916	0.477967636797758	0.683663380192278
1170	Q9Y5S8	NOX1	NADPH oxidase 1 (NOX-1) (EC 1.-.-.-) (Mitogenic oxidase 1) (MOX-1) (NADH/NADPH mitogenic oxidase subunit P65-MOX) (NOH-1)	143025275699656	17880638495625	0.98398312671307	0.478143716724532	0.683726040667655
1171	Q92619	ARHGAP45	Rho GTPase-activating protein 45 [Cleaved into: Minor histocompatibility antigen HA-1 (mHag HA-1)]	143685183126536	179165771346247	0.984283693103484	0.480073176002212	0.684412319475945
1172	Q00597	FANCC	Fanconi anemia group C protein (Protein FACC)	147328095126432	183602876868753	0.984305235186347	0.480211463491981	0.68446148181775
1173	Q9HBA0	TRPV4	Transient receptor potential cation channel subfamily V member 4 (TrpV4) (Osm-9-like TRP channel 4) (OTRPC4) (Transient receptor potential protein 12) (TRP12) (Vanilloid receptor-like channel 2) (Vanilloid receptor-like protein 2) (VRL-2) (Vanilloid receptor-related osmotically-activated channel) (VR-OAC)	147519932696679	1833183058462	0.984643849361509	0.482385167148331	0.685233821940974
1174	P49902	NT5C2	Cytosolic purine 5'-nucleotidase (EC 3.1.3.5) (Cytosolic 5'-nucleotidase II)	167543323525551	207785438569649	0.984648969236692	0.482418033732849	0.685245493584714
1175	P29597	TYK2	Non-receptor tyrosine-protein kinase TYK2 (EC 2.7.10.2)	147410612185035	182745034495927	0.984931044453578	0.484228790562552	0.685888246753738
1176	P15248	IL9	Interleukin-9 (IL-9) (Cytokine P40) (T-cell growth factor P40)	487504441566395	593227639385979	0.985010217016739	0.484737031807754	0.686068552831703
1177	O75051	PLXNA2	Plexin-A2 (Semaphorin receptor OCT)	439764852716302	534967793631972	0.985265644672281	0.486376726981523	0.686649955904632
1178	P50552	VASP	Vasodilator-stimulated phosphoprotein (VASP)	165464100607007	203898270193928	0.985447744776232	0.487545702443319	0.687064168261466
1179	P42226	STAT6	Signal transducer and activator of transcription 6 (IL-4 Stat)	296832072148594	361910805842174	0.985725816063424	0.48933075640158	0.687696225107398
1180	Q13501	SQSTM1	Sequestosome-1 (EBI3-associated protein of 60 kDa) (EBIAP) (p60) (Phosphotyrosine-independent ligand for the Lck SH2 domain of 62 kDa) (Ubiquitin-binding protein p62)	297529583222923	362484077192446	0.985821201707229	0.489943076079582	0.687912909914512
1181	O75444	MAF	Transcription factor Maf (Proto-oncogene c-Maf) (V-maf musculoaponeurotic fibrosarcoma oncogene homolog)	148587710456645	182568075135165	0.985984443274299	0.490990990836954	0.688283590227017
1182	P11362	FGFR1	Fibroblast growth factor receptor 1 (FGFR-1) (EC 2.7.10.1) (Basic fibroblast growth factor receptor 1) (BFGFR) (bFGF-R-1) (Fms-like tyrosine kinase 2) (FLT-2) (N-sam) (Proto-oncogene c-Fgr) (CD antigen CD331)	497510419606912	599759632652904	0.986277997379794	0.492875435373707	0.688949697409703
1183	P01042	KNG1	Kininogen-1 (Alpha-2-thiol proteinase inhibitor) (Fitzgerald factor) (High molecular weight kininogen) (HMWK) (Williams-Fitzgerald-Flaujeac factor) [Cleaved into: Kininogen-1 heavy chain
1184	Q969D9	TSLP	Thymic stromal lymphopoietin	166940682991996	203315528001391	0.986857633112937	0.496596355538612	0.690263138161281
1185	P23528	CFL1	Cofilin-1 (18 kDa phosphoprotein) (p18) (Cofilin, non-muscle isoform)	319206348274239	38438351628719	0.987226283928459	0.498962876742972	0.691097231512213
1186	P06127	CD5	T-cell surface glycoprotein CD5 (Lymphocyte antigen T1/Leu-1) (CD antigen CD5)	813213416789538	969511000254228	0.987246175486376	0.499090568834281	0.691142209331368
1187	P0C0L4	C4A	Complement C4-A (Acidic complement C4) (C3 and PZP-like alpha-2-macroglobulin domain-containing protein 2) [Cleaved into: Complement C4 beta chain
1188	P05156	CFI	Complement factor I (EC 3.4.21.45) (C3B/C4B inactivator) [Cleaved into: Complement factor I heavy chain
1189	P04839	CYBB	Cytochrome b-245 heavy chain (EC 1.-.-.-) (CGD91-phox) (Cytochrome b(558) subunit beta) (Cytochrome b558 subunit beta) (Heme-binding membrane glycoprotein gp91phox) (NADPH oxidase 2) (Neutrophil cytochrome b 91 kDa polypeptide) (Superoxide-generating NADPH oxidase heavy chain subunit) (gp91-1) (gp91-phox) (p22 phagocyte B-cytochrome)	317159889946684	379717197638438	0.987998130864444	0.503917679671968	0.692840386912959
1190	P52630	STAT2	Signal transducer and activator of transcription 2 (p113)	151567555836546	182745034495927	0.988216705559897	0.505320800537965	0.693333232217817
1191	P05121	SERPINE1	Plasminogen activator inhibitor 1 (PAI) (PAI-1) (Endothelial plasminogen activator inhibitor) (Serpin E1)	179817004742077	21187448299593	0.988968425992342	0.510146403163066	0.695025551026797
1192	P51654	GPC3	Glypican-3 (GTR2-2) (Intestinal protein OCI-5) (MXR7) [Cleaved into: Secreted glypican-3]	157925092477336	188559922391083	0.989335573438931	0.512503273623931	0.695850585105316
1193	P01009	SERPINA1	Alpha-1-antitrypsin (Alpha-1 protease inhibitor) (Alpha-1-antiproteinase) (Serpin A1) [Cleaved into: Short peptide from AAT (SPAAT)]	150536802760491	176785572370659	0.989455950509777	0.513276023550638	0.696120873370639
1194	P48681	NES	Nestin	153691828989183	1833183058462	0.989493010721562	0.513513928292292	0.696204064823524
1195	P15529	CD46	Membrane cofactor protein (TLX) (Trophoblast leukocyte common antigen) (CD antigen CD46)	4168210973686	488253348001935	0.990532546395182	0.520187135323784	0.698533424538907
1196	Q07325	CXCL9	C-X-C motif chemokine 9 (Gamma-interferon-induced monokine) (Monokine induced by interferon-gamma) (HuMIG) (MIG) (Small-inducible cytokine B9)	327278448937728	384200598808924	0.990547547824962	0.520283435671365	0.69856698038232
1197	Q15554	TERF2	Telomeric repeat-binding factor 2 (TTAGGG repeat-binding factor 2) (Telomeric DNA-binding protein)	133447547908003	157907692996492	0.99061030506819	0.520686300226582	0.69870734025269
1198	P58166	INHBE	Inhibin beta E chain (Activin beta-E chain)	175402347076873	205547289895849	0.991482260792315	0.526283742639617	0.700654461535693
1199	P04053	DNTT	DNA nucleotidylexotransferase (EC 2.7.7.31) (Terminal addition enzyme) (Terminal deoxynucleotidyltransferase) (Terminal transferase)	465399212654013	539977189896396	0.991711051648785	0.527752445244906	0.70116441632575
1200	Q13131	PRKAA1	5'-AMP-activated protein kinase catalytic subunit alpha-1 (AMPK subunit alpha-1) (EC 2.7.11.1) (Acetyl-CoA carboxylase kinase) (ACACA kinase) (EC 2.7.11.27) (Hydroxymethylglutaryl-CoA reductase kinase) (HMGCR kinase) (EC 2.7.11.31) (Tau-protein kinase PRKAA1) (EC 2.7.11.26)	372831053111676	433272247713603	0.991741803500642	0.52794985402966	0.701232929405743
1201	P16050	ALOX15	Arachidonate 15-lipoxygenase (15-LOX) (15-LOX-1) (EC 1.13.11.33) (12/15-lipoxygenase) (Arachidonate 12-lipoxygenase, leukocyte-type) (12-LOX) (EC 1.13.11.31) (Arachidonate omega-6 lipoxygenase)	16692496878066	195085856914014	0.991860944310987	0.52871466789176	0.701498299768865
1202	Q9NRD5	PICK1	PRKCA-binding protein (Protein interacting with C kinase 1) (Protein kinase C-alpha-binding protein)	417351584666342	483618032291267	0.992007107068859	0.529652946748684	0.701823711382042
1203	P29016	CD1B	T-cell surface glycoprotein CD1b (CD antigen CD1b)	157224026776188	183602876868753	0.992015070420553	0.529704066778395	0.701841436065216
1204	O43293	DAPK3	Death-associated protein kinase 3 (DAP kinase 3) (EC 2.7.11.1) (DAP-like kinase) (Dlk) (MYPT1 kinase) (Zipper-interacting protein kinase) (ZIP-kinase)	324717735662651	376833863131315	0.992076326703102	0.530097296049694	0.701977763135267
1205	Q05586	GRIN1	Glutamate receptor ionotropic, NMDA 1 (GluN1) (Glutamate [NMDA] receptor subunit zeta-1) (N-methyl-D-aspartate receptor subunit NR1) (NMD-R1)	326448509158628	378822839658838	0.992077590325194	0.530105407759608	0.701980575052194
1206	P00742	F10	Coagulation factor X (EC 3.4.21.6) (Stuart factor) (Stuart-Prower factor) [Cleaved into: Factor X light chain
1207	Q9BZK7	TBL1XR1	F-box-like/WD repeat-containing protein TBL1XR1 (Nuclear receptor corepressor/HDAC3 complex subunit TBLR1) (TBL1-related protein 1) (Transducin beta-like 1X-related protein 1)	155098917952489	180770437141107	0.992261334579211	0.531284937696882	0.702389329262183
1208	Q9GZX7	AICDA	Single-stranded DNA cytosine deaminase (EC 3.5.4.38) (Activation-induced cytidine deaminase) (AID) (Cytidine aminohydrolase)	128197644531057	147581490133596	0.992377617149323	0.532031403339383	0.70264787712587
1209	P04004	VTN	Vitronectin (VN) (S-protein) (Serum-spreading factor) (V75) [Cleaved into: Vitronectin V65 subunit
1210	P16581	SELE	E-selectin (CD62 antigen-like family member E) (Endothelial leukocyte adhesion molecule 1) (ELAM-1) (Leukocyte-endothelial cell adhesion molecule 2) (LECAM2) (CD antigen CD62E)	114012646722468	130918183442131	0.992750715870187	0.534426477477474	0.703476747856623
1211	Q92835	INPP5D	Phosphatidylinositol 3,4,5-trisphosphate 5-phosphatase 1 (EC 3.1.3.86) (Inositol polyphosphate-5-phosphatase of 145 kDa) (SIP-145) (SH2 domain-containing inositol 5'-phosphatase 1) (SH2 domain-containing inositol phosphatase 1) (SHIP-1) (p150Ship) (hp51CN)	362057391803883	41767509245866	0.992757392426553	0.534469337038741	0.703491570751513
1212	Q16658	FSCN1	Fascin (55 kDa actin-bundling protein) (Singed-like protein) (p55)	132562039273361	153716993710183	0.993007166972688	0.536072742578206	0.704045861272697
1213	P35222	CTNNB1	Catenin beta-1 (Beta-catenin)	316228538354613	360084144000233	0.993981208051201	0.542325512866943	0.706202858481621
1214	Q9HDD0	HRASLS	Phospholipid-metabolizing enzyme A-C1 (EC 2.3.1.-) (EC 3.1.1.-) (HRAS-like suppressor 1) (HRSL1)	127512206301724	146455051249045	0.994162107092731	0.543486778215084	0.7066026540721
1215	P02743	APCS	Serum amyloid P-component (SAP) (9.5S alpha-1-glycoprotein) [Cleaved into: Serum amyloid P-component(1-203)]	18754466060909	214538905603213	0.994381239010485	0.544893476120206	0.707086608278351
1216	P16220	CREB1	Cyclic AMP-responsive element-binding protein 1 (CREB-1) (cAMP-responsive element-binding protein 1)	101760574977303	115208041030824	0.994825295148507	0.547744055102555	0.708066171261629
1217	P41134	ID1	DNA-binding protein inhibitor ID-1 (Class B basic helix-loop-helix protein 24) (bHLHb24) (Inhibitor of DNA binding 1) (Inhibitor of differentiation 1)	171875854426523	195989272926543	0.994829051506927	0.547768168712179	0.708074451067176
1218	Q08722	CD47	Leukocyte surface antigen CD47 (Antigenic surface determinant protein OA3) (Integrin-associated protein) (IAP) (Protein MER6) (CD antigen CD47)	171918423775344	195989272926543	0.99485905796864	0.547960792531038	0.708140587705723
1219	Q9BPZ7	MAPKAP1	Target of rapamycin complex 2 subunit MAPKAP1 (TORC2 subunit MAPKAP1) (Mitogen-activated protein kinase 2-associated protein 1) (Stress-activated map kinase-interacting protein 1) (SAPK-interacting protein 1) (mSIN1)	169392889253681	192972724547912	0.994954846546235	0.548575698806752	0.708351666665442
1220	P08069	IGF1R	Insulin-like growth factor 1 receptor (EC 2.7.10.1) (Insulin-like growth factor I receptor) (IGF-I receptor) (CD antigen CD221) [Cleaved into: Insulin-like growth factor 1 receptor alpha chain
1221	P15923	TCF3	Transcription factor E2-alpha (Class B basic helix-loop-helix protein 21) (bHLHb21) (Immunoglobulin enhancer-binding factor E12/E47) (Immunoglobulin transcription factor 1) (Kappa-E2-binding factor) (Transcription factor 3) (TCF-3) (Transcription factor ITF-1)	189816827009776	215202284150646	0.995476933459692	0.551927189429292	0.709500880427543
1222	P23229	ITGA6	Integrin alpha-6 (CD49 antigen-like family member F) (VLA-6) (CD antigen CD49f) [Cleaved into: Integrin alpha-6 heavy chain
1223	P24522	GADD45A	Growth arrest and DNA damage-inducible protein GADD45 alpha (DNA damage-inducible transcript 1 protein) (DDIT-1)	194473243777716	21959157811984	0.995963452355821	0.555050354320111	0.710569890602656
1224	P11836	MS4A1	B-lymphocyte antigen CD20 (B-lymphocyte surface antigen B1) (Bp35) (Leukocyte surface antigen Leu-16) (Membrane-spanning 4-domains subfamily A member 1) (CD antigen CD20)	192025694996813	216802855132757	0.995984026475869	0.555182428058465	0.710615056609951
1225	P78318	IGBP1	Immunoglobulin-binding protein 1 (B-cell signal transduction molecule alpha 4) (Protein alpha-4) (CD79a-binding protein 1) (Protein phosphatase 2/4/6 regulatory subunit) (Renal carcinoma antigen NY-REN-16)	154214991949576	174105407146624	0.996095416027052	0.555897483400052	0.710859530636254
1226	Q96J02	ITCH	E3 ubiquitin-protein ligase Itchy homolog (Itch) (EC 2.3.2.26) (Atrophin-1-interacting protein 4) (AIP4) (HECT-type E3 ubiquitin transferase Itchy homolog) (NFE2-associated polypeptide 1) (NAPP1)	168477661531913	189376832061492	0.996585316222147	0.559042354239597	0.711933592556599
1227	P20226	TBP	TATA-box-binding protein (TATA sequence-binding protein) (TATA-binding factor) (TATA-box factor) (Transcription initiation factor TFIID TBP subunit)	367827157838497	4120988544742	0.996668453387305	0.559576045895586	0.712115676228463
1228	P35372	OPRM1	Mu-type opioid receptor (M-OR-1) (MOR-1) (Mu opiate receptor) (Mu opioid receptor) (MOP) (hMOP)	346188522721359	38654108860489	0.997147445511043	0.562650893338793	0.713163685383992
1229	O15528	CYP27B1	25-hydroxyvitamin D-1 alpha hydroxylase, mitochondrial (EC 1.14.15.18) (25-OHD-1 alpha-hydroxylase) (25-hydroxyvitamin D(3) 1-alpha-hydroxylase) (VD3 1A hydroxylase) (Calcidiol 1-monooxygenase) (Cytochrome P450 subfamily XXVIIB polypeptide 1) (Cytochrome P450C1 alpha) (Cytochrome P450VD1-alpha) (Cytochrome p450 27B1)	160113711609807	179165771346247	0.997150714312773	0.562671877121503	0.713170831131582
1230	P23946	CMA1	Chymase (EC 3.4.21.39) (Alpha-chymase) (Mast cell protease I)	157035127330697	175038851239687	0.9976258547623	0.565721999083826	0.714208610998026
1231	Q13201	MMRN1	Multimerin-1 (EMILIN-4) (Elastin microfibril interface located protein 4) (Elastin microfibril interfacer 4) (Endothelial cell multimerin) [Cleaved into: Platelet glycoprotein Ia*
1232	P05362	ICAM1	Intercellular adhesion molecule 1 (ICAM-1) (Major group rhinovirus receptor) (CD antigen CD54)	285138002255825	315476681338568	0.998199039689296	0.569401508870977	0.715458153449395
1233	P17931	LGALS3	Galectin-3 (Gal-3) (35 kDa lectin) (Carbohydrate-binding protein 35) (CBP 35) (Galactose-specific lectin 3) (Galactoside-binding protein) (GALBP) (IgE-binding protein) (L-31) (Laminin-binding protein) (Lectin L-29) (Mac-2 antigen)	523856577941325	578853337961321	0.99844981950902	0.571011367675058	0.716004031422126
1234	P07858	CTSB	Cathepsin B (EC 3.4.22.1) (APP secretase) (APPS) (Cathepsin B1) [Cleaved into: Cathepsin B light chain
1235	Q9NR97	TLR8	Toll-like receptor 8 (CD antigen CD288)	182212626299022	201172211791481	0.998754182164203	0.572965196737625	0.716665870479272
1236	Q8N6Q3	CD177	CD177 antigen (Human neutrophil alloantigen 2a) (HNA-2a) (NB1 glycoprotein) (NB1 GP) (Polycythemia rubra vera protein 1) (PRV-1) (CD antigen CD177)	178720174488508	197100409460775	0.998891140800787	0.57384439055451	0.716963446667444
1237	Q15637	SF1	Splicing factor 1 (Mammalian branch point-binding protein) (BBP) (mBBP) (Transcription factor ZFM1) (Zinc finger gene in MEN1 locus) (Zinc finger protein 162)	174225258196428	191857302571776	0.999076256000893	0.575032721158573	0.717365416220708
1238	P18850	ATF6	Cyclic AMP-dependent transcription factor ATF-6 alpha (cAMP-dependent transcription factor ATF-6 alpha) (Activating transcription factor 6 alpha) (ATF6-alpha) [Cleaved into: Processed cyclic AMP-dependent transcription factor ATF-6 alpha]	169479894695327	186264748391717	0.999318649985429	0.576588747837644	0.717891348916036
1239	P02775	PPBP	Platelet basic protein (PBP) (C-X-C motif chemokine 7) (Leukocyte-derived growth factor) (LDGF) (Macrophage-derived growth factor) (MDGF) (Small-inducible cytokine B7) [Cleaved into: Connective tissue-activating peptide III (CTAP-III) (LA-PF4) (Low-affinity platelet factor IV)						Neutrophil-activating peptide 2(1-63) (NAP-2(1-63))]",3267.92231244685,3.58782873611638,0.999397212043662,0.577093070000617,0.718061707242033
1240	P35670	ATP7B	Copper-transporting ATPase 2 (EC 3.6.3.54) (Copper pump 2) (Wilson disease-associated protein) [Cleaved into: WND/140 kDa]	170842525582251	187620938368675	0.99940966858337	0.577173033652155	0.71808871414132
1241	P19957	PI3	Elafin (Elastase-specific inhibitor) (ESI) (Peptidase inhibitor 3) (PI-3) (Protease inhibitor WAP3) (Skin-derived antileukoproteinase) (SKALP) (WAP four-disulfide core domain protein 14)	142310547428519	156205096630926	0.999484798334063	0.577655322421386	0.718251575769723
1242	P14151	SELL	L-selectin (CD62 antigen-like family member L) (Leukocyte adhesion molecule 1) (LAM-1) (Leukocyte surface antigen Leu-8) (Leukocyte-endothelial cell adhesion molecule 1) (LECAM1) (Lymph node homing receptor) (TQ1) (gp90-MEL) (CD antigen CD62L)	734909895980326	805917607109143	0.999500986356426	0.577759239994779	0.718286661223999
1243	P07196	NEFL	Neurofilament light polypeptide (NF-L) (68 kDa neurofilament protein) (Neurofilament triplet L protein)	182726072090871	199766129845804	0.999959714939023	0.580704007433371	0.719280019811825
1244	Q29983	MICA	MHC class I polypeptide-related sequence A (MIC-A)	339856104380725	369992376902955	100051412581381	0.584262998857973	0.720478308923757
1245	Q9Y487	ATP6V0A2	V-type proton ATPase 116 kDa subunit a isoform 2 (V-ATPase 116 kDa isoform a2) (Lysosomal H(+)-transporting ATPase V0 subunit a2) (TJ6) (Vacuolar proton translocating ATPase 116 kDa subunit a isoform 2)	179981743417553	195564944284013	10007096283051	0.585518009756269	0.720900269761442
1246	P78536	ADAM17	Disintegrin and metalloproteinase domain-containing protein 17 (ADAM 17) (EC 3.4.24.86) (Snake venom-like protease) (TNF-alpha convertase) (TNF-alpha-converting enzyme) (CD antigen CD156b)	378499334859871	411128478539612	100082728620181	0.586273304185801	0.721154066127457
1247	P11166	SLC2A1	Solute carrier family 2, facilitated glucose transporter member 1 (Glucose transporter type 1, erythrocyte/brain) (GLUT-1) (HepG2 glucose transporter)	712704949143225	770276183276446	100163504729882	0.59145865488532	0.722893425103448
1248	P22607	FGFR3	Fibroblast growth factor receptor 3 (FGFR-3) (EC 2.7.10.1) (CD antigen CD333)	358416175407432	384200598808924	100258984779359	0.597587911953686	0.724942534041029
1249	Q9NSA1	FGF21	Fibroblast growth factor 21 (FGF-21)	173604149836662	185680915987883	100263137927308	0.597854519601656	0.725031495589203
1250	P20062	TCN2	Transcobalamin-2 (TC-2) (Transcobalamin II) (TC II) (TCII)	115893090321949	122131547817868	100423027468332	0.608118486837225	0.728445554045897
1251	P49682	CXCR3	C-X-C chemokine receptor type 3 (CXC-R3) (CXCR-3) (CKR-L2) (G protein-coupled receptor 9) (Interferon-inducible protein 10 receptor) (IP-10 receptor) (CD antigen CD183)	369911885981371	391506228283878	100431136476951	0.60863903745144	0.728618138417118
1252	P01189	POMC	Pro-opiomelanocortin (POMC) (Corticotropin-lipotropin) [Cleaved into: NPP						Beta-endorphin	Met-enkephalin]",24220.897445559,25.6521322512998,1.0046077603973,0.610541722888437,0.72924849313889
1253	P34998	CRHR1	Corticotropin-releasing factor receptor 1 (CRF-R-1) (CRF-R1) (CRFR-1) (Corticotropin-releasing hormone receptor 1) (CRH-R-1) (CRH-R1)	184764958539597	194485159190287	100461516233592	0.610589238976713	0.729264225734564
1254	P11717	IGF2R	Cation-independent mannose-6-phosphate receptor (CI Man-6-P receptor) (CI-MPR) (M6PR) (300 kDa mannose 6-phosphate receptor) (MPR 300) (Insulin-like growth factor 2 receptor) (Insulin-like growth factor II receptor) (IGF-II receptor) (M6P/IGF2 receptor) (M6P/IGF2R) (CD antigen CD222)	169656052768398	17827950984756	100477302243889	0.611602607902754	0.729599643882299
1255	O15294	OGT	UDP-N-acetylglucosamine--peptide N-acetylglucosaminyltransferase 110 kDa subunit (EC 2.4.1.255) (O-GlcNAc transferase subunit p110) (O-linked N-acetylglucosamine transferase 110 kDa subunit) (OGT)	183029199398179	19095165339985	100570174707238	0.617564473293043	0.731568765370204
1256	O95342	ABCB11	Bile salt export pump (ATP-binding cassette sub-family B member 11)	175756853600653	1833183058462	100570430051664	0.617580864901938	0.731574169335603
1257	O00574	CXCR6	C-X-C chemokine receptor type 6 (CXC-R6) (CXCR-6) (CDw186) (G-protein coupled receptor STRL33) (G-protein coupled receptor bonzo) (CD antigen CD186)	172817839874294	179165771346247	100642981104759	0.62223821538965	0.733107379544281
1258	Q9UEF7	KL	Klotho (EC 3.2.1.31) [Cleaved into: Klotho peptide]	175329829667324	181489601291492	100662964149627	0.623521009226446	0.733528899694566
1259	P0DP25	CALM3	Calmodulin-3	89731288359261	937237326404741	100664312311208	0.62360755326307	0.733557325535926
1260	P01270	PTH	Parathyroid hormone (PTH) (Parathormone) (Parathyrin)	288316425464045	301109669503789	100666012706562	0.623716708634252	0.733593176000675
1261	Q15389	ANGPT1	Angiopoietin-1 (ANG-1)	347967056040911	360868366372316	100698514971859	0.625803162719756	0.7342779714379
1262	Q00653	NFKB2	Nuclear factor NF-kappa-B p100 subunit (DNA-binding factor KBF2) (H2TF1) (Lymphocyte translocation chromosome 10 protein) (Nuclear factor of kappa light polypeptide gene enhancer in B-cells 2) (Oncogene Lyt-10) (Lyt10) [Cleaved into: Nuclear factor NF-kappa-B p52 subunit]	212744647324595	21959157811984	100714669167351	0.626840166967673	0.734617994460964
1263	O15379	HDAC3	Histone deacetylase 3 (HD3) (EC 3.5.1.98) (RPD3-2) (SMAP45)	216423403427433	222676271741144	100756234141794	0.629508393626542	0.735491862327716
1264	P05164	MPO	Myeloperoxidase (MPO) (EC 1.11.2.2) [Cleaved into: Myeloperoxidase
1265	Q9NXZ1	SAGE1	Sarcoma antigen 1 (Cancer/testis antigen 14) (CT14)	174541977115892	179165771346247	100764893857195	0.630064296373961	0.735673740922541
1266	P55210	CASP7	Caspase-7 (CASP-7) (EC 3.4.22.60) (Apoptotic protease Mch-3) (CMH-1) (ICE-like apoptotic protease 3) (ICE-LAP3) [Cleaved into: Caspase-7 subunit p20
1267	Q04721	NOTCH2	Neurogenic locus notch homolog protein 2 (Notch 2) (hN2) [Cleaved into: Notch 2 extracellular truncation (N2ECD)
1268	O00459	PIK3R2	Phosphatidylinositol 3-kinase regulatory subunit beta (PI3-kinase regulatory subunit beta) (PI3K regulatory subunit beta) (PtdIns-3-kinase regulatory subunit beta) (Phosphatidylinositol 3-kinase 85 kDa regulatory subunit beta) (PI3-kinase subunit p85-beta) (PtdIns-3-kinase regulatory subunit p85-beta)	222640687403323	227063375933672	100869749722574	0.636795425626211	0.737870946949269
1269	P01344	IGF2	Insulin-like growth factor II (IGF-II) (Somatomedin-A) (T3M-11-derived growth factor) [Cleaved into: Insulin-like growth factor II
1270	O60502	MGEA5	Protein O-GlcNAcase (OGA) (EC 3.2.1.169) (Beta-N-acetylglucosaminidase) (EC 3.2.1.-) (Beta-N-acetylhexosaminidase) (Beta-hexosaminidase) (Meningioma-expressed antigen 5) (N-acetyl-beta-D-glucosaminidase) (N-acetyl-beta-glucosaminidase) (Nuclear cytoplasmic O-GlcNAcase and acetyltransferase) (NCOAT)	473553094244899	48224349485125	10098158458648	0.643974565497207	0.740204036343183
1271	Q13258	PTGDR	Prostaglandin D2 receptor (PGD receptor) (PGD2 receptor) (Prostanoid DP receptor)	189513644768559	190843307558025	101008751852512	0.645718544037943	0.740769175588651
1272	P00740	F9	Coagulation factor IX (EC 3.4.21.22) (Christmas factor) (Plasma thromboplastin component) (PTC) [Cleaved into: Coagulation factor IXa light chain
1273	P49961	ENTPD1	Ectonucleoside triphosphate diphosphohydrolase 1 (NTPDase 1) (EC 3.6.1.5) (Ecto-ATP diphosphohydrolase 1) (Ecto-ATPDase 1) (Ecto-ATPase 1) (Ecto-apyrase) (Lymphoid cell activation antigen) (CD antigen CD39)	15841040750357	15827914707583	101081256619536	0.650372923232434	0.742274318491071
1274	P09936	UCHL1	Ubiquitin carboxyl-terminal hydrolase isozyme L1 (UCH-L1) (EC 3.4.19.12) (EC 6.-.-.-) (Neuron cytoplasmic protein 9.5) (PGP 9.5) (PGP9.5) (Ubiquitin thioesterase L1)	356451957494636	358991075525251	101092512726479	0.651095499031411	0.742507579088867
1275	Q08431	MFGE8	Lactadherin (Breast epithelial antigen BA46) (HMFG) (MFGM) (Milk fat globule-EGF factor 8) (MFG-E8) (SED1) [Cleaved into: Lactadherin short form
1276	P15336	ATF2	Cyclic AMP-dependent transcription factor ATF-2 (cAMP-dependent transcription factor ATF-2) (EC 2.3.1.48) (Activating transcription factor 2) (Cyclic AMP-responsive element-binding protein 2) (CREB-2) (cAMP-responsive element-binding protein 2) (HB16) (Histone acetyltransferase ATF2) (cAMP response element-binding protein CRE-BP1)	199496173272452	198787612443068	101146039957759	0.654531632155256	0.743615322691517
1277	P27824	CANX	Calnexin (IP90) (Major histocompatibility complex class I antigen-binding protein p88) (p90)	175272357922097	174105407146624	101166043814269	0.655815761976931	0.744028663199283
1278	P61073	CXCR4	C-X-C chemokine receptor type 4 (CXC-R4) (CXCR-4) (FB22) (Fusin) (HM89) (LCR1) (Leukocyte-derived seven transmembrane domain receptor) (LESTR) (Lipopolysaccharide-associated protein 3) (LAP-3) (LPS-associated protein 3) (NPYRL) (Stromal cell-derived factor 1 receptor) (SDF-1 receptor) (CD antigen CD184)	168639304885646	17006749008037	101179037269037	0.656649865278259	0.744296961105802
1279	P62937	PPIA	Peptidyl-prolyl cis-trans isomerase A (PPIase A) (EC 5.2.1.8) (Cyclophilin A) (Cyclosporin A-binding protein) (Rotamase A) [Cleaved into: Peptidyl-prolyl cis-trans isomerase A, N-terminally processed]	17556869709611	174003103976412	101194089663159	0.65761614036481	0.744607589745883
1280	Q07954	LRP1	Prolow-density lipoprotein receptor-related protein 1 (LRP-1) (Alpha-2-macroglobulin receptor) (A2MR) (Apolipoprotein E receptor) (APOER) (CD antigen CD91) [Cleaved into: Low-density lipoprotein receptor-related protein 1 85 kDa subunit (LRP-85)
1281	P27169	PON1	Serum paraoxonase/arylesterase 1 (PON 1) (EC 3.1.1.2) (EC 3.1.1.81) (EC 3.1.8.1) (Aromatic esterase 1) (A-esterase 1) (K-45) (Serum aryldialkylphosphatase 1)	557470386626293	558339461211129	101240738288442	0.660610707479217	0.745568999755291
1282	Q9Y2Q3	GSTK1	Glutathione S-transferase kappa 1 (EC 2.5.1.18) (GST 13-13) (GST class-kappa) (GSTK1-1) (hGSTK1) (Glutathione S-transferase subunit 13)	942253829299525	944454444497206	101268500909833	0.662392904329032	0.746140275004039
1283	Q9UBU3	GHRL	Appetite-regulating hormone (Growth hormone secretagogue) (Growth hormone-releasing peptide) (Motilin-related peptide) (Protein M46) [Cleaved into: Ghrelin-27
1284	Q6N021	TET2	Methylcytosine dioxygenase TET2 (EC 1.14.11.n2)	182696646190852	179165771346247	10132947843854	0.666307302686417	0.747392650596268
1285	P29965	CD40LG	CD40 ligand (CD40-L) (T-cell antigen Gp39) (TNF-related activation protein) (TRAP) (Tumor necrosis factor ligand superfamily member 5) (CD antigen CD154) [Cleaved into: CD40 ligand, membrane form
1286	P06307	CCK	Cholecystokinin (CCK) [Cleaved into: Cholecystokinin-58 (CCK58)						Cholecystokinin-5 (CCK5)]",5695.91215036884,5.65591857303151,1.01367239486645,0.668731339668767,0.748166563943469
1287	P49407	ARRB1	Beta-arrestin-1 (Arrestin beta-1)	192633489937575	188211325882381	101383976113724	0.669805732595728	0.748509180638625
1288	P08236	GUSB	Beta-glucuronidase (EC 3.2.1.31) (Beta-G1)	431238211579271	424129680434296	101446390797662	0.673812387858214	0.749784700955751
1289	P29323	EPHB2	Ephrin type-B receptor 2 (EC 2.7.10.1) (Developmentally-regulated Eph-related tyrosine kinase) (ELK-related tyrosine kinase) (EPH tyrosine kinase 3) (EPH-like kinase 5) (EK5) (hEK5) (Renal carcinoma antigen NY-REN-47) (Tyrosine-protein kinase TYRO5) (Tyrosine-protein kinase receptor EPH-3)	216436795089753	210714150204378	101448945223761	0.673976366975387	0.749836830597977
1290	P41145	OPRK1	Kappa-type opioid receptor (K-OR-1) (KOR-1)	1832597198532	177712158944512	101467753054753	0.675183719000017	0.750220475406844
1291	P60033	CD81	CD81 antigen (26 kDa cell surface protein TAPA-1) (Target of the antiproliferative antibody 1) (Tetraspanin-28) (Tspan-28) (CD antigen CD81)	184981049081527	179165771346247	101484219616546	0.676240775325603	0.750556106021347
1292	Q10981	FUT2	Galactoside 2-alpha-L-fucosyltransferase 2 (EC 2.4.1.344) (EC 2.4.1.69) (Alpha(1,2)FT 2) (Fucosyltransferase 2) (GDP-L-fucose:beta-D-galactoside 2-alpha-L-fucosyltransferase 2) (SE2) (Secretor blood group alpha-2-fucosyltransferase) (Secretor factor) (Se)	149344969756347	143453031662132	101545685999162	0.680186555226001	0.751806827861459
1293	P21439	ABCB4	Phosphatidylcholine translocator ABCB4 (ATP-binding cassette sub-family B member 4) (Multidrug resistance protein 3) (EC 3.6.3.44) (P-glycoprotein 3)	19110163363786	1833183058462	101609119704001	0.684258625631146	0.753094065858205
1294	P24864	CCNE1	G1/S-specific cyclin-E1	177512073199723	169760830420116	1016321033535	0.685734040620178	0.753559581644246
1295	P06733	ENO1	Alpha-enolase (EC 4.2.1.11) (2-phospho-D-glycerate hydro-lyase) (C-myc promoter-binding protein) (Enolase 1) (MBP-1) (MPB-1) (Non-neural enolase) (NNE) (Phosphopyruvate hydratase) (Plasminogen-binding protein)	209171933514358	200525861136029	10163514615523	0.685929370577676	0.753621175931083
1296	O95644	NFATC1	Nuclear factor of activated T-cells, cytoplasmic 1 (NF-ATc1) (NFATc1) (NFAT transcription complex cytosolic component) (NF-ATc) (NFATc)	192698224428001	183602876868753	101694377805114	0.689731693793023	0.754818534551766
1297	P41597	CCR2	C-C chemokine receptor type 2 (C-C CKR-2) (CC-CKR-2) (CCR-2) (CCR2) (Monocyte chemoattractant protein 1 receptor) (MCP-1-R) (CD antigen CD192)	398407204664557	382934043111643	101742800874788	0.692840169790856	0.755795069939534
1298	P26715	KLRC1	NKG2-A/NKG2-B type II integral membrane protein (CD159 antigen-like family member A) (NK cell receptor A) (NKG2-A/B-activating NK receptor) (CD antigen CD159a)	210189844104565	198890285965514	101799002262443	0.696447968010735	0.75692583411971
1299	P29459	IL12A	Interleukin-12 subunit alpha (IL-12A) (Cytotoxic lymphocyte maturation factor 35 kDa subunit) (CLMF p35) (IL-12 subunit p35) (NK cell stimulatory factor chain 1) (NKSF1)	217448746696235	205792634335998	101804608803857	0.696807874962765	0.757038481427193
1300	O14625	CXCL11	C-X-C motif chemokine 11 (Beta-R1) (H174) (Interferon gamma-inducible protein 9) (IP-9) (Interferon-inducible T-cell alpha chemoattractant) (I-TAC) (Small-inducible cytokine B11)	207449396149128	195989272926543	101815625735972	0.697515097145925	0.757259752664185
1301	P68400	CSNK2A1	Casein kinase II subunit alpha (CK II alpha) (EC 2.7.11.1)	196373029710952	184965780130659	1018406519867	0.699121635108684	0.757761990583595
1302	P23945	FSHR	Follicle-stimulating hormone receptor (FSH-R) (Follitropin receptor)	194876139843573	1833183058462	101854926376645	0.700037966907264	0.758048202935518
1303	Q8IWL2	SFTPA1	Pulmonary surfactant-associated protein A1 (PSP-A) (PSPA) (SP-A) (SP-A1) (35 kDa pulmonary surfactant-associated protein) (Alveolar proteinosis protein) (Collectin-4)	351022293512848	332368548320633	10191336827362	0.703789592635216	0.759218092044483
1304	P17948	FLT1	Vascular endothelial growth factor receptor 1 (VEGFR-1) (EC 2.7.10.1) (Fms-like tyrosine kinase 1) (FLT-1) (Tyrosine-protein kinase FRT) (Tyrosine-protein kinase receptor FLT) (FLT) (Vascular permeability factor receptor)	726831674174698	69517168857262	101955835471476	0.706515736725646	0.76006626505731
1305	P00747	PLG	Plasminogen (EC 3.4.21.7) [Cleaved into: Plasmin heavy chain A
1306	P35869	AHR	Aryl hydrocarbon receptor (Ah receptor) (AhR) (Class E basic helix-loop-helix protein 76) (bHLHe76)	688863791138493	657811536561609	101978149667923	0.707948176769871	0.760511279838383
1307	P07339	CTSD	Cathepsin D (EC 3.4.23.5) [Cleaved into: Cathepsin D light chain
1308	P55072	VCP	Transitional endoplasmic reticulum ATPase (TER ATPase) (EC 3.6.4.6) (15S Mg(2+)-ATPase p97 subunit) (Valosin-containing protein) (VCP)	215215912593701	199419666418022	102066950138658	0.713648644206868	0.762277764994319
1309	Q92831	KAT2B	Histone acetyltransferase KAT2B (EC 2.3.1.48) (Histone acetyltransferase PCAF) (Histone acetylase PCAF) (Lysine acetyltransferase 2B) (P300/CBP-associated factor) (P/CAF)	202093743561777	186877972346907	102076208946529	0.714243005163986	0.762461535723942
1310	Q99623	PHB2	Prohibitin-2 (B-cell receptor-associated protein BAP37) (D-prohibitin) (Repressor of estrogen receptor activity)	148616670187122	135869596123067	102136255005136	0.718097608624723	0.763651447717154
1311	P51617	IRAK1	Interleukin-1 receptor-associated kinase 1 (IRAK-1) (EC 2.7.11.1)	169628083382206	154886780754959	10218567394303	0.721270013499404	0.764628298671009
1312	P01303	NPY	Pro-neuropeptide Y [Cleaved into: Neuropeptide Y (Neuropeptide tyrosine) (NPY)
1313	P54259	ATN1	Atrophin-1 (Dentatorubral-pallidoluysian atrophy protein)	191004491212355	173587159784658	102275708357766	0.727049692876855	0.766402242586141
1314	P37231	PPARG	Peroxisome proliferator-activated receptor gamma (PPAR-gamma) (Nuclear receptor subfamily 1 group C member 3)	179884206822417	167377424328235	102359506073964	0.732429012924685	0.768046622107808
1315	Q9NP58	ABCB6	ATP-binding cassette sub-family B member 6, mitochondrial (Mitochondrial ABC transporter 3) (Mt-ABC transporter 3) (P-glycoprotein-related protein) (Ubiquitously-expressed mammalian ABC half transporter)	208200067691169	188211325882381	102366477764535	0.732876554415741	0.768183137949341
1316	Q13563	PKD2	Polycystin-2 (PC2) (Autosomal dominant polycystic kidney disease type II protein) (Polycystic kidney disease 2 protein) (Polycystwin) (R48321) (Transient receptor potential cation channel subfamily P member 2)	202578079521011	181702595026069	102455615609103	0.738598679266658	0.769924636771419
1317	P28482	MAPK1	Mitogen-activated protein kinase 1 (MAP kinase 1) (MAPK 1) (EC 2.7.11.24) (ERT1) (Extracellular signal-regulated kinase 2) (ERK-2) (MAP kinase isoform p42) (p42-MAPK) (Mitogen-activated protein kinase 2) (MAP kinase 2) (MAPK 2)	611068015117913	564078114386117	102476144233878	0.739916496121593	0.770324667870626
1318	Q9UKV8	2002-08-01	Protein argonaute-2 (Argonaute2) (hAgo2) (EC 3.1.26.n2) (Argonaute RISC catalytic component 2) (Eukaryotic translation initiation factor 2C 2) (eIF-2C 2) (eIF2C 2) (PAZ Piwi domain protein) (PPD) (Protein slicer)	200339633227121	179165771346247	102488822933402	0.740730393989259	0.7705715366508
1319	P27361	MAPK3	Mitogen-activated protein kinase 3 (MAP kinase 3) (MAPK 3) (EC 2.7.11.24) (ERT2) (Extracellular signal-regulated kinase 1) (ERK-1) (Insulin-stimulated MAP2 kinase) (MAP kinase isoform p44) (p44-MAPK) (Microtubule-associated protein 2 kinase) (p44-ERK1)	362222644667982	333879871259091	102497588580777	0.741293096945811	0.77074212684209
1320	P07093	SERPINE2	Glia-derived nexin (GDN) (Peptidase inhibitor 7) (PI-7) (Protease nexin 1) (PN-1) (Protease nexin I) (Serpin E2)	226537271166833	202938211736137	102506013216548	0.741833908964933	0.770906013486471
1321	P04271	S100B	Protein S100-B (S-100 protein beta chain) (S-100 protein subunit beta) (S100 calcium-binding protein B)	878009464907444	808502966754187	102512183599532	0.742230011226382	0.771026005857122
1322	Q05655	PRKCD	Protein kinase C delta type (EC 2.7.11.13) (Tyrosine-protein kinase PRKCD) (EC 2.7.10.2) (nPKC-delta) [Cleaved into: Protein kinase C delta type regulatory subunit
1323	P32320	CDA	Cytidine deaminase (EC 3.5.4.5) (Cytidine aminohydrolase)	220546800537087	196962383537216	102536380595421	0.74378331591043	0.771496212359629
1324	P10176	COX8A	Cytochrome c oxidase subunit 8A, mitochondrial (Cytochrome c oxidase polypeptide VIII-liver/heart) (Cytochrome c oxidase subunit 8-2)	222714546980521	204638256088793	102544066222653	0.744276687932104	0.77164544920911
1325	P04040	CAT	Catalase (EC 1.11.1.6)	182942754110777	167988931672967	102553277548492	0.744868000822211	0.771824239359603
1326	P13612	ITGA4	Integrin alpha-4 (CD49 antigen-like family member D) (Integrin alpha-IV) (VLA-4 subunit alpha) (CD antigen CD49d)	216049288347414	192447713642112	102562218323434	0.74544194593759	0.771997702870851
1327	P26022	PTX3	Pentraxin-related protein PTX3 (Pentaxin-related protein PTX3) (Tumor necrosis factor alpha-induced protein 5) (TNF alpha-induced protein 5) (Tumor necrosis factor-inducible gene 14 protein) (TSG-14)	204058849814945	181401053128103	102569097819581	0.745883569089389	0.772131124186726
1328	P25445	FAS	Tumor necrosis factor receptor superfamily member 6 (Apo-1 antigen) (Apoptosis-mediating surface antigen FAS) (FASLG receptor) (CD antigen CD95)	929719844813864	852748924711432	102570038957281	0.745943984589064	0.772149373244952
1329	P30533	LRPAP1	Alpha-2-macroglobulin receptor-associated protein (Alpha-2-MRAP) (Low density lipoprotein receptor-related protein-associated protein 1) (RAP)	188978046207545	166694389536335	102640540886354	0.750469793378178	0.77351409506886
1330	P08637	FCGR3A	Low affinity immunoglobulin gamma Fc region receptor III-A (CD16a antigen) (Fc-gamma RIII-alpha) (Fc-gamma RIII) (Fc-gamma RIIIa) (FcRIII) (FcRIIIa) (FcR-10) (IgG Fc receptor III-2) (CD antigen CD16a)	121503785974689	110130550475122	1027439784088	0.757109873364128	0.775507980327501
1331	P00390	GSR	Glutathione reductase, mitochondrial (GR) (GRase) (EC 1.8.1.7)	569760533166356	513626300482587	102745959173765	0.757237026813746	0.775546064556963
1332	Q02447	SP3	Transcription factor Sp3 (SPR-2)	258445098598131	226311719543278	102840055422042	0.763277451991777	0.777351026835725
1333	Q12933	TRAF2	TNF receptor-associated factor 2 (EC 2.3.2.27) (E3 ubiquitin-protein ligase TRAF2) (RING-type E3 ubiquitin transferase TRAF2) (Tumor necrosis factor type 2 receptor-associated protein 3)	227299262730215	197555016854941	102888388478004	0.766380149639202	0.778274929730559
1334	P14618	PKM	Pyruvate kinase PKM (EC 2.7.1.40) (Cytosolic thyroid hormone-binding protein) (CTHBP) (Opa-interacting protein 3) (OIP-3) (Pyruvate kinase 2/3) (Pyruvate kinase muscle isozyme) (Thyroid hormone-binding protein 1) (THBP1) (Tumor M2-PK) (p58)	21397594521734	1833183058462	103046612714477	0.776537214126538	0.781284071614037
1335	P08567	PLEK	Pleckstrin (Platelet 47 kDa protein) (p47)	206700468436723	176190729999912	103096576364851	0.779744586335655	0.782229385400757
1336	P21730	C5AR1	C5a anaphylatoxin chemotactic receptor 1 (C5a anaphylatoxin chemotactic receptor) (C5a-R) (C5aR) (CD antigen CD88)	526425369925457	461116496885332	10312059499515	0.781286440998943	0.782682978478752
1337	P08758	ANXA5	Annexin A5 (Anchorin CII) (Annexin V) (Annexin-5) (Calphobindin I) (CBP-I) (Endonexin II) (Lipocortin V) (Placental anticoagulant protein 4) (PP4) (Placental anticoagulant protein I) (PAP-I) (Thromboplastin inhibitor) (Vascular anticoagulant-alpha) (VAC-alpha)	191726982609537	168856035593145	103165554647308	0.784172585982004	0.783530575711407
1338	P29466	CASP1	Caspase-1 (CASP-1) (EC 3.4.22.36) (Interleukin-1 beta convertase) (IL-1BC) (Interleukin-1 beta-converting enzyme) (ICE) (IL-1 beta-converting enzyme) (p45) [Cleaved into: Caspase-1 subunit p20
1339	P42574	CASP3	Caspase-3 (CASP-3) (EC 3.4.22.56) (Apopain) (Cysteine protease CPP32) (CPP-32) (Protein Yama) (SREBP cleavage activity 1) (SCA-1) [Cleaved into: Caspase-3 subunit p17
1340	Q9UKV0	HDAC9	Histone deacetylase 9 (HD9) (EC 3.5.1.98) (Histone deacetylase 7B) (HD7) (HD7b) (Histone deacetylase-related protein) (MEF2-interacting transcription repressor MITR)	262002663739016	222676271741144	103228473585288	0.788211611385318	0.784713530805882
1341	P35638	DDIT3	DNA damage-inducible transcript 3 protein (DDIT-3) (C/EBP zeta) (C/EBP-homologous protein) (CHOP) (C/EBP-homologous protein 10) (CHOP-10) (CCAAT/enhancer-binding protein homologous protein) (Growth arrest and DNA damage-inducible protein GADD153)	113678761718897	991807597647315	103303503772057	0.793028107659826	0.786119276595383
1342	P18848	ATF4	Cyclic AMP-dependent transcription factor ATF-4 (cAMP-dependent transcription factor ATF-4) (Activating transcription factor 4) (Cyclic AMP-responsive element-binding protein 2) (CREB-2) (cAMP-responsive element-binding protein 2) (DNA-binding protein TAXREB67) (Tax-responsive enhancer element-binding protein 67) (TaxREB67)	249768845589853	209756828791844	10336127586366	0.796736735826194	0.787198027999869
1343	P08670	VIM	Vimentin	276704472634682	24019301011063	10337792448838	0.797805479519748	0.787508309502786
1344	P00734	F2	Prothrombin (EC 3.4.21.5) (Coagulation factor II) [Cleaved into: Activation peptide fragment 1
1345	P31751	AKT2	RAC-beta serine/threonine-protein kinase (EC 2.7.11.1) (Protein kinase Akt-2) (Protein kinase B beta) (PKB beta) (RAC-PK-beta)	227671869463607	188211325882381	10352067466078	0.806969200192155	0.790157885913344
1346	P04629	NTRK1	High affinity nerve growth factor receptor (EC 2.7.10.1) (Neurotrophic tyrosine kinase receptor type 1) (TRK1-transforming tyrosine kinase protein) (Tropomyosin-related kinase A) (Tyrosine kinase receptor) (Tyrosine kinase receptor A) (Trk-A) (gp140trk) (p140-TrkA)	454791960640968	385228550116913	103521006825552	0.806990523215024	0.7901640284672
1347	P28907	CD38	ADP-ribosyl cyclase/cyclic ADP-ribose hydrolase 1 (EC 3.2.2.6) (2'-phospho-ADP-ribosyl cyclase) (2'-phospho-ADP-ribosyl cyclase/2'-phospho-cyclic-ADP-ribose transferase) (EC 2.4.99.20) (2'-phospho-cyclic-ADP-ribose transferase) (ADP-ribosyl cyclase 1) (ADPRC 1) (Cyclic ADP-ribose hydrolase 1) (cADPr hydrolase 1) (T10) (CD antigen CD38)	921972020890787	786175875146721	103639360264428	0.814588117223096	0.792345942746235
1348	Q13794	PMAIP1	Phorbol-12-myristate-13-acetate-induced protein 1 (PMA-induced protein 1) (Immediate-early-response protein APR) (Protein Noxa)	229883261439943	188211325882381	103647022630091	0.815079995988981	0.79248673937061
1349	Q9UBK2	PPARGC1A	Peroxisome proliferator-activated receptor gamma coactivator 1-alpha (PGC-1-alpha) (PPAR-gamma coactivator 1-alpha) (PPARGC-1-alpha) (Ligand effect modulator 6)	522315378522874	439914877978932	103669775176641	0.816540575529162	0.792904486713597
1350	P61278	SST	Somatostatin (Growth hormone release-inhibiting factor) [Cleaved into: Somatostatin-28
1351	Q99653	CHP1	Calcineurin B homologous protein 1 (Calcineurin B-like protein) (Calcium-binding protein CHP) (Calcium-binding protein p22) (EF-hand calcium-binding domain-containing protein p22)	228247504097209	186264748391717	103684803804045	0.817505324932316	0.793180146262287
1352	P02765	AHSG	Alpha-2-HS-glycoprotein (Alpha-2-Z-globulin) (Ba-alpha-2-glycoprotein) (Fetuin-A) [Cleaved into: Alpha-2-HS-glycoprotein chain A
1353	P28906	CD34	Hematopoietic progenitor cell antigen CD34 (CD antigen CD34)	463939234348269	392781476340234	10374444745313	0.821334096070795	0.794272004265597
1354	Q03405	PLAUR	Urokinase plasminogen activator surface receptor (U-PAR) (uPAR) (Monocyte activation antigen Mo3) (CD antigen CD87)	444137729148646	369210178967918	103767943701562	0.822842416893553	0.794701194028318
1355	Q13635	PTCH1	Protein patched homolog 1 (PTC) (PTC1)	283660917968383	231115000523116	103809472949396	0.82550835011444	0.795458477986075
1356	Q14145	KEAP1	Kelch-like ECH-associated protein 1 (Cytosolic inhibitor of Nrf2) (INrf2) (Kelch-like protein 19)	263633183725401	213372467963963	103859145023231	0.828697004826302	0.796362059476237
1357	O75460	ERN1	Serine/threonine-protein kinase/endoribonuclease IRE1 (Endoplasmic reticulum-to-nucleus signaling 1) (Inositol-requiring protein 1) (hIRE1p) (Ire1-alpha) (IRE1a) [Includes: Serine/threonine-protein kinase (EC 2.7.11.1)
1358	P07101	TH	Tyrosine 3-monooxygenase (EC 1.14.16.2) (Tyrosine 3-hydroxylase) (TH)	266439161006051	213009914287214	104022501315528	0.839183517084221	0.799316832321313
1359	P01011	SERPINA3	Alpha-1-antichymotrypsin (ACT) (Cell growth-inhibiting gene 24/25 protein) (Serpin A3) [Cleaved into: Alpha-1-antichymotrypsin His-Pro-less]	262095209806408	208717716130385	104064314554563	0.841867680868291	0.800068988702492
1360	P08833	IGFBP1	Insulin-like growth factor-binding protein 1 (IBP-1) (IGF-binding protein 1) (IGFBP-1) (Placental protein 12) (PP12)	479270123456483	386190243128394	104241619576093	0.853249619424284	0.803239553924953
1361	P10321	HLA-C	HLA class I histocompatibility antigen, Cw-7 alpha chain (MHC class I antigen Cw*7)	86839119952298	709324352650332	104269885702754	0.855064138348211	0.803742179293621
1362	P54252	ATXN3	Ataxin-3 (EC 3.4.19.12) (Machado-Joseph disease protein 1) (Spinocerebellar ataxia type 3 protein)	246152506529272	192363860382334	104271752621212	0.855183983522306	0.80377534921825
1363	P00738	HP	Haptoglobin (Zonulin) [Cleaved into: Haptoglobin alpha chain
1364	Q99988	GDF15	Growth/differentiation factor 15 (GDF-15) (Macrophage inhibitory cytokine 1) (MIC-1) (NSAID-activated gene 1 protein) (NAG-1) (NSAID-regulated gene 1 protein) (NRG-1) (Placental TGF-beta) (Placental bone morphogenetic protein) (Prostate differentiation factor)	225708541676969	174557322332618	104356468306693	0.86062223179388	0.8052769312956
1365	P01889	HLA-B	HLA class I histocompatibility antigen, B-7 alpha chain (MHC class I antigen B*7)	201359266624222	163356528239018	10436999245676	0.86149040260911	0.805515997604134
1366	Q12879	GRIN2A	Glutamate receptor ionotropic, NMDA 2A (GluN2A) (Glutamate [NMDA] receptor subunit epsilon-1) (N-methyl D-aspartate receptor subtype 2A) (NMDAR2A) (NR2A) (hNR2A)	240963139023437	186389500034202	104390295967498	0.862793768468133	0.805874567023815
1367	P16871	IL7R	Interleukin-7 receptor subunit alpha (IL-7 receptor subunit alpha) (IL-7R subunit alpha) (IL-7R-alpha) (IL-7RA) (CDw127) (CD antigen CD127)	267924704398794	207785438569649	104416703941462	0.864489004928176	0.806340341112566
1368	Q9UM47	NOTCH3	Neurogenic locus notch homolog protein 3 (Notch 3) [Cleaved into: Notch 3 extracellular truncation
1369	P13645	KRT10	Keratin, type I cytoskeletal 10 (Cytokeratin-10) (CK-10) (Keratin-10) (K10)	274695676502715	210662397779452	104575704179274	0.874695884132973	0.809130299897963
1370	P00352	ALDH1A1	Retinal dehydrogenase 1 (RALDH 1) (RalDH1) (EC 1.2.1.-) (EC 1.2.1.36) (ALDH-E1) (ALHDII) (Aldehyde dehydrogenase family 1 member A1) (Aldehyde dehydrogenase, cytosolic)	256806005509069	195989272926543	104598403537105	0.8761530492706	0.809526581703498
1371	P18031	PTPN1	Tyrosine-protein phosphatase non-receptor type 1 (EC 3.1.3.48) (Protein-tyrosine phosphatase 1B) (PTP-1B)	284154976557072	217716153393109	104607746163326	0.876752790872236	0.809689536933625
1372	P05412	JUN	Transcription factor AP-1 (Activator protein 1) (AP1) (Proto-oncogene c-Jun) (V-jun avian sarcoma virus 17 oncogene homolog) (p39)	187868089375349	149898692419466	104613795944454	0.877141151204566	0.809795012261923
1373	P07492	GRP	Gastrin-releasing peptide (GRP) [Cleaved into: Neuromedin-C (GRP-10)]	491252432138853	381431344463006	104774275455342	0.887442991032139	0.812579776849167
1374	Q01094	E2F1	Transcription factor E2F1 (E2F-1) (PBR3) (Retinoblastoma-associated protein 1) (RBAP-1) (Retinoblastoma-binding protein 3) (RBBP-3) (pRB-binding protein E2F-1)	524633920118894	407973743140516	104796960052714	0.888899208635152	0.81297137459998
1375	Q96Q15	SMG1	Serine/threonine-protein kinase SMG1 (SMG-1) (hSMG-1) (EC 2.7.11.1) (61E3.4) (Lambda/iota protein kinase C-interacting protein) (Lambda-interacting protein)	240775297794504	179165771346247	10488198261645	0.894357156684007	0.814434586144802
1376	P31276	HOXC13	Homeobox protein Hox-C13 (Homeobox protein Hox-3G)	160004074811663	116600144403718	104893394753954	0.895089748726479	0.814630443266441
1377	Q13948	CUX1	Protein CASP	242032553246517	179165771346247	104951405060871	0.898813668913596	0.815624040946214
1378	P05091	ALDH2	Aldehyde dehydrogenase, mitochondrial (EC 1.2.1.3) (ALDH class 2) (ALDH-E2) (ALDHI)	264199352673277	195989272926543	104979966272809	0.900647130575026	0.816112016407944
1379	Q99836	MYD88	Myeloid differentiation primary response protein MyD88	529503003811772	403214063673541	105099220590306	0.90830255568696	0.818140803682984
1380	Q9Y691	KCNMB2	Calcium-activated potassium channel subunit beta-2 (BK channel subunit beta-2) (BKbeta2) (Hbeta2) (Calcium-activated potassium channel, subfamily M subunit beta-2) (Charybdotoxin receptor subunit beta-2) (Hbeta3) (K(VCA)beta-2) (Maxi K channel subunit beta-2) (Slo-beta-2)	186148724433353	142982916787583	105171661134596	0.912952812160041	0.819366320071909
1381	P11279	LAMP1	Lysosome-associated membrane glycoprotein 1 (LAMP-1) (Lysosome-associated membrane protein 1) (CD107 antigen-like family member A) (CD antigen CD107a)	297758556842523	217675156537984	105248727918587	0.917900045986362	0.820664401208796
1382	P25101	EDNRA	Endothelin-1 receptor (Endothelin A receptor) (ET-A) (ETA-R) (hET-AR)	554765666764355	418558960127241	105264495026137	0.918912201467313	0.820929251315642
1383	P16278	GLB1	Beta-galactosidase (EC 3.2.1.23) (Acid beta-galactosidase) (Lactase) (Elastin receptor 1)	779544657281653	594614241664897	105273969450489	0.919520403733113	0.821088280806097
1384	P20273	CD22	B-cell receptor CD22 (B-lymphocyte cell adhesion molecule) (BL-CAM) (Sialic acid-binding Ig-like lectin 2) (Siglec-2) (T-cell surface antigen Leu-14) (CD antigen CD22)	281610310363386	204494384884298	105297685631101	0.921042842906995	0.821485970232985
1385	Q92838	EDA	Ectodysplasin-A (Ectodermal dysplasia protein) (EDA protein) [Cleaved into: Ectodysplasin-A, membrane form
1386	P08575	PTPRC	Receptor-type tyrosine-protein phosphatase C (EC 3.1.3.48) (Leukocyte common antigen) (L-CA) (T200) (CD antigen CD45)	149654585262992	1135360569849	105353341059689	0.924615593768936	0.822417050633059
1387	P41235	HNF4A	Hepatocyte nuclear factor 4-alpha (HNF-4-alpha) (Nuclear receptor subfamily 2 group A member 1) (Transcription factor 14) (TCF-14) (Transcription factor HNF-4)	559936831252142	419696669034943	105364816528685	0.925352251320332	0.822608646245777
1388	P10914	IRF1	Interferon regulatory factor 1 (IRF-1)	286858115299394	205859116799614	105463825627593	0.931708052586075	0.824256288112933
1389	Q15181	PPA1	Inorganic pyrophosphatase (EC 3.6.1.1) (Pyrophosphate phospho-hydrolase) (PPase)	287870523040089	205859116799614	105512112104292	0.934807760119057	0.825056310168765
1390	Q06141	REG3A	Regenerating islet-derived protein 3-alpha (REG-3-alpha) (Hepatointestinal pancreatic protein) (HIP/PAP) (Human proislet peptide) (Pancreatitis-associated protein 1) (Regenerating islet-derived protein III-alpha) (Reg III-alpha) [Cleaved into: Regenerating islet-derived protein 3-alpha 16.5 kDa form
1391	P09919	CSF3	Granulocyte colony-stimulating factor (G-CSF) (Pluripoietin) (Filgrastim) (Lenograstim)	235753165684104	175368749682954	105642023639999	0.943147315899127	0.82719722165531
1392	P06396	GSN	Gelsolin (AGEL) (Actin-depolymerizing factor) (ADF) (Brevin)	26676685211767	187216682834759	105699899064692	0.946862577441495	0.828145595321317
1393	P02647	APOA1	Apolipoprotein A-I (Apo-AI) (ApoA-I) (Apolipoprotein A1) [Cleaved into: Proapolipoprotein A-I (ProapoA-I)
1394	O15455	TLR3	Toll-like receptor 3 (CD antigen CD283)	522222663553793	380337983137727	105716980890847	0.947959130116888	0.828424869607925
1395	P09619	PDGFRB	Platelet-derived growth factor receptor beta (PDGF-R-beta) (PDGFR-beta) (EC 2.7.10.1) (Beta platelet-derived growth factor receptor) (Beta-type platelet-derived growth factor receptor) (CD140 antigen-like family member B) (Platelet-derived growth factor receptor 1) (PDGFR-1) (CD antigen CD140b)	569859518035908	416994465229374	105720886179436	0.948209826653188	0.828488677224573
1396	Q99626	CDX2	Homeobox protein CDX-2 (CDX-3) (Caudal-type homeobox protein 2)	300561873176586	211738529027339	10573899935069	0.949372585612218	0.828784425880394
1397	Q15831	STK11	Serine/threonine-protein kinase STK11 (EC 2.7.11.1) (Liver kinase B1) (LKB1) (hLKB1) (Renal carcinoma antigen NY-REN-19)	311384146994693	218470222943056	105819172234462	0.954519212758321	0.830089555606508
1398	P27986	PIK3R1	Phosphatidylinositol 3-kinase regulatory subunit alpha (PI3-kinase regulatory subunit alpha) (PI3K regulatory subunit alpha) (PtdIns-3-kinase regulatory subunit alpha) (Phosphatidylinositol 3-kinase 85 kDa regulatory subunit alpha) (PI3-kinase subunit p85-alpha) (PtdIns-3-kinase regulatory subunit p85-alpha)	314167214319484	219834938030406	105861085858994	0.95720982070035	0.830769319417733
1399	P05198	EIF2S1	Eukaryotic translation initiation factor 2 subunit 1 (Eukaryotic translation initiation factor 2 subunit alpha) (eIF-2-alpha) (eIF-2A) (eIF-2alpha)	269467440542484	186264748391717	105902764783884	0.959885362307048	0.831443543019071
1400	P08151	GLI1	Zinc finger protein GLI1 (Glioma-associated oncogene) (Oncogene GLI)	333261896426073	231115000523116	106025663717848	0.967774750339636	0.833421561671855
1401	P09884	POLA1	DNA polymerase alpha catalytic subunit (EC 2.7.7.7) (DNA polymerase alpha catalytic subunit p180)	268098337247156	1833183058462	106038621010528	0.968606532247771	0.833629228536375
1402	P04275	VWF	von Willebrand factor (vWF) [Cleaved into: von Willebrand antigen 2 (von Willebrand antigen II)]	162816070426695	117653787606113	106067023239213	0.970429788120424	0.834083846692751
1403	P10909	CLU	Clusterin (Aging-associated gene 4 protein) (Apolipoprotein J) (Apo-J) (Complement cytolysis inhibitor) (CLI) (Complement-associated protein SP-40,40) (Ku70-binding protein 1) (NA1/NA2) (Testosterone-repressed prostate message 2) (TRPM-2) [Cleaved into: Clusterin beta chain (ApoJalpha) (Complement cytolysis inhibitor a chain)
1404	P78352	DLG4	Disks large homolog 4 (Postsynaptic density protein 95) (PSD-95) (Synapse-associated protein 90) (SAP-90) (SAP90)	281675547454472	192433339624636	106088635613804	0.971817175333269	0.834429245118565
1405	P11511	CYP19A1	Aromatase (EC 1.14.14.14) (CYPXIX) (Cytochrome P-450AROM) (Cytochrome P450 19A1) (Estrogen synthase)	52154114165177	368754560485844	106133121889522	0.974672932335704	0.835138738180758
1406	Q14242	SELPLG	P-selectin glycoprotein ligand 1 (PSGL-1) (Selectin P ligand) (CD antigen CD162)	273418364346569	184986778797282	106190633481577	0.978364837964644	0.836053043815676
1407	Q9Y6K9	IKBKG	NF-kappa-B essential modulator (NEMO) (FIP-3) (IkB kinase-associated protein 1) (IKKAP1) (Inhibitor of nuclear factor kappa-B kinase subunit gamma) (I-kappa-B kinase subunit gamma) (IKK-gamma) (IKKG) (IkB kinase subunit gamma) (NF-kappa-B essential modifier)	292256943037225	198134930756299	106217863426761	0.980112840137987	0.836484789149403
1408	P12814	ACTN1	Alpha-actinin-1 (Alpha-actinin cytoskeletal isoform) (F-actin cross-linking protein) (Non-muscle alpha-actinin-1)	238069437073754	157920180685892	106332470313133	0.987469927531899	0.838293840822965
1409	Q9Y6K1	DNMT3A	DNA (cytosine-5)-methyltransferase 3A (Dnmt3a) (EC 2.1.1.37) (DNA methyltransferase HsaIIIA) (DNA MTase HsaIIIA) (M.HsaIIIA)	305269693370524	205293129542395	106359037663767	0.989175395035913	0.838711332734532
1410	O15392	BIRC5	Baculoviral IAP repeat-containing protein 5 (Apoptosis inhibitor 4) (Apoptosis inhibitor survivin)	276948916060034	184723527598797	106385218658629	0.990856060773839	0.839122064827565
1411	P09958	FURIN	Furin (EC 3.4.21.75) (Dibasic-processing enzyme) (Paired basic amino acid residue-cleaving enzyme) (PACE)	26805379252762	17827950984756	106395233758587	0.991498971230486	0.839279002775039
1412	P12318	FCGR2A	Low affinity immunoglobulin gamma Fc region receptor II-a (IgG Fc receptor II-a) (CDw32) (Fc-gamma RII-a) (Fc-gamma-RIIa) (FcRII-a) (CD antigen CD32)	277874062663241	183602876868753	106509833472966	0.998855598224718	0.841067675892736
1413	P04792	HSPB1	Heat shock protein beta-1 (HspB1) (28 kDa heat shock protein) (Estrogen-regulated 24 kDa protein) (Heat shock 27 kDa protein) (HSP 27) (Stress-responsive protein 27) (SRP27)	566559226665038	391349209415887	106537839877181	100065344449661	0.84150280884732
1414	P23560	BDNF	Brain-derived neurotrophic factor (BDNF) (Abrineurin)	19754255546091	13818551168173	106543375623352	10010088068109	0.841588724657762
1415	Q08050	FOXM1	Forkhead box protein M1 (Forkhead-related protein FKHL16) (Hepatocyte nuclear factor 3 forkhead homolog 11) (HFH-11) (HNF-3/fork-head homolog 11) (M-phase phosphoprotein 2) (MPM-2 reactive phosphoprotein 2) (Transcription factor Trident) (Winged-helix factor from INS-1 cells)	327078561526208	21749633524013	106565847442177	100245136528386	0.841937177678827
1416	P01579	IFNG	Interferon gamma (IFN-gamma) (Immune interferon)	825293280254863	575528585535293	106588734020488	100392054887407	0.842291544494748
1417	P07355	ANXA2	Annexin A2 (Annexin II) (Annexin-2) (Calpactin I heavy chain) (Calpactin-1 heavy chain) (Chromobindin-8) (Lipocortin II) (Placental anticoagulant protein IV) (PAP-IV) (Protein I) (p36)	30251002961962	199603294101871	106600341615241	100466568812123	0.842471072325686
1418	P30626	SRI	Sorcin (22 kDa protein) (CP-22) (CP22) (V19)	75213278573549	522278959262889	106651223620877	10079320133316	0.843256449144844
1419	P40225	THPO	Thrombopoietin (C-mpl ligand) (ML) (Megakaryocyte colony-stimulating factor) (Megakaryocyte growth and development factor) (MGDF) (Myeloproliferative leukemia virus oncogene ligand)	288232232778118	187216682834759	106763153971223	101511728286995	0.844975037951245
1420	P54646	PRKAA2	5'-AMP-activated protein kinase catalytic subunit alpha-2 (AMPK subunit alpha-2) (EC 2.7.11.1) (Acetyl-CoA carboxylase kinase) (ACACA kinase) (EC 2.7.11.27) (Hydroxymethylglutaryl-CoA reductase kinase) (HMGCR kinase) (EC 2.7.11.31)	328114132836866	214326877152408	106804455693939	101776861031774	0.845606033660067
1421	Q07869	PPARA	Peroxisome proliferator-activated receptor alpha (PPAR-alpha) (Nuclear receptor subfamily 1 group C member 1)	119476911406333	820079504133998	10682127842605	101884853068085	0.845862559108988
1422	P01286	GHRH	Somatoliberin (Growth hormone-releasing factor) (GRF) (Growth hormone-releasing hormone) (GHRH) (Somatocrinin) (Somatorelin) (Sermorelin)	545823558922743	367054093679336	106883229347254	102282541510604	0.846804800425031
1423	P12004	PCNA	Proliferating cell nuclear antigen (PCNA) (Cyclin)	168214225708126	114910009925275	106891407911197	102335043076251	0.846928906308762
1424	P98160	HSPG2	Basement membrane-specific heparan sulfate proteoglycan core protein (HSPG) (Perlecan) (PLC) [Cleaved into: Endorepellin
1425	P19525	EIF2AK2	Interferon-induced, double-stranded RNA-activated protein kinase (EC 2.7.11.1) (Eukaryotic translation initiation factor 2-alpha kinase 2) (eIF-2A protein kinase 2) (Interferon-inducible RNA-dependent protein kinase) (P1/eIF-2A protein kinase) (Protein kinase RNA-activated) (PKR) (Protein kinase R) (Tyrosine-protein kinase EIF2AK2) (EC 2.7.10.2) (p68 kinase)	30048080135101	192363860382334	106989369310073	102963897585416	0.848410244120422
1426	O14746	TERT	Telomerase reverse transcriptase (EC 2.7.7.49) (HEST2) (Telomerase catalytic subunit) (Telomerase-associated protein 2) (TP2)	107249043083102	727644442209542	106991675669838	102978703057316	0.848445004873344
1427	P06280	GLA	Alpha-galactosidase A (EC 3.2.1.22) (Alpha-D-galactosidase A) (Alpha-D-galactoside galactohydrolase) (Melibiase) (Agalsidase)	295973660327409	188211325882381	107063107039852	103437250399885	0.849518973255795
1428	Q9Y657	SPIN1	Spindlin-1 (Ovarian cancer-related protein) (Spindlin1)	107376212114844	722146899872407	10712027334265	103804224409028	0.85037480582982
1429	P04062	GBA	Glucosylceramidase (EC 3.2.1.45) (Acid beta-glucosidase) (Alglucerase) (Beta-glucocerebrosidase) (Beta-GC) (D-glucosyl-N-acylsphingosine glucohydrolase) (Imiglucerase)	23254671240163	143938959439395	107189076013711	104245897051881	0.851400530815022
1430	P29353	SHC1	SHC-transforming protein 1 (SHC-transforming protein 3) (SHC-transforming protein A) (Src homology 2 domain-containing-transforming protein C1) (SH2 domain protein C1)	307177734135715	192972724547912	107257039827909	104682184727529	0.852409123919137
1431	P41180	CASR	Extracellular calcium-sensing receptor (CaR) (CaSR) (hCasR) (Parathyroid cell calcium-sensing receptor 1) (PCaR1)	251172491963201	15530892913389	107272855793925	104783713918208	0.852643175934912
1432	P29074	PTPN4	Tyrosine-protein phosphatase non-receptor type 4 (EC 3.1.3.48) (Protein-tyrosine phosphatase MEG1) (MEG) (PTPase-MEG1)	278971489941326	173765415248178	107276919640839	104809801422935	0.852703274441518
1433	P35900	KRT20	Keratin, type I cytoskeletal 20 (Cytokeratin-20) (CK-20) (Keratin-20) (K20) (Protein IT)	231268706661602	153561629702805	107307738431393	105007639914727	0.85315850571919
1434	P01589	IL2RA	Interleukin-2 receptor subunit alpha (IL-2 receptor subunit alpha) (IL-2-RA) (IL-2R subunit alpha) (IL2-RA) (TAC antigen) (p55) (CD antigen CD25)	204587785936377	135115576788244	107386758723998	105514903672599	0.854321416005202
1435	P39060	COL18A1	Collagen alpha-1(XVIII) chain [Cleaved into: Endostatin]	268927210912389	164628052882328	10746602716893	106023760422315	0.855481741275218
1436	P08473	MME	Neprilysin (EC 3.4.24.11) (Atriopeptidase) (Common acute lymphocytic leukemia antigen) (CALLA) (Enkephalinase) (Neutral endopeptidase 24.11) (NEP) (Neutral endopeptidase) (Skin fibroblast elastase) (SFE) (CD antigen CD10)	113233052770867	738278372245271	107575140812193	106724205774921	0.857068727380944
1437	P17302	GJA1	Gap junction alpha-1 protein (Connexin-43) (Cx43) (Gap junction 43 kDa heart protein)	671376525346291	436637731257226	107579637677185	106753073000784	0.857133877660972
1438	P08047	SP1	Transcription factor Sp1	130534834422152	84307345345473	107713855898363	107614674964095	0.859069184725567
1439	P03950	ANG	Angiogenin (EC 3.1.27.-) (Ribonuclease 5) (RNase 5)	310219513673763	187216682834759	107793134028874	108123593889524	0.860203912381056
1440	P27695	APEX1	DNA-(apurinic or apyrimidinic site) lyase (EC 3.1.-.-) (EC 4.2.99.18) (APEX nuclease) (APEN) (Apurinic-apyrimidinic endonuclease 1) (AP endonuclease 1) (APE-1) (REF-1) (Redox factor-1) [Cleaved into: DNA-(apurinic or apyrimidinic site) lyase, mitochondrial]	345580875218347	208389946115886	107915796285118	108911013361161	0.861947339156323
1441	P0DMV8	HSPA1A	Heat shock 70 kDa protein 1A (Heat shock 70 kDa protein 1) (HSP70-1) (HSP70.1)	309441903108769	184142473749131	107974850364653	10929010578559	0.862781378109785
1442	O95760	IL33	Interleukin-33 (IL-33) (Interleukin-1 family member 11) (IL-1F11) (Nuclear factor from high endothelial venules) (NF-HEV) [Cleaved into: Interleukin-33 (95-270)
1443	P63000	RAC1	Ras-related C3 botulinum toxin substrate 1 (Cell migration-inducing gene 5 protein) (Ras-like protein TC25) (p21-Rac1)	100081196463177	631262862251089	108061028407566	109843318086541	0.863992309919329
1444	Q16790	CA9	Carbonic anhydrase 9 (EC 4.2.1.1) (Carbonate dehydratase IX) (Carbonic anhydrase IX) (CA-IX) (CAIX) (Membrane antigen MN) (P54/58N) (Renal cell carcinoma-associated antigen G250) (RCC-associated antigen G250) (pMW1)	346362369363382	205859116799614	108110961221227	110163857353907	0.864690584196
1445	Q92844	TANK	TRAF family member-associated NF-kappa-B activator (TRAF-interacting protein) (I-TRAF)	305018070788107	179165771346247	108130024172392	110286230277689	0.864956516477001
1446	P10646	TFPI	Tissue factor pathway inhibitor (TFPI) (Extrinsic pathway inhibitor) (EPI) (Lipoprotein-associated coagulation inhibitor) (LACI)	292301018113841	170713497178535	108159655784502	110476447782779	0.865369171840422
1447	P18206	VCL	Vinculin (Metavinculin) (MV)	364200589163076	216208700390328	108181210963647	11061481934297	0.865668808994021
1448	P46937	YAP1	Transcriptional coactivator YAP1 (Yes-associated protein 1) (Protein yorkie homolog) (Yes-associated protein YAP65 homolog)	388910718784175	232114009947769	108181630877554	110617514943047	0.865674641638995
1449	P08235	NR3C2	Mineralocorticoid receptor (MR) (Nuclear receptor subfamily 3 group C member 2)	32427568761638	190477407900386	108195738105694	110708075042526	0.865870491347279
1450	P07996	THBS1	Thrombospondin-1	622143435480951	37977739513596	108411307322531	112091902505187	0.868838834070528
1451	P11142	HSPA8	Heat shock cognate 71 kDa protein (Heat shock 70 kDa protein 8) (Lipopolysaccharide-associated protein 1) (LAP-1) (LPS-associated protein 1)	321765597090283	184142473749131	10853088749452	112859536810379	0.870465717227497
1452	Q02763	TEK	Angiopoietin-1 receptor (EC 2.7.10.1) (Endothelial tyrosine kinase) (Tunica interna endothelial cell kinase) (Tyrosine kinase with Ig and EGF homology domains-2) (Tyrosine-protein kinase receptor TEK) (Tyrosine-protein kinase receptor TIE-2) (hTIE2) (p140 TEK) (CD antigen CD202b)	318546355460153	181702595026069	108562827425971	113064572366689	0.870897882775936
1453	Q16558	KCNMB1	Calcium-activated potassium channel subunit beta-1 (BK channel subunit beta-1) (BKbeta) (BKbeta1) (Hbeta1) (Calcium-activated potassium channel, subfamily M subunit beta-1) (Calcium-activated potassium channel subunit beta) (Charybdotoxin receptor subunit beta-1) (K(VCA)beta-1) (Maxi K channel subunit beta-1) (Slo-beta-1) (Slo-beta)	650002847416338	392882995623963	108608449482487	113357439111007	0.871513439916575
1454	Q15672	TWIST1	Twist-related protein 1 (Class A basic helix-loop-helix protein 38) (bHLHa38) (H-twist)	316501675446199	179165771346247	108655838806595	113661650672841	0.872150681743976
1455	P22736	NR4A1	Nuclear receptor subfamily 4 group A member 1 (Early response protein NAK1) (Nuclear hormone receptor NUR/77) (Nur77) (Orphan nuclear receptor HMR) (Orphan nuclear receptor TR3) (ST-59) (Testicular receptor 3)	677825406495813	40905360885368	108684294972099	113844322502727	0.872532273282811
1456	P09601	HMOX1	Heme oxygenase 1 (HO-1) (EC 1.14.14.18)	985449717449335	587741798876823	108881770914414	115112001794785	0.875158568153034
1457	P07204	THBD	Thrombomodulin (TM) (Fetomodulin) (CD antigen CD141)	382182126803857	215613602130766	108921838112469	115369209618031	0.875686787273718
1458	O00443	PIK3C2A	Phosphatidylinositol 4-phosphate 3-kinase C2 domain-containing subunit alpha (PI3K-C2-alpha) (PtdIns-3-kinase C2 subunit alpha) (EC 2.7.1.154) (Phosphoinositide 3-kinase-C2-alpha)	214308400851932	114723727829632	108932710991463	115439007100113	0.87582985799909
1459	P51608	MECP2	Methyl-CpG-binding protein 2 (MeCp-2 protein) (MeCp2)	357971482910823	199615737265444	108999556966887	115868118908919	0.876706919396669
1460	Q07812	BAX	Apoptosis regulator BAX (Bcl-2-like protein 4) (Bcl2-L-4)	348127609303779	205669430880665	109020921328397	116005265532236	0.876986315738369
1461	Q13224	GRIN2B	Glutamate receptor ionotropic, NMDA 2B (GluN2B) (Glutamate [NMDA] receptor subunit epsilon-2) (N-methyl D-aspartate receptor subtype 2B) (NMDAR2B) (NR2B) (N-methyl-D-aspartate receptor subunit 3) (NR3) (hNR3)	348427295493593	192433339624636	109095355114117	116483086616064	0.877956268946413
1462	Q8NFT8	DNER	Delta and Notch-like epidermal growth factor-related receptor	386239371420826	213851157297072	109188154667083	117078805113359	0.879158009044731
1463	Q14790	CASP8	Caspase-8 (CASP-8) (EC 3.4.22.61) (Apoptotic cysteine protease) (Apoptotic protease Mch-5) (CAP4) (FADD-homologous ICE/ced-3-like protease) (FADD-like ICE) (FLICE) (ICE-like apoptotic protease 5) (MORT1-associated ced-3 homolog) (MACH) [Cleaved into: Caspase-8 subunit p18
1464	P10599	TXN	Thioredoxin (Trx) (ATL-derived factor) (ADF) (Surface-associated sulphydryl protein) (SASP)	651865597315505	377729932027846	109225536164993	117318772322784	0.879639732946579
1465	P20248	CCNA2	Cyclin-A2 (Cyclin-A) (Cyclin A)	632649574923702	360953611434157	109410088197468	11850348772221	0.881998171310053
1466	P40763	STAT3	Signal transducer and activator of transcription 3 (Acute-phase response factor)	2422609414803	139312066989557	109416877944499	118547073900903	0.882084311367889
1467	P25942	CD40	Tumor necrosis factor receptor superfamily member 5 (B-cell surface antigen CD40) (Bp50) (CD40L receptor) (CDw40) (CD antigen CD40)	138325968675538	794001020130124	109443486623856	118717885957372	0.882421461123967
1468	P29120	PCSK1	Neuroendocrine convertase 1 (NEC 1) (EC 3.4.21.93) (Prohormone convertase 1) (Proprotein convertase 1) (PC1)	344819632351346	183602876868753	109569379703073	11952604541045	0.884007357314766
1469	P31749	AKT1	RAC-alpha serine/threonine-protein kinase (EC 2.7.11.1) (Protein kinase B) (PKB) (Protein kinase B alpha) (PKB alpha) (Proto-oncogene c-Akt) (RAC-PK-alpha)	622226255661293	35194531814478	109659277632121	120103137190424	0.885130483898549
1470	Q02246	CNTN2	Contactin-2 (Axonal glycoprotein TAG-1) (Axonin-1) (Transient axonal glycoprotein 1) (TAX-1)	319404031761298	166129931164681	109781653989921	120888721362361	0.88664691043385
1471	O15061	SYNM	Synemin (Desmuslin)	628019957234467	348869687694531	109786311532273	120918620042284	0.886704340962029
1472	Q16236	NFE2L2	Nuclear factor erythroid 2-related factor 2 (NF-E2-related factor 2) (NFE2-related factor 2) (HEBP1) (Nuclear factor, erythroid derived 2, like 2)	116268277386964	649592583209005	109839834176995	121262203911669	0.887362820626165
1473	P16401	HIST1H1B	Histone H1.5 (Histone H1a) (Histone H1b) (Histone H1s-3)	325076755018026	168359835202157	109860788523511	121396718480101	0.887619872317002
1474	P10809	HSPD1	60 kDa heat shock protein, mitochondrial (EC 3.6.4.9) (60 kDa chaperonin) (Chaperonin 60) (CPN60) (Heat shock protein 60) (HSP-60) (Hsp60) (HuCHA60) (Mitochondrial matrix protein P1) (P60 lymphocyte protein)	650102298289188	360238238320502	109871666014124	121466545566065	0.88775314356263
1475	P16435	POR	NADPH--cytochrome P450 reductase (CPR) (P450R) (EC 1.6.2.4)	360299253194817	188211325882381	109881616357027	121530420909559	0.887874956421402
1476	O60934	NBN	Nibrin (Cell cycle regulatory protein p95) (Nijmegen breakage syndrome protein 1)	383237417277063	200597721940172	109936720794179	121884158955111	0.888547838599393
1477	P02776	PF4	Platelet factor 4 (PF-4) (C-X-C motif chemokine 4) (Iroplact) (Oncostatin-A) [Cleaved into: Platelet factor 4, short form]	337854114488471	174557322332618	109943138345777	121925355858244	0.88862601526085
1478	Q16620	NTRK2	BDNF/NT-3 growth factors receptor (EC 2.7.10.1) (GP145-TrkB) (Trk-B) (Neurotrophic tyrosine kinase receptor type 2) (TrkB tyrosine kinase) (Tropomyosin-related kinase B)	372739473483504	193536272533678	110008013437527	122341815754157	0.88941410064905
1479	Q9NYK1	TLR7	Toll-like receptor 7	386827754003267	201172211791481	110036615595697	122525424771008	0.88976027953391
1480	P14209	CD99	CD99 antigen (12E7) (E2 antigen) (Protein MIC2) (T-cell surface glycoprotein E2) (CD antigen CD99)	312474119129398	15827914707583	110101233612147	122940234394841	0.890539504059483
1481	Q9UNQ0	ABCG2	ATP-binding cassette sub-family G member 2 (Breast cancer resistance protein) (CDw338) (Mitoxantrone resistance-associated protein) (Placenta-specific ATP-binding cassette transporter) (Urate exporter) (CD antigen CD338)	729757966449718	399409499158038	110141725534657	123200168699046	0.891025773027128
1482	P08962	CD63	CD63 antigen (Granulophysin) (Lysosomal-associated membrane protein 3) (LAMP-3) (Melanoma-associated antigen ME491) (OMA81H) (Ocular melanoma-associated antigen) (Tetraspanin-30) (Tspan-30) (CD antigen CD63)	314170552707673	15827914707583	110179594646989	123443266105996	0.891479137602318
1483	P06729	CD2	T-cell surface antigen CD2 (Erythrocyte receptor) (LFA-2) (LFA-3 receptor) (Rosette receptor) (T-cell surface antigen T11/Leu-5) (CD antigen CD2)	955943430220862	520547440887219	110216399878639	123679534025291	0.891918463769728
1484	Q01151	CD83	CD83 antigen (hCD83) (B-cell activation protein) (Cell surface protein HB15) (CD antigen CD83)	393265132981193	201287371736455	110274851782787	124054760838247	0.892613541749427
1485	P02144	MB	Myoglobin	654662027202507	349823436281175	110410222499026	124923761141349	0.894210910396093
1486	O43490	PROM1	Prominin-1 (Antigen AC133) (Prominin-like protein 1) (CD antigen CD133)	730251667515687	391769579730739	110434875030448	125082015879697	0.894499950808729
1487	P04141	CSF2	Granulocyte-macrophage colony-stimulating factor (GM-CSF) (Colony-stimulating factor) (CSF) (Molgramostin) (Sargramostim)	326593846215462	174746435366758	110473971979045	125332995272617	0.894957173961957
1488	P35968	KDR	Vascular endothelial growth factor receptor 2 (VEGFR-2) (EC 2.7.10.1) (Fetal liver kinase 1) (FLK-1) (Kinase insert domain receptor) (KDR) (Protein-tyrosine kinase receptor flk-1) (CD antigen CD309)	16577190049107	88565631019979	110495786613266	125473032381656	0.895211663127815
1489	P51861	CDR1	Cerebellar degeneration-related antigen 1 (CDR34)	317583768167528	156151529313983	110514465783591	125592941658382	0.895429218952398
1490	Q9GZX6	IL22	Interleukin-22 (IL-22) (Cytokine Zcyto18) (IL-10-related T-cell-derived-inducible factor) (IL-TIF)	381492618138587	191192781014041	110516796396811	125607902823179	0.895456340569453
1491	P11274	BCR	Breakpoint cluster region protein (EC 2.7.11.1) (Renal carcinoma antigen NY-REN-26)	406861833498916	205159875305819	110525583832663	125664312988028	0.895558555152318
1492	P01920	HLA-DQB1	HLA class II histocompatibility antigen, DQ beta 1 chain (MHC class II antigen DQB1)	82496658664278	439400135571651	110540713590364	125761437125311	0.895734373291542
1493	P13591	NCAM1	Neural cell adhesion molecule 1 (N-CAM-1) (NCAM-1) (CD antigen CD56)	151753879601716	808187604837421	110542450764472	125772588760379	0.895754546705823
1494	P02675	FGB	Fibrinogen beta chain [Cleaved into: Fibrinopeptide B
1495	P05107	ITGB2	Integrin beta-2 (Cell surface adhesion glycoproteins LFA-1/CR3/p150,95 subunit beta) (Complement receptor C3 subunit beta) (CD antigen CD18)	744768892783901	396612791155966	110543369077219	125778483787588	0.895765209723185
1496	P09874	PARP1	Poly [ADP-ribose] polymerase 1 (PARP-1) (EC 2.4.2.30) (ADP-ribosyltransferase diphtheria toxin-like 1) (ARTD1) (NAD(+) ADP-ribosyltransferase 1) (ADPRT 1) (Poly[ADP-ribose] synthase 1)	208081247298854	109948862884875	110657752937783	1265127608326	0.897087206245258
1497	P17275	JUNB	Transcription factor jun-B	635946101465052	331937103462834	11070662151326	126826468317357	0.897648277672867
1498	P04090	RLN2	Prorelaxin H2 [Cleaved into: Relaxin B chain
1499	Q10586	DBP	D site-binding protein (Albumin D box-binding protein) (Albumin D-element-binding protein) (Tax-responsive enhancer element-binding protein 302) (TaxREB302)	780873166935457	403294806062118	110992581030897	128662160071133	0.900886894485014
1500	Q9NZQ7	CD274	Programmed cell death 1 ligand 1 (PD-L1) (PDCD1 ligand 1) (Programmed death ligand 1) (B7 homolog 1) (B7-H1) (CD antigen CD274)	85415235237334	439937060049075	111032660518225	12891944678427	0.901334756090102
1501	P26842	CD27	CD27 antigen (CD27L receptor) (T-cell activation antigen CD27) (T14) (Tumor necrosis factor receptor superfamily member 7) (CD antigen CD27)	379157244595706	182678887849051	111039290626253	128962008174549	0.901408700124523
1502	O43623	SNAI2	Zinc finger protein SNAI2 (Neural crest transcription factor Slug) (Protein snail homolog 2)	355447282168594	169760830420116	111061160597545	129102400515003	0.901652323152046
1503	O14733	MAP2K7	Dual specificity mitogen-activated protein kinase kinase 7 (MAP kinase kinase 7) (MAPKK 7) (EC 2.7.12.2) (JNK-activating kinase 2) (MAPK/ERK kinase 7) (MEK 7) (Stress-activated protein kinase kinase 4) (SAPK kinase 4) (SAPKK-4) (SAPKK4) (c-Jun N-terminal kinase kinase 2) (JNK kinase 2) (JNKK 2)	150079585290809	770497656481039	111080121033977	129224115354551	0.901863178041477
1504	P13671	C6	Complement component C6	37553357206013	179509012295046	111131378414567	129553157561801	0.902431541970543
1505	O00255	MEN1	Menin	396674902704507	188211325882381	111314796976382	130730596746883	0.904445590833149
1506	P10070	GLI2	Zinc finger protein GLI2 (GLI family zinc finger protein 2) (Tax helper protein)	121762185727968	614697678784726	111326643323175	130806643319141	0.904574611283688
1507	P62993	GRB2	Growth factor receptor-bound protein 2 (Adapter protein GRB2) (Protein Ash) (SH2/SH3 adapter GRB2)	40676018035787	192972724547912	111355128667456	130989502459595	0.904884324734268
1508	Q5T0T0	MARCH8	E3 ubiquitin-protein ligase MARCH8 (EC 2.3.2.27) (Cellular modulator of immune recognition) (c-MIR) (Membrane-associated RING finger protein 8) (Membrane-associated RING-CH protein VIII) (MARCH-VIII) (RING finger protein 178) (RING-type E3 ubiquitin transferase MARCH8)	459802948535595	221058812911388	111363608225517	131043936230283	0.904976377529826
1509	P11912	CD79A	B-cell antigen receptor complex-associated protein alpha chain (Ig-alpha) (MB-1 membrane glycoprotein) (Membrane-bound immunoglobulin-associated protein) (Surface IgM-associated protein) (CD antigen CD79a)	404302083519832	190175261978546	111461897106525	13167489298194	0.906038601733206
1510	P01100	FOS	Proto-oncogene c-Fos (Cellular oncogene fos) (G0/G1 switch regulatory protein 7)	167177280240559	83451998005856	111491755066868	131866563509429	0.906359539851528
1511	Q15465	SHH	Sonic hedgehog protein (SHH) (HHG-1) [Cleaved into: Sonic hedgehog protein N-product
1512	P09382	LGALS1	Galectin-1 (Gal-1) (14 kDa laminin-binding protein) (HLBP14) (14 kDa lectin) (Beta-galactoside-binding lectin L-14-I) (Galaptin) (HBL) (HPL) (Lactose-binding lectin 1) (Lectin galactoside-binding soluble 1) (Putative MAPK-activating protein PM12) (S-Lac lectin 1)	472519416861983	22100519230283	111788975972893	13377454674687	0.909510288038614
1513	P04070	PROC	Vitamin K-dependent protein C (EC 3.4.21.69) (Anticoagulant protein C) (Autoprothrombin IIA) (Blood coagulation factor XIV) [Cleaved into: Vitamin K-dependent protein C light chain
1514	O95477	ABCA1	ATP-binding cassette sub-family A member 1 (ATP-binding cassette transporter 1) (ABC-1) (ATP-binding cassette 1) (Cholesterol efflux regulatory protein)	469366861511045	217732718879043	111892148667292	134436854705313	0.910585380247425
1515	P28908	TNFRSF8	Tumor necrosis factor receptor superfamily member 8 (CD30L receptor) (Ki-1 antigen) (Lymphocyte activation antigen CD30) (CD antigen CD30)	712974101092207	343756362353013	112001054203436	135135964132734	0.911709872288191
1516	P27797	CALR	Calreticulin (CRP55) (Calregulin) (Endoplasmic reticulum resident protein 60) (ERp60) (HACBP) (grp60)	390519962372416	174557322332618	112098364586932	135760639506422	0.912705693670253
1517	P09488	GSTM1	Glutathione S-transferase Mu 1 (EC 2.5.1.18) (GST HB subunit 4) (GST class-mu 1) (GSTM1-1) (GSTM1a-1a) (GSTM1b-1b) (GTH4)	719858799591212	343993836368257	11213185786783	135975646651694	0.913046498637108
1518	P02545	LMNA	Prelamin-A/C [Cleaved into: Lamin-A/C (70 kDa lamin) (Renal carcinoma antigen NY-REN-32)]	435465863329134	196684077845213	112136427711858	136004982360005	0.913092921114504
1519	P55211	CASP9	Caspase-9 (CASP-9) (EC 3.4.22.62) (Apoptotic protease Mch-6) (Apoptotic protease-activating factor 3) (APAF-3) (ICE-like apoptotic protease 6) (ICE-LAP6) [Cleaved into: Caspase-9 subunit p35
1520	P21964	COMT	Catechol O-methyltransferase (EC 2.1.1.6)	807470308781063	381737807625051	112289374472776	13698681052262	0.914635961221929
1521	Q9GZV9	FGF23	Fibroblast growth factor 23 (FGF-23) (Phosphatonin) (Tumor-derived hypophosphatemia-inducing factor) [Cleaved into: Fibroblast growth factor 23 N-terminal peptide
1522	P69892	HBG2	Hemoglobin subunit gamma-2 (Gamma-2-globin) (Hb F Ggamma) (Hemoglobin gamma-2 chain) (Hemoglobin gamma-G chain)	37561909548514	163232520394803	112414260814283	137788507312285	0.915880612863878
1523	P10415	BCL2	Apoptosis regulator Bcl-2	695583534324935	320289231387111	112675863516625	139467842651153	0.918443583344027
1524	P49763	PGF	Placenta growth factor (PlGF)	436093495186681	188959891801898	112708979749331	139680429369009	0.918763784610343
1525	P02768	ALB	Serum albumin	320146094074888	147007430196826	112716450990668	139728390339944	0.91883589282968
1526	P05783	KRT18	Keratin, type I cytoskeletal 18 (Cell proliferation-inducing gene 46 protein) (Cytokeratin-18) (CK-18) (Keratin-18) (K18)	431978753872913	186264748391717	112759475611686	140004583077518	0.919250202671899
1527	P01024	C3	Complement C3 (C3 and PZP-like alpha-2-macroglobulin domain-containing protein 1) [Cleaved into: Complement C3 beta chain						Complement C3d fragment	Complement C3f fragment	Complement C3c alpha' chain fragment 2]",13285.5735398791,6.07009110483258,1.12789935186199,1.40200115613795,0.919542549273495
1528	P09172	DBH	Dopamine beta-hydroxylase (EC 1.14.17.1) (Dopamine beta-monooxygenase) [Cleaved into: Soluble dopamine beta-hydroxylase]	322064904911937	130423013588262	113093104370551	142146283296246	0.922408874400485
1529	P11215	ITGAM	Integrin alpha-M (CD11 antigen-like family member B) (CR-3 alpha chain) (Cell surface glycoprotein MAC-1 subunit alpha) (Leukocyte adhesion receptor MO1) (Neutrophil adherence receptor) (CD antigen CD11b)	12771722343732	570598546210244	113118618899344	142310071550238	0.922646519506801
1530	Q13547	HDAC1	Histone deacetylase 1 (HD1) (EC 3.5.1.98)	51987064192154	222676271741144	113185791823897	142741282179975	0.92326953139536
1531	P42345	MTOR	Serine/threonine-protein kinase mTOR (EC 2.7.11.1) (FK506-binding protein 12-rapamycin complex-associated protein 1) (FKBP12-rapamycin complex-associated protein) (Mammalian target of rapamycin) (mTOR) (Mechanistic target of rapamycin) (Rapamycin and FKBP12 target 1) (Rapamycin target protein 1)	404492668734724	179782193076014	113194432940145	142796753059102	0.923349397787172
1532	P01732	CD8A	T-cell surface glycoprotein CD8 alpha chain (T-lymphocyte differentiation antigen T8/Leu-2) (CD antigen CD8a)	729462868918411	323814349696957	11321277275588	142914483879149	0.923518695887111
1533	Q00534	CDK6	Cyclin-dependent kinase 6 (EC 2.7.11.22) (Cell division protein kinase 6) (Serine/threonine-protein kinase PLSTIRE)	452116419655481	188959891801898	113270437525054	143284657748968	0.924049156448704
1534	P27338	MAOB	Amine oxidase [flavin-containing] B (EC 1.4.3.4) (Monoamine oxidase type B) (MAO-B)	442015138517351	1833183058462	113335351195763	14370136529909	0.924642942911989
1535	P02787	TF	Serotransferrin (Transferrin) (Beta-1 metal-binding globulin) (Siderophilin)	30495255222679	134004352682268	113361561696845	143869621285449	0.924881693592501
1536	P17813	ENG	Endoglin (CD antigen CD105)	377943787709996	152984513975529	113381233577504	143995903178091	0.925060504931877
1537	P33681	CD80	T-lymphocyte activation antigen CD80 (Activation B7-1 antigen) (BB1) (CTLA-4 counter-receptor B7.1) (B7) (CD antigen CD80)	933913961834621	406686108290714	113494408820547	144722421610148	0.926082931847377
1538	Q9HC29	NOD2	Nucleotide-binding oligomerization domain-containing protein 2 (Caspase recruitment domain-containing protein 15) (Inflammatory bowel disease protein 1)	438422068747266	179165771346247	113523166442184	144907028610934	0.926341022458863
1539	P36507	MAP2K2	Dual specificity mitogen-activated protein kinase kinase 2 (MAP kinase kinase 2) (MAPKK 2) (EC 2.7.12.2) (ERK activator kinase 2) (MAPK/ERK kinase 2) (MEK 2)	449662754099049	183752836335591	113570886785508	145213365121257	0.926767776640521
1540	P15559	NQO1	NAD(P)H dehydrogenase [quinone] 1 (EC 1.6.5.2) (Azoreductase) (DT-diaphorase) (DTD) (Menadione reductase) (NAD(P)H:quinone oxidoreductase 1) (Phylloquinone reductase) (Quinone reductase 1) (QR1)	464243232317811	190386829409607	113581624752658	14528229654873	0.926863543067009
1541	P18146	EGR1	Early growth response protein 1 (EGR-1) (AT225) (Nerve growth factor-induced protein A) (NGFI-A) (Transcription factor ETR103) (Transcription factor Zif268) (Zinc finger protein 225) (Zinc finger protein Krox-24)	490480147885484	200551426292191	113727255797344	146217162120027	0.928152906894644
1542	P05113	IL5	Interleukin-5 (IL-5) (B-cell differentiation factor I) (Eosinophil differentiation factor) (T-cell replacing factor) (TRF)	143418764091463	613733996533129	113750308406034	146365146296334	0.928355398195127
1543	P25100	ADRA1D	Alpha-1D adrenergic receptor (Alpha-1A adrenergic receptor) (Alpha-1D adrenoreceptor) (Alpha-1D adrenoceptor) (Alpha-adrenergic receptor 1a)	737444206300839	314755804394862	113788453112641	146610012856284	0.928689494639352
1544	P21462	FPR1	fMet-Leu-Phe receptor (fMLP receptor) (N-formyl peptide receptor) (FPR) (N-formylpeptide chemoattractant receptor)	760532671417298	323750350076576	113827360393236	146859774692297	0.929029036830894
1545	Q9H9S0	NANOG	Homeobox protein NANOG (Homeobox transcription factor Nanog) (hNanog)	485207821432693	195989272926543	113876705030987	147176538216592	0.929457877583665
1546	P42224	STAT1	Signal transducer and activator of transcription 1-alpha/beta (Transcription factor ISGF-3 components p91/p84)	981367681846379	416219937836598	113881430479207	147206872812205	0.92949884043071
1547	P52742	ZNF135	Zinc finger protein 135 (Zinc finger protein 61) (Zinc finger protein 78-like 1)	309207718614973	116997895398379	113913650981241	147413709466482	0.929777658655813
1548	P12821	ACE	Angiotensin-converting enzyme (ACE) (EC 3.2.1.-) (EC 3.4.15.1) (Dipeptidyl carboxypeptidase I) (Kininase II) (CD antigen CD143) [Cleaved into: Angiotensin-converting enzyme, soluble form]	338813529885312	142548138574912	113999290185981	147963462743593	0.930514609884446
1549	P68133	ACTA1	Actin, alpha skeletal muscle (Alpha-actin-1)	52485387310711	210926697122633	114102112358162	148623520555752	0.931391540767496
1550	P16104	H2AFX	Histone H2AX (H2a/x) (Histone H2A.X)	428035143213296	164828065022011	114293076865915	149849400271317	0.932997525179207
1551	P38936	CDKN1A	Cyclin-dependent kinase inhibitor 1 (CDK-interacting protein 1) (Melanoma differentiation-associated protein 6) (MDA-6) (p21)	187045366219042	770411345232562	114310799054431	149963166288225	0.933145079412952
1552	P21397	MAOA	Amine oxidase [flavin-containing] A (EC 1.4.3.4) (Monoamine oxidase type A) (MAO-A)	470916682724678	1833183058462	114331967928353	150099057996312	0.933321000975787
1553	P00451	F8	Coagulation factor VIII (Antihemophilic factor) (AHF) (Procoagulant component) [Cleaved into: Factor VIIIa heavy chain, 200 kDa isoform
1554	P26358	DNMT1	DNA (cytosine-5)-methyltransferase 1 (Dnmt1) (EC 2.1.1.37) (CXXC-type zinc finger protein 9) (DNA methyltransferase HsaI) (DNA MTase HsaI) (M.HsaI) (MCMT)	522419726187432	205293129542395	114408747167209	150591935508465	0.933956061371024
1555	P20702	ITGAX	Integrin alpha-X (CD11 antigen-like family member C) (Leu M5) (Leukocyte adhesion glycoprotein p150,95 alpha chain) (Leukocyte adhesion receptor p150,95) (CD antigen CD11c)	492649407399287	190477407900386	114517409346705	151289482729469	0.934846811972475
1556	Q8IXH7	NELFCD	Negative elongation factor C/D (NELF-C/D) (TH1-like protein)	267655309049986	108352304807114	114564509141994	151591835686739	0.935230001017295
1557	P16109	SELP	P-selectin (CD62 antigen-like family member P) (Granule membrane protein 140) (GMP-140) (Leukocyte-endothelial cell adhesion molecule 3) (LECAM3) (Platelet activation dependent granule-external membrane protein) (PADGEM) (CD antigen CD62P)	120605577485889	485037974247163	114660879852975	152210478916082	0.936008586901674
1558	Q05397	PTK2	Focal adhesion kinase 1 (FADK 1) (EC 2.7.10.2) (Focal adhesion kinase-related nonkinase) (FRNK) (Protein phosphatase 1 regulatory subunit 71) (PPP1R71) (Protein-tyrosine kinase 2) (p125FAK) (pp125FAK)	859184887412152	341697400158809	114824764133222	153262519513679	0.937315885018566
1559	P01160	NPPA	Natriuretic peptides A (CDD-ANF) (Cardiodilatin) (CDD) (Cardiodilatin-related peptide) (CDP) (Prepronatriodilatin) [Cleaved into: Atrial natriuretic factor (ANF) (Atrial natriuretic peptide) (ANP)]	427350882848372	157907692996492	114855610906712	153460537639439	0.937559604385791
1560	Q9Y5K2	KLK4	Kallikrein-4 (EC 3.4.21.-) (Enamel matrix serine proteinase 1) (Kallikrein-like protein 1) (KLK-L1) (Prostase) (Serine protease 17)	327858258188165	115710848621338	11494181634951	154013925831521	0.938236793928794
1561	Q15910	EZH2	Histone-lysine N-methyltransferase EZH2 (EC 2.1.1.43) (ENX-1) (Enhancer of zeste homolog 2) (Lysine N-methyltransferase 6)	490999731658294	1833183058462	114998749317638	154379401969456	0.938680879716623
1562	O00329	PIK3CD	Phosphatidylinositol 4,5-bisphosphate 3-kinase catalytic subunit delta isoform (PI3-kinase subunit delta) (PI3K-delta) (PI3Kdelta) (PtdIns-3-kinase subunit delta) (EC 2.7.1.153) (Phosphatidylinositol 4,5-bisphosphate 3-kinase 110 kDa catalytic subunit delta) (PtdIns-3-kinase subunit p110-delta) (p110delta)	239997465220783	931310605116832	115184967919508	155574815763254	0.94011600491125
1563	P01730	CD4	T-cell surface glycoprotein CD4 (T-cell surface antigen T4/Leu-3) (CD antigen CD4)	127950191046861	494541846461658	115243243527641	155948910859581	0.940559669799668
1564	Q13485	SMAD4	Mothers against decapentaplegic homolog 4 (MAD homolog 4) (Mothers against DPP homolog 4) (Deletion target in pancreatic carcinoma 4) (SMAD family member 4) (SMAD 4) (Smad4) (hSMAD4)	562148204274291	208806502562533	115360775625249	156703397732987	0.941446625057335
1565	P01241	GH1	Somatotropin (Growth hormone) (GH) (GH-N) (Growth hormone 1) (Pituitary growth hormone)	443423961770937	168418112986077	115499622728758	157594714395754	0.942481007546815
1566	P08603	CFH	Complement factor H (H factor 1)	484289917525779	174003103976412	115505073740621	157629706682809	0.94252132134468
1567	Q15363	TMED2	Transmembrane emp24 domain-containing protein 2 (Membrane protein p24A) (p24) (p24 family protein beta-1) (p24beta1)	563222286770985	205792634335998	115599126153761	158233467804838	0.943213405903679
1568	P11802	CDK4	Cyclin-dependent kinase 4 (EC 2.7.11.22) (Cell division protein kinase 4) (PSK-J3)	987978505432913	372562768670651	11560489930832	158270528058345	0.943255672914139
1569	P35568	IRS1	Insulin receptor substrate 1 (IRS-1)	53660316041867	192972724547912	11571722693286	158991605278619	0.944073135644965
1570	P10276	RARA	Retinoic acid receptor alpha (RAR-alpha) (Nuclear receptor subfamily 1 group B member 1)	52210981340031	186877972346907	115722982233473	159028550920311	0.944114768265629
1571	P15502	ELN	Elastin (Tropoelastin)	110833519843582	413352792654067	115767058132592	159311492244389	0.944432793846813
1572	P49715	CEBPA	CCAAT/enhancer-binding protein alpha (C/EBP alpha)	59069479340571	212836561157869	115905869607863	160202580194839	0.945425048019206
1573	P29474	NOS3	Nitric oxide synthase, endothelial (EC 1.14.13.39) (Constitutive NOS) (cNOS) (EC-NOS) (Endothelial NOS) (eNOS) (NOS type III) (NOSIII)	111416859038349	410152197417843	115958034637207	160537448972747	0.945794292495738
1574	P01912	HLA-DRB1	HLA class II histocompatibility antigen, DRB1-3 chain (Clone P2-beta-3) (MHC class II antigen DRB1*3)	141338218991761	513201994974464	116159472042204	161830558523041	0.947201621186792
1575	P10144	GZMB	Granzyme B (EC 3.4.21.79) (C11) (CTLA-1) (Cathepsin G-like 1) (CTSGL1) (Cytotoxic T-lymphocyte proteinase 2) (Lymphocyte protease) (Fragmentin-2) (Granzyme-2) (Human lymphocyte protein) (HLP) (SECT) (T-cell serine protease 1-3E)	528951559601126	183602876868753	116185081702226	161994957463522	0.947378445334014
1576	O14763	TNFRSF10B	Tumor necrosis factor receptor superfamily member 10B (Death receptor 5) (TNF-related apoptosis-inducing ligand receptor 2) (TRAIL receptor 2) (TRAIL-R2) (CD antigen CD262)	520363523229938	175665950180786	116539480171405	164269986994966	0.9497774771406
1577	P00813	ADA	Adenosine deaminase (EC 3.5.4.4) (Adenosine aminohydrolase)	572588425114197	194411626181647	116683107862563	165191992216025	0.950724561877984
1578	P99999	CYCS	Cytochrome c	305723740774097	104724889698056	117014060859713	167316515619807	0.952852606167109
1579	Q9P2W7	B3GAT1	Galactosylgalactosylxylosylprotein 3-beta-glucuronosyltransferase 1 (EC 2.4.1.135) (Beta-1,3-glucuronyltransferase 1) (Glucuronosyltransferase P) (GlcAT-P) (UDP-GlcUA:glycoprotein beta-1,3-glucuronyltransferase) (GlcUAT-P)	551394923387119	181256915678283	117052936880175	167566076784169	0.953097670724906
1580	P24298	GPT	Alanine aminotransferase 1 (ALT1) (EC 2.6.1.2) (Glutamate pyruvate transaminase 1) (GPT 1) (Glutamic--alanine transaminase 1) (Glutamic--pyruvic transaminase 1)	17561342101099	597022585734066	117125078123988	168029181098617	0.953549723213455
1581	P06126	CD1A	T-cell surface glycoprotein CD1a (T-cell surface antigen T6/Leu-6) (hTa1 thymocyte antigen) (CD antigen CD1a)	576165645421724	189658880767223	11714043871359	168127787040807	0.953645522890973
1582	P09211	GSTP1	Glutathione S-transferase P (EC 2.5.1.18) (GST class-pi) (GSTP1-1)	643040988505713	214538905603213	117218389791494	168628187069766	0.954129239387756
1583	P05106	ITGB3	Integrin beta-3 (Platelet membrane glycoprotein IIIa) (GPIIIa) (CD antigen CD61)	496394196785935	15827914707583	117228529824936	168693280114842	0.954191862984295
1584	Q03164	KMT2A	Histone-lysine N-methyltransferase 2A (Lysine N-methyltransferase 2A) (EC 2.1.1.43) (ALL-1) (CXXC-type zinc finger protein 7) (Myeloid/lymphoid or mixed-lineage leukemia) (Myeloid/lymphoid or mixed-lineage leukemia protein 1) (Trithorax-like protein) (Zinc finger protein HRX) [Cleaved into: MLL cleavage product N320 (N-terminal cleavage product of 320 kDa) (p320)
1585	P15144	ANPEP	Aminopeptidase N (AP-N) (hAPN) (EC 3.4.11.2) (Alanyl aminopeptidase) (Aminopeptidase M) (AP-M) (Microsomal aminopeptidase) (Myeloid plasma membrane glycoprotein CD13) (gp150) (CD antigen CD13)	54857761014121	177447962670414	117269133737124	168953933326843	0.954441939618673
1586	P04150	NR3C1	Glucocorticoid receptor (GR) (Nuclear receptor subfamily 3 group C member 1)	106649313792481	358837243102543	117276816480734	169003252017854	0.954489133369058
1587	P23443	RPS6KB1	Ribosomal protein S6 kinase beta-1 (S6K-beta-1) (S6K1) (EC 2.7.11.1) (70 kDa ribosomal protein S6 kinase 1) (P70S6K1) (p70-S6K 1) (Ribosomal protein S6 kinase I) (Serine/threonine-protein kinase 14A) (p70 ribosomal S6 kinase alpha) (p70 S6 kinase alpha) (p70 S6K-alpha) (p70 S6KA)	61112631693435	199615737265444	117397401409339	169777336269004	0.955224727385642
1588	P30711	GSTT1	Glutathione S-transferase theta-1 (EC 2.5.1.18) (GST class-theta-1) (Glutathione transferase T1-1)	524554527105762	164828065022011	117568818311325	170877731863574	0.956253897182812
1589	P49841	GSK3B	Glycogen synthase kinase-3 beta (GSK-3 beta) (EC 2.7.11.26) (Serine/threonine-protein kinase GSK3B) (EC 2.7.11.1)	1163236151097	37878150861169	117756942951011	172085381298038	0.95736132272915
1590	P17693	HLA-G	HLA class I histocompatibility antigen, alpha chain G (HLA G antigen) (MHC class I antigen G)	603290147403315	19095165339985	117817579587984	172474632809534	0.957713400980032
1591	P01236	PRL	Prolactin (PRL)	171061772225492	553174076698223	11785865175428	172738291937238	0.957950541926773
1592	P19367	HK1	Hexokinase-1 (EC 2.7.1.1) (Brain form hexokinase) (Hexokinase type I) (HK I)	419598548504689	123851688626843	117887817190387	172925516866834	0.958118281768358
1593	Q15116	PDCD1	Programmed cell death protein 1 (Protein PD-1) (hPD-1) (CD antigen CD279)	68641844095878	218931867746245	118042450220544	17391816988523	0.958998596232533
1594	P00750	PLAT	Tissue-type plasminogen activator (t-PA) (t-plasminogen activator) (tPA) (EC 3.4.21.68) (Alteplase) (Reteplase) [Cleaved into: Tissue-type plasminogen activator chain A
1595	P60568	IL2	Interleukin-2 (IL-2) (T-cell growth factor) (TCGF) (Aldesleukin)	679198943920112	214568080334364	118201079864493	174936478811287	0.95988600828923
1596	Q01196	RUNX1	Runt-related transcription factor 1 (Acute myeloid leukemia 1 protein) (Core-binding factor subunit alpha-2) (CBF-alpha-2) (Oncogene AML-1) (Polyomavirus enhancer-binding protein 2 alpha B subunit) (PEA2-alpha B) (PEBP2-alpha B) (SL3-3 enhancer factor 1 alpha B subunit) (SL3/AKV core-binding factor alpha B subunit)	640991103185506	199615737265444	118209841165909	174992721208439	0.959934562790004
1597	P27487	DPP4	Dipeptidyl peptidase 4 (EC 3.4.14.5) (ADABP) (Adenosine deaminase complexing protein 2) (ADCP-2) (Dipeptidyl peptidase IV) (DPP IV) (T-cell activation antigen CD26) (TP103) (CD antigen CD26) [Cleaved into: Dipeptidyl peptidase 4 membrane form (Dipeptidyl peptidase IV membrane form)
1598	Q00987	MDM2	E3 ubiquitin-protein ligase Mdm2 (EC 2.3.2.27) (Double minute 2 protein) (Hdm2) (Oncoprotein Mdm2) (RING-type E3 ubiquitin transferase Mdm2) (p53-binding protein Mdm2)	12377414059227	38668299459301	118364614859943	17598627720611	0.960784461622221
1599	Q09472	EP300	Histone acetyltransferase p300 (p300 HAT) (EC 2.3.1.48) (E1A-associated protein p300)	11473130356758	357019396929091	118422535349158	176358092648053	0.961098719351087
1600	P01308	INS	Insulin [Cleaved into: Insulin B chain
1601	Q9Y6X8	ZHX2	Zinc fingers and homeoboxes protein 2 (Alpha-fetoprotein regulator 1) (AFP regulator 1) (Regulator of AFP) (Zinc finger and homeodomain protein 2)	651060604701419	195989272926543	11874423621566	178423222819968	0.9628070312596
1602	P33527	ABCC1	Multidrug resistance-associated protein 1 (ATP-binding cassette sub-family C member 1) (Leukotriene C(4) transporter) (LTC4 transporter)	595990887845714	176165231558284	118768558103957	178579355024106	0.962933654287143
1603	P06858	LPL	Lipoprotein lipase (LPL) (EC 3.1.1.34)	681261022074577	205159875305819	118862951471217	179185304870861	0.963421745718931
1604	P06400	RB1	Retinoblastoma-associated protein (p105-Rb) (pRb) (Rb) (pp110)	137884418211429	412762101983575	11899068348564	180005269205348	0.96407384073576
1605	P14635	CCNB1	G2/mitotic-specific cyclin-B1	604514385886664	169760830420116	119543725972168	183555476382905	0.96678823367227
1606	P19022	CDH2	Cadherin-2 (CDw325) (Neural cadherin) (N-cadherin) (CD antigen CD325)	638943660936213	180877635008045	119584117903205	183814768800714	0.966979677121911
1607	P00915	CA1	Carbonic anhydrase 1 (EC 4.2.1.1) (Carbonate dehydratase I) (Carbonic anhydrase B) (CAB) (Carbonic anhydrase I) (CA-I)	135598679641278	38028847188281	119947214910563	186145637826282	0.968660122340124
1608	Q06609	RAD51	DNA repair protein RAD51 homolog 1 (HsRAD51) (hRAD51) (RAD51 homolog A)	681652664043146	190477407900386	119959697460806	186225768450145	0.968716611509342
1609	P61626	LYZ	Lysozyme C (EC 3.2.1.17) (1,4-beta-N-acetylmuramidase C)	691679357537184	193607995771758	119975553508536	186327554941832	0.968788245832474
1610	P21359	NF1	Neurofibromin (Neurofibromatosis-related protein NF-1) [Cleaved into: Neurofibromin truncated]	118092120285099	322300712943808	12034625823105	188707261019906	0.97042471995053
1611	P42229	STAT5A	Signal transducer and activator of transcription 5A	67683972546252	182745034495927	120441304440089	18931740172654	0.970832634239708
1612	P15391	CD19	B-lymphocyte antigen CD19 (B-lymphocyte surface antigen B4) (Differentiation antigen CD19) (T-cell surface antigen Leu-12) (CD antigen CD19)	130447837399819	351635866592052	120528064965497	189874353222193	0.971200897561371
1613	P08247	SYP	Synaptophysin (Major synaptic vesicle protein p38)	732021024089608	192972724547912	120855067028405	191973513954131	0.972554318366527
1614	O43676	NDUFB3	NADH dehydrogenase [ubiquinone] 1 beta subcomplex subunit 3 (Complex I-B12) (CI-B12) (NADH-ubiquinone oxidoreductase B12 subunit)	853689655578386	222709069021638	121008185761425	192956446076396	0.973169587068219
1615	Q16637	SMN1	Survival motor neuron protein (Component of gems 1) (Gemin-1)	715114369337136	186389500034202	121021420786248	193041407144064	0.973222223604369
1616	Q01959	SLC6A3	Sodium-dependent dopamine transporter (DA transporter) (DAT) (Solute carrier family 6 member 3)	754219222267415	194812456285605	121154019729291	193892614295044	0.973744833949502
1617	P60953	CDC42	Cell division control protein 42 homolog (G25K GTP-binding protein)	724519716952972	1833183058462	12145669531741	195835613380265	0.974905880869629
1618	P69905	HBA1
1619	P11712	CYP2C9	Cytochrome P450 2C9 (EC 1.14.13.-) ((R)-limonene 6-monooxygenase) (EC 1.14.13.80) ((S)-limonene 6-monooxygenase) (EC 1.14.13.48) ((S)-limonene 7-monooxygenase) (EC 1.14.13.49) (CYPIIC9) (Cholesterol 25-hydroxylase) (EC 1.14.99.38) (Cytochrome P-450MP) (Cytochrome P450 MP-4) (Cytochrome P450 MP-8) (Cytochrome P450 PB-1) (S-mephenytoin 4-hydroxylase)	757886708593014	189957361644287	121595270267163	196725182976139	0.975422907289545
1620	P01574	IFNB1	Interferon beta (IFN-beta) (Fibroblast interferon)	135361125073548	338823487598969	12161459494786	19684923604943	0.975494292873033
1621	P48431	SOX2	Transcription factor SOX-2	7832681669641	195989272926543	121619921034631	19688342639094	0.975513936876951
1622	P34932	HSPA4	Heat shock 70 kDa protein 4 (HSP70RY) (Heat shock 70-related protein APG-2)	144372272297616	358365894567339	121737396577425	197637550215734	0.975943867982743
1623	P13726	F3	Tissue factor (TF) (Coagulation factor III) (Thromboplastin) (CD antigen CD142)	778313976811502	187035903902368	122212598347119	200688065817432	0.977618814101674
1624	P07550	ADRB2	Beta-2 adrenergic receptor (Beta-2 adrenoreceptor) (Beta-2 adrenoceptor)	823889191517372	195989272926543	122361400447807	201643287701403	0.978122634736035
1625	Q03135	CAV1	Caveolin-1	77104832745083	182568075135165	12242961968806	202081215061949	0.978350392731835
1626	Q02750	MAP2K1	Dual specificity mitogen-activated protein kinase kinase 1 (MAP kinase kinase 1) (MAPKK 1) (MKK1) (EC 2.7.12.2) (ERK activator kinase 1) (MAPK/ERK kinase 1) (MEK 1)	790519168355651	183752836335591	122700489324302	203820038660845	0.979235051567509
1627	P08581	MET	Hepatocyte growth factor receptor (HGF receptor) (EC 2.7.10.1) (HGF/SF receptor) (Proto-oncogene c-Met) (Scatter factor receptor) (SF receptor) (Tyrosine-protein kinase Met)	779106608538427	179587761684804	122823463955802	204609463397726	0.979626469575926
1628	Q8N726	CDKN2A	Tumor suppressor ARF (Alternative reading frame) (ARF) (Cyclin-dependent kinase inhibitor 2A) (p14ARF)	262051458093591	593554312242529	123080298929071	206258192722788	0.980423816850963
1629	Q07820	MCL1	Induced myeloid leukemia cell differentiation protein Mcl-1 (Bcl-2-like protein 3) (Bcl2-L-3) (Bcl-2-related protein EAT/mcl1) (mcl1/EAT)	756601803064164	170956706438117	123115927551422	206486907503082	0.980532305063241
1630	P40305	IFI27	Interferon alpha-inducible protein 27, mitochondrial (p27) (Interferon alpha-induced 11.5 kDa protein) (Interferon-stimulated gene 12a protein) (ISG12(a))	937850014645837	210360821036984	123223555021366	207177812497912	0.980856931192049
1631	P43220	GLP1R	Glucagon-like peptide 1 receptor (GLP-1 receptor) (GLP-1-R) (GLP-1R)	820391979484399	1833183058462	123279171509993	20753483761248	0.981022870509417
1632	P02745	C1QA	Complement C1q subcomponent subunit A	642144819786874	141011744440187	123283088398031	207559981727748	0.981034510819591
1633	P05305	EDN1	Endothelin-1 (Preproendothelin-1) (PPET1) [Cleaved into: Endothelin-1 (ET-1)
1634	P42081	CD86	T-lymphocyte activation antigen CD86 (Activation B7-2 antigen) (B70) (BU63) (CTLA-4 counter-receptor B7.2) (FUN-1) (CD antigen CD86)	982948406704363	218188137794876	123376557741306	208159999884503	0.981310489237882
1635	P04439	HLA-A	HLA class I histocompatibility antigen, A-3 alpha chain (MHC class I antigen A*3)	133837396493282	295532462107696	123453301314382	208652648443349	0.981534520633407
1636	Q92793	CREBBP	CREB-binding protein (EC 2.3.1.48)	674368651705139	144779820722984	123779789737242	210748511908566	0.982462224874216
1637	P24385	CCND1	G1/S-specific cyclin-D1 (B-cell lymphoma 1 protein) (BCL-1) (BCL-1 oncogene) (PRAD1 oncogene)	276611845872754	573123354339624	124386987497124	214646364058883	0.984081996688312
1638	P16410	CTLA4	Cytotoxic T-lymphocyte protein 4 (Cytotoxic T-lymphocyte-associated antigen 4) (CTLA-4) (CD antigen CD152)	106056950091279	218931867746245	124441268289563	214994814790269	0.98422034174199
1639	P42336	PIK3CA	Phosphatidylinositol 4,5-bisphosphate 3-kinase catalytic subunit alpha isoform (PI3-kinase subunit alpha) (PI3K-alpha) (PI3Kalpha) (PtdIns-3-kinase subunit alpha) (EC 2.7.1.153) (Phosphatidylinositol 4,5-bisphosphate 3-kinase 110 kDa catalytic subunit alpha) (PtdIns-3-kinase subunit p110-alpha) (p110alpha) (Phosphoinositide-3-kinase catalytic alpha polypeptide) (Serine/threonine protein kinase PI…	864796135982903	17843768322185	124447920936071	215037520864322	0.984237226142106
1640	P05067	APP	Amyloid beta A4 protein (ABPP) (APPI) (APP) (Alzheimer disease amyloid protein) (Amyloid precursor protein) (Beta-amyloid precursor protein) (Cerebral vascular amyloid peptide) (CVAP) (PreA4) (Protease nexin-II) (PN-II) [Cleaved into: N-APP						C80	Gamma-secretase C-terminal fragment 59 (Amyloid intracellular domain 59) (AICD-59) (AID(59)) (Gamma-CTF(59))	Gamma-secretase C-terminal fragment 57 (Amyloid intracellular domain 57) (AICD-57) (AID(57)) (Gamma-CTF(57))	Gamma-secretase C-terminal fragment 50 (Amyloid intracellular domain 50) (AICD-50) (AID(50)) (Gamma-CTF(50))	C31]",26722.7817004934,5.50188845264269,1.24479754239967,2.15241871934501,0.984317804668313
1641	P10275	AR	Androgen receptor (Dihydrotestosterone receptor) (Nuclear receptor subfamily 3 group C member 4)	199115376880373	400781782786439	124811586279809	217372038274857	0.985136929523618
1642	Q13228	SELENBP1	Selenium-binding protein 1 (56 kDa selenium-binding protein) (SBP56) (SP56)	986870492784738	198134930756299	124848807903102	217610979183371	0.985226474041252
1643	P00918	CA2	Carbonic anhydrase 2 (EC 4.2.1.1) (Carbonate dehydratase II) (Carbonic anhydrase C) (CAC) (Carbonic anhydrase II) (CA-II)	100723444213212	195564944284013	125339803333241	220762880787111	0.986364920366428
1644	P13987	CD59	CD59 glycoprotein (1F5 antigen) (20 kDa homologous restriction factor) (HRF-20) (HRF20) (MAC-inhibitory protein) (MAC-IP) (MEM43 antigen) (Membrane attack complex inhibition factor) (MACIF) (Membrane inhibitor of reactive lysis) (MIRL) (Protectin) (CD antigen CD59)	36686994868195	706167183041228	125466939870544	221579022509059	0.986647063888952
1645	P61586	RHOA	Transforming protein RhoA (Rho cDNA clone 12) (h12)	103296292635363	197994016252988	125528669071299	221975287636824	0.986782226326976
1646	P08514	ITGA2B	Integrin alpha-IIb (GPalpha IIb) (GPIIb) (Platelet membrane glycoprotein IIb) (CD antigen CD41) [Cleaved into: Integrin alpha-IIb heavy chain
1647	Q01860	POU5F1	POU domain, class 5, transcription factor 1 (Octamer-binding protein 3) (Oct-3) (Octamer-binding protein 4) (Oct-4) (Octamer-binding transcription factor 3) (OTF-3)	102633860301772	195989272926543	125583564768174	222327685692692	0.986901431460694
1648	P51681	CCR5	C-C chemokine receptor type 5 (C-C CKR-5) (CC-CKR-5) (CCR-5) (CCR5) (CHEMR13) (HIV-1 fusion coreceptor) (CD antigen CD195)	110999118890135	210714150204378	125670261927787	222884230417243	0.987087800459217
1649	P04637	TP53	Cellular tumor antigen p53 (Antigen NY-CO-13) (Phosphoprotein p53) (Tumor suppressor p53)	131100999395296	246628952106605	125803174945266	223737453741198	0.987369064356963
1650	P17661	DES	Desmin	871924220429476	15827914707583	126326339144392	227095859903515	0.988425257836041
1651	P20701	ITGAL	Integrin alpha-L (CD11 antigen-like family member A) (Leukocyte adhesion glycoprotein LFA-1 alpha chain) (LFA-1A) (Leukocyte function-associated molecule 1 alpha chain) (CD antigen CD11a)	828950073572151	140650397248238	127316822041362	233454176987157	0.990216314220128
1652	P01034	CST3	Cystatin-C (Cystatin-3) (Gamma-trace) (Neuroendocrine basic polypeptide) (Post-gamma-globulin)	815143909937229	137536115862514	127398881342266	233980949389188	0.990353210742959
1653	P04114	APOB	Apolipoprotein B-100 (Apo B-100) [Cleaved into: Apolipoprotein B-48 (Apo B-48)]	218248205960574	367428475510307	127431309645621	234189120005608	0.990406846460055
1654	Q9NRA2	SLC17A5	Sialin (H(+)/nitrate cotransporter) (H(+)/sialic acid cotransporter) (AST) (Membrane glycoprotein HP59) (Solute carrier family 17 member 5) (Vesicular H(+)/Aspartate-glutamate cotransporter)	104840517398556	174557322332618	127593840143762	235232470119083	0.990671759394539
1655	P07949	RET	Proto-oncogene tyrosine-protein kinase receptor Ret (EC 2.7.10.1) (Cadherin family member 12) (Proto-oncogene c-Ret) [Cleaved into: Soluble RET kinase fragment
1656	P07900	HSP90AA1	Heat shock protein HSP 90-alpha (Heat shock 86 kDa) (HSP 86) (HSP86) (Lipopolysaccharide-associated protein 2) (LAP-2) (LPS-associated protein 2) (Renal carcinoma antigen NY-REN-38)	121357324434911	190484621627169	128458796091699	240784978089877	0.991976608885702
1657	P01133	EGF	Pro-epidermal growth factor (EGF) [Cleaved into: Epidermal growth factor (Urogastrone)]	131775590459795	190125551277472	129694297837926	248716171938792	0.993561657518523
1658	P06850	CRH	Corticoliberin (Corticotropin-releasing factor) (CRF) (Corticotropin-releasing hormone)	136192663683641	194485159190287	129845332167677	249685723419194	0.993735030445821
1659	P50591	TNFSF10	Tumor necrosis factor ligand superfamily member 10 (Apo-2 ligand) (Apo-2L) (TNF-related apoptosis-inducing ligand) (Protein TRAIL) (CD antigen CD253)	141530695194487	200597721940172	129955326513708	250391822365086	0.993858679018455
1660	P01130	LDLR	Low-density lipoprotein receptor (LDL receptor)	116420800828203	163232520394803	130114008861045	251410469615866	0.994033249925204
1661	O60674	JAK2	Tyrosine-protein kinase JAK2 (EC 2.7.10.2) (Janus kinase 2) (JAK-2)	128018164786847	179165771346247	130140774977734	251582292327322	0.994062258426368
1662	P01106	MYC	Myc proto-oncogene protein (Class E basic helix-loop-helix protein 39) (bHLHe39) (Proto-oncogene c-Myc) (Transcription factor p64)	311670024405092	428403938765968	130405007109682	25327850705627	0.994341984283621
1663	Q96JB1	DNAH8	Dynein heavy chain 8, axonemal (Axonemal beta dynein heavy chain 8) (Ciliary dynein heavy chain 8)	858083656906637	114502928020494	130839644978033	256068626292037	0.99477671761892
1664	P10721	KIT	Mast/stem cell growth factor receptor Kit (SCFR) (EC 2.7.10.1) (Piebald trait protein) (PBT) (Proto-oncogene c-Kit) (Tyrosine-protein kinase Kit) (p145 c-kit) (v-kit Hardy-Zuckerman 4 feline sarcoma viral oncogene homolog) (CD antigen CD117)	16333566419361	20773470364864	131544000366396	260590173218776	0.995418362665654
1665	P01350	GAST	Gastrin [Cleaved into: Gastrin-71 (Gastrin component I)
1666	Q7Z406	MYH14	Myosin-14 (Myosin heavy chain 14) (Myosin heavy chain, non-muscle IIc) (Non-muscle myosin heavy chain IIc) (NMHC II-C)	181014238496541	199615737265444	133635766019468	274018077251835	0.996929729978318
1667	P01185	AVP	Vasopressin-neurophysin 2-copeptin (AVP-NPII) [Cleaved into: Arg-vasopressin (Arginine-vasopressin)
1668	P60484	PTEN	Phosphatidylinositol 3,4,5-trisphosphate 3-phosphatase and dual-specificity protein phosphatase PTEN (EC 3.1.3.16) (EC 3.1.3.48) (EC 3.1.3.67) (Mutated in multiple advanced cancers 1) (Phosphatase and tensin homolog)	191045582794811	188494623184422	1352674175086	284492319229798	0.997778893337494
1669	P04626	ERBB2	Receptor tyrosine-protein kinase erbB-2 (EC 2.7.10.1) (Metastatic lymph node gene 19 protein) (MLN 19) (Proto-oncogene Neu) (Proto-oncogene c-ErbB-2) (Tyrosine kinase-type cell surface receptor HER2) (p185erbB2) (CD antigen CD340)	599472208626987	583368258782505	135469625300415	285790374209928	0.997867751328898
1670	P01148	GNRH1	Progonadoliberin-1 (Progonadoliberin I) [Cleaved into: Gonadoliberin-1 (Gonadoliberin I) (Gonadorelin) (Gonadotropin-releasing hormone I) (GnRH-I) (Luliberin I) (Luteinizing hormone-releasing hormone I) (LH-RH I)
1671	P00533	EGFR	Epidermal growth factor receptor (EC 2.7.10.1) (Proto-oncogene c-ErbB-1) (Receptor tyrosine-protein kinase erbB-1)	799941053624906	758746620909247	13584562574343	28820407569593	0.998024456883588
1672	P01562	IFNA1
1673	P38398	BRCA1	Breast cancer type 1 susceptibility protein (EC 2.3.2.27) (RING finger protein 53) (RING-type E3 ubiquitin transferase BRCA1)	233974857928972	190477407900386	138086593802893	302589771339913	0.998760519259019
1674	P08183	ABCB1	Multidrug resistance protein 1 (EC 3.6.3.44) (ATP-binding cassette sub-family B member 1) (P-glycoprotein 1) (CD antigen CD243)	286914296041222	1833183058462	141639638941214	325398229387035	0.999431003137718
1675	P01588	EPO	Erythropoietin (Epoetin)	329676250779099	201032341526177	142324289197724	329793280968042	0.999513002808994
1676	P01019	AGT	Angiotensinogen (Serpin A8) [Cleaved into: Angiotensin-1 (Angiotensin 1-10) (Angiotensin I) (Ang I)

## Sheet: HIP
	Uniprot	GN	PN	FP	FPT	WCD	Z	P
1	Q9BXN1	ASPN	Asporin (Periodontal ligament-associated protein 1) (PLAP-1)	34859535450168	353464903077643	0.429948279530293	-259921503108525	0.00467186111899939
2	Q92765	FRZB	Secreted frizzled-related protein 3 (sFRP-3) (Frezzled) (Fritz) (Frizzled-related protein 1) (FrzB-1)	791901710181406	493759986293485	0.432009168719375	-258602291424363	0.00485452378714036
3	Q04828	AKR1C1	Aldo-keto reductase family 1 member C1 (EC 1.1.1.-) (20-alpha-hydroxysteroid dehydrogenase) (20-alpha-HSD) (EC 1.1.1.149) (Chlordecone reductase homolog HAKRC) (Dihydrodiol dehydrogenase 1/2) (DD1/DD2) (High-affinity hepatic bile acid-binding protein) (HBAB) (Indanol dehydrogenase) (EC 1.1.1.112) (Trans-1,2-dihydrobenzene-1,2-diol dehydrogenase) (EC 1.3.1.20)	809470685756578	486401790359521	0.434741807203079	-256853081114856	0.00510653162541046
4	P02458	COL2A1	Collagen alpha-1(II) chain (Alpha-1 type II collagen) [Cleaved into: Collagen alpha-1(II) chain
5	P43026	GDF5	Growth/differentiation factor 5 (GDF-5) (Bone morphogenetic protein 14) (BMP-14) (Cartilage-derived morphogenetic protein 1) (CDMP-1) (Lipopolysaccharide-associated protein 4) (LAP-4) (LPS-associated protein 4) (Radotermin)	935426833696414	470035586194395	0.445752176450156	-249805148681307	0.0062439027511847
6	Q99680	GPR22	Probable G-protein coupled receptor 22	305824727226262	63539870606461	0.484676177769743	-224889205792593	0.0122596822117149
7	P49747	COMP	Cartilage oligomeric matrix protein (COMP) (Thrombospondin-5) (TSP5)	762554022774584	286018631813259	0.490710407849994	-221026588205504	0.0135433574997374
8	Q8TE57	ADAMTS16	A disintegrin and metalloproteinase with thrombospondin motifs 16 (ADAM-TS 16) (ADAM-TS16) (ADAMTS-16) (EC 3.4.24.-)	567860552816941	623310363602454	0.512140737873352	-207308654261247	0.0190821130948743
9	O75173	ADAMTS4	A disintegrin and metalloproteinase with thrombospondin motifs 4 (ADAM-TS 4) (ADAM-TS4) (ADAMTS-4) (EC 3.4.24.82) (ADMP-1) (Aggrecanase-1)	919043406980923	259166925808383	0.512232258685692	-207250070167729	0.0191093854382353
10	P20849	COL9A1	Collagen alpha-1(IX) chain	204172147120896	118637734802868	0.513277707109639	-206580860108612	0.019423277821208
11	Q6NUI6	CHADL	Chondroadherin-like protein	225397010442062	374251628260261	0.51508156371355	-205426179536246	0.019975180152629
12	O75146	HIP1R	Huntingtin-interacting protein 1-related protein (HIP1-related protein) (Huntingtin-interacting protein 12) (HIP-12)	228111241984931	120811973699072	0.517065172774849	-204156436231105	0.0205973816949844
13	Q9Y2L9	LRCH1	Leucine-rich repeat and calponin homology domain-containing protein 1 (Calponin homology domain-containing protein 1) (Neuronal protein 81) (NP81)	56776326579582	569650856275865	0.519879693244559	-202354811811595	0.0215083339301707
14	Q14055	COL9A2	Collagen alpha-2(IX) chain	220780092355499	10031726287399	0.533533106001855	-193615020398484	0.0264246536219158
15	Q68CQ7	GLT8D1	Glycosyltransferase 8 domain-containing protein 1 (EC 2.4.1.-)	477794101069392	439479133764198	0.534272642480718	-193141629995473	0.0267157955021787
16	Q14050	COL9A3	Collagen alpha-3(IX) chain	167120567899835	851142390601338	0.535030109662459	-19265676183186	0.0270167687136596
17	E7EX88	ACAN	Aggrecan core protein	825727674195	198832715288813	0.535730892451403	-192208178352392	0.027297733920721
18	P45452	MMP13	Collagenase 3 (EC 3.4.24.-) (Matrix metalloproteinase-13) (MMP-13)	463458586203495	677825206546329	0.536257843072351	-191870867923567	0.0275106062455089
19	P0DI81	TRAPPC2	Trafficking protein particle complex subunit 2 (Sedlin)	189504795997663	834444273633622	0.543389355689909	-187305860343018	0.0305301464696063
20	O15232	MATN3	Matrilin-3	321628798873594	108474433432814	0.545929216848516	-185680050214878	0.0316697711311657
21	Q8WXS8	ADAMTS14	A disintegrin and metalloproteinase with thrombospondin motifs 14 (ADAM-TS 14) (ADAM-TS14) (ADAMTS-14) (EC 3.4.24.-)	602134875264623	413300933316947	0.550272583114252	-18289978451369	0.0336999655288291
22	Q9UNA0	ADAMTS5	A disintegrin and metalloproteinase with thrombospondin motifs 5 (ADAM-TS 5) (ADAM-TS5) (ADAMTS-5) (EC 3.4.24.-) (A disintegrin and metalloproteinase with thrombospondin motifs 11) (ADAM-TS 11) (ADAMTS-11) (ADMP-2) (Aggrecanase-2)	918773930084267	184019254133404	0.550965400025903	-182456300133415	0.0340335004928806
23	Q8TBQ9	TMEM167A	Protein kish-A (Transmembrane protein 167) (Transmembrane protein 167A)	190938448365959	198134930756299	0.558393598899966	-177701378423478	0.037782985961961
24	P51854	TKTL1	Transketolase-like protein 1 (EC 2.2.1.1) (Transketolase 2) (TK 2) (Transketolase-related protein)	217834623118682	770589300243614	0.558503505460889	-177631025286538	0.0378408971162333
25	Q8NGV7	OR5H2	Olfactory receptor 5H2 (Olfactory receptor OR3-10)	229760017892155	208213090166133	0.562683730914995	-174955188909356	0.0400978338332109
26	Q9Y5Q5	CORIN	Atrial natriuretic peptide-converting enzyme (EC 3.4.21.-) (Corin) (Heart-specific serine proteinase ATC2) (Pro-ANP-converting enzyme) (Transmembrane protease serine 10) [Cleaved into: Atrial natriuretic peptide-converting enzyme, N-terminal propeptide
27	Q9H239	MMP28	Matrix metalloproteinase-28 (MMP-28) (EC 3.4.24.-) (Epilysin)	15545186592931	594640324826675	0.565170381077583	-173363440082544	0.0414914863138662
28	Q14392	LRRC32	Leucine-rich repeat-containing protein 32 (Garpin) (Glycoprotein A repetitions predominant) (GARP)	256498191380974	772211949843525	0.567318816534061	-171988188481503	0.0427269570141803
29	P22003	BMP5	Bone morphogenetic protein 5 (BMP-5)	257527883925569	773551410937536	0.567372217833322	-171954005363698	0.0427580404650521
30	Q9BQB4	SOST	Sclerostin	142595118242191	196591719409107	0.571935126270292	-169033206828919	0.0454822216448856
31	Q9UP83	COG5	Conserved oligomeric Golgi complex subunit 5 (COG complex subunit 5) (13S Golgi transport complex 90 kDa subunit) (GTC-90) (Component of oligomeric Golgi complex 5) (Golgi transport complex 1)	999664684259175	42701748176028	0.572552322456449	-168638128614859	0.0458611917729245
32	Q7Z7K0	CMC1	COX assembly mitochondrial protein homolog (Cmc1p)	14949099743512	537216340939326	0.572629288966079	-168588860988375	0.0459086280961836
33	Q8IVF4	DNAH10	Dynein heavy chain 10, axonemal (Axonemal beta dynein heavy chain 10) (Ciliary dynein heavy chain 10)	337291659230688	228319807738845	0.572883056143727	-16842642012179	0.0460653102967019
34	O75129	ASTN2	Astrotactin-2	109404219553283	439479133764198	0.574639645910205	-167301995889524	0.0471616834849343
35	Q9H1J5	WNT8A	Protein Wnt-8a (Protein Wnt-8d)	951902541630999	404725829058289	0.574856383978852	-167163258011682	0.0472983980806561
36	Q9UBV4	WNT16	Protein Wnt-16	202974113668783	607425049276588	0.57768456357188	-165352890145328	0.0491116345562315
37	Q92813	DIO2	Type II iodothyronine deiodinase (EC 1.21.99.4) (5DII) (DIOII) (Type 2 DI) (Type-II 5'-deiodinase)	711125652452424	122444091273625	0.580243988960339	-163714556607026	0.0508000288165672
38	Q03692	COL10A1	Collagen alpha-1(X) chain	472097343898616	953728561419687	0.581523139143665	-162895749911071	0.0516610082296194
39	Q8IZC6	COL27A1	Collagen alpha-1(XXVII) chain	445918555229405	229496791674808	0.585932723464514	-160073096859573	0.0547182594548705
40	O95025	SEMA3D	Semaphorin-3D	118195254173619	402943576542453	0.586690643221582	-159587938994473	0.0552578619208916
41	O00458	IFRD1	Interferon-related developmental regulator 1 (Nerve growth factor-inducible protein PC4)	136375084579632	434155430244861	0.587559215564168	-159031950448874	0.0558814021652639
42	Q9ULW2	FZD10	Frizzled-10 (Fz-10) (hFz10) (FzE7) (CD antigen CD350)	12136719307071	404725829058289	0.587714826022876	-158932341437195	0.0559936975907007
43	Q99983	OMD	Osteomodulin (Keratan sulfate proteoglycan osteomodulin) (KSPG osteomodulin) (Osteoadherin) (OSAD)	380488889476158	202938211736137	0.588429341549758	-158474967388861	0.0565116104122556
44	P61086	UBE2K	Ubiquitin-conjugating enzyme E2 K (EC 2.3.2.23) (E2 ubiquitin-conjugating enzyme K) (Huntingtin-interacting protein 2) (HIP-2) (Ubiquitin carrier protein) (Ubiquitin-conjugating enzyme E2-25 kDa) (Ubiquitin-conjugating enzyme E2(25K)) (Ubiquitin-conjugating enzyme E2-25K) (Ubiquitin-protein ligase)	552638648647569	972122455046112	0.589280908630524	-157929864212647	0.0571337865877638
45	Q6P4H8	FAM173B	Protein FAM173B	366848523532253	192371131008183	0.591082666341614	-156776527178763	0.0584679612091928
46	O75486	SUPT3H	Transcription initiation protein SPT3 homolog (SPT3-like protein)	160749096139967	449102400950137	0.593491793929415	-155234401925595	0.0602899652520842
47	O95620	DUS4L	tRNA-dihydrouridine(20a/20b) synthase [NAD(P)+]-like (EC 1.3.1.-) (pp35) (tRNA-dihydrouridine synthase 4-like)	430570407820564	205151838198007	0.593633214827319	-155143875903193	0.0603982864118287
48	P12107	COL11A1	Collagen alpha-1(XI) chain	431101383580191	805258117078022	0.593655116294989	-155129856385694	0.0604150754245022
49	P0CG40	SP9	Transcription factor Sp9	224695047880427	545290352073147	0.593949818635406	-154941212196143	0.060641340806964
50	P21941	MATN1	Cartilage matrix protein (Matrilin-1)	220955506614993	53660576727608	0.594542937891995	-154561546051287	0.0610987325506395
51	Q9P2K6	KLHL42	Kelch-like protein 42 (Cullin-3-binding protein 9) (Ctb9) (Kelch domain-containing protein 5)	55717627685615	233643511258183	0.595607085459979	-153880366338766	0.0619261176332492
52	Q9NPF2	CHST11	Carbohydrate sulfotransferase 11 (EC 2.8.2.5) (Chondroitin 4-O-sulfotransferase 1) (Chondroitin 4-sulfotransferase 1) (C4S-1) (C4ST-1) (C4ST1)	145643938504839	408200833590801	0.596949668203916	-153020955336884	0.062982433711824
53	P08254	MMP3	Stromelysin-1 (SL-1) (EC 3.4.24.17) (Matrix metalloproteinase-3) (MMP-3) (Transin-1)	800457465253252	722822222849025	0.597460127339461	-152694201400057	0.0633877154973939
54	Q641Q3	METRNL	Meteorin-like protein (Subfatin)	420084356843094	190477407900386	0.598630707834636	-151944892085093	0.0643247679884204
55	Q8TE58	ADAMTS15	A disintegrin and metalloproteinase with thrombospondin motifs 15 (ADAM-TS 15) (ADAM-TS15) (ADAMTS-15) (EC 3.4.24.-)	502242676026029	20979768027929	0.599509672473909	-151382251246256	0.0650354306131883
56	O00291	HIP1	Huntingtin-interacting protein 1 (HIP-1) (Huntingtin-interacting protein I) (HIP-I)	410626563049168	739306736942964	0.599521286449699	-15137481693458	0.0650448613999754
57	Q8TEK3	DOT1L	Histone-lysine N-methyltransferase, H3 lysine-79 specific (EC 2.1.1.43) (DOT1-like protein) (Histone H3-K79 methyltransferase) (H3-K79-HMTase) (Lysine N-methyltransferase 4)	568876262466052	86957476521982	0.603078470243376	-149097800563108	0.0679836347599159
58	Q9NQ79	CRTAC1	Cartilage acidic protein 1 (68 kDa chondrocyte-expressed protein) (CEP-68) (ASPIC)	604121148896694	22100519230283	0.604586481914746	-148132495573755	0.0692600007427337
59	Q96T58	SPEN	Msx2-interacting protein (SMART/HDAC1-associated repressor protein) (SPEN homolog)	108119407204241	125399303833038	0.605521138038378	-147534205629055	0.070060302492829
60	P43235	CTSK	Cathepsin K (EC 3.4.22.38) (Cathepsin O) (Cathepsin O2) (Cathepsin X)	231966452482522	198352424902893	0.605987111288833	-147235927895461	0.0704619416809159
61	Q7Z7B0	FILIP1	Filamin-A-interacting protein 1 (FILIP)	742220059158804	233643511258183	0.610651586480396	-144250114681538	0.0745805241504516
62	Q86XK3	SFR1	Swi5-dependent recombination DNA repair protein 1 homolog (Meiosis protein 5 homolog)	591813269275254	199615737265444	0.612302578471638	-143193285456151	0.0760815192586344
63	Q9GZR1	SENP6	Sentrin-specific protease 6 (EC 3.4.22.68) (SUMO-1-specific protease 1) (Sentrin/SUMO-specific protease SENP6)	207640235324441	429398445637871	0.612551671192039	-143033836792471	0.0763099639464434
64	O95450	ADAMTS2	A disintegrin and metalloproteinase with thrombospondin motifs 2 (ADAM-TS 2) (ADAM-TS2) (ADAMTS-2) (EC 3.4.24.14) (Procollagen I N-proteinase) (PC I-NP) (Procollagen I/II amino propeptide-processing enzyme) (Procollagen N-endopeptidase) (pNPI)	197310696501867	413300933316947	0.613221771870917	-142604893475274	0.0769271086885254
65	P50238	CRIP1	Cysteine-rich protein 1 (CRP-1) (Cysteine-rich heart protein) (CRHP) (hCRHP) (Cysteine-rich intestinal protein) (CRIP)	171874400339754	378688733782767	0.613490690584883	-142432753841841	0.077175839666336
66	Q6UX15	LAYN	Layilin	519664780735584	181702595026069	0.613534003039367	-142405028772328	0.0772159577249916
67	Q5UCC4	EMC10	ER membrane protein complex subunit 10 (Hematopoietic signal peptide-containing membrane domain-containing protein 1)	512284915308723	179165771346247	0.613984749638453	-142116497888057	0.0776344016151215
68	Q8N158	GPC2	Glypican-2 [Cleaved into: Secreted glypican-2]	546274013319412	186242815877126	0.614044994735169	-142077933934245	0.0776904594334776
69	Q8TEW8	PARD3B	Partitioning defective 3 homolog B (Amyotrophic lateral sclerosis 2 chromosomal region candidate gene 19 protein) (PAR3-beta) (Partitioning defective 3-like protein) (PAR3-L protein)	637971646109808	202524695543587	0.615042255322253	-141439569763281	0.0786228763118373
70	Q8TE56	ADAMTS17	A disintegrin and metalloproteinase with thrombospondin motifs 17 (ADAM-TS 17) (ADAM-TS17) (ADAMTS-17) (EC 3.4.24.-)	685322324557975	210009430285507	0.615719579337367	-141006002660579	0.0792609795901436
71	O60381	HBP1	HMG box-containing protein 1 (HMG box transcription factor 1) (High mobility group box transcription factor 1)	227082622185127	418370721231673	0.620450817663878	-137977453181085	0.0838280382567283
72	Q15834	CCDC85B	Coiled-coil domain-containing protein 85B (Hepatitis delta antigen-interacting protein A) (Delta-interacting protein A)	619013612403926	183667847910986	0.621906853804366	-137045418649937	0.0852725835841968
73	Q9UHQ4	BCAP29	B-cell receptor-associated protein 29 (BCR-associated protein 29) (Bap29)	755290465920152	205151838198007	0.623064512221252	-136304380986236	0.086434351960977
74	O43184	ADAM12	Disintegrin and metalloproteinase domain-containing protein 12 (ADAM 12) (EC 3.4.24.-) (Meltrin-alpha)	658780672341211	787215703018491	0.623580011892353	-135974400513292	0.0869554737325638
75	Q92828	CORO2A	Coronin-2A (IR10) (WD repeat-containing protein 2)	840344294397647	217161924988527	0.623918915967406	-135757462010247	0.0872993504037372
76	Q8TDD2	SP7	Transcription factor Sp7 (Zinc finger protein osterix)	131688980968071	119846751606576	0.624950573877637	-135097079503296	0.0883523941074212
77	Q9UJW2	TINAG	Tubulointerstitial nephritis antigen (TIN-Ag)	55036777297679	158968066456439	0.628028257073644	-133126999960044	0.0915500929304734
78	Q7Z7E8	UBE2Q1	Ubiquitin-conjugating enzyme E2 Q1 (EC 2.3.2.23) (E2 ubiquitin-conjugating enzyme Q1) (Protein NICE-5) (Ubiquitin carrier protein Q1) (Ubiquitin-protein ligase Q1)	662664880236302	174557322332618	0.630039731401095	-131839419604329	0.0936858613479191
79	Q8NGA1	OR1M1	Olfactory receptor 1M1 (Olfactory receptor 19-6) (OR19-6) (Olfactory receptor OR19-5)	881278851628391	208213090166133	0.630336519376848	-131649440362648	0.0940040777753597
80	Q96IP4	FAM46A	Protein FAM46A (HBV X-transactivated gene 11 protein) (HBV XAg-transactivated protein 11)	801631136465277	195754934379688	0.630512960323145	-131536497386794	0.0941936356108993
81	Q99727	TIMP4	Metalloproteinase inhibitor 4 (Tissue inhibitor of metalloproteinases 4) (TIMP-4)	712693598299306	762310937680688	0.632511917229475	-130256929654119	0.0963609228343773
82	P27448	MARK3	MAP/microtubule affinity-regulating kinase 3 (EC 2.7.11.1) (C-TAK1) (cTAK1) (Cdc25C-associated protein kinase 1) (ELKL motif kinase 2) (EMK-2) (Protein kinase STK10) (Ser/Thr protein kinase PAR-1) (Par-1a) (Serine/threonine-protein kinase p78)	700321934929814	751228773753289	0.63290365268664	-130006172847334	0.0967899066884788
83	P13686	ACP5	Tartrate-resistant acid phosphatase type 5 (TR-AP) (EC 3.1.3.2) (Tartrate-resistant acid ATPase) (TrATPase) (Type 5 acid phosphatase)	662348641870005	723578805964626	0.633145639747969	-129851272641921	0.0970556030217491
84	Q8NE62	CHDH	Choline dehydrogenase, mitochondrial (CDH) (CHD) (EC 1.1.99.1)	366844856129675	496208206619604	0.633465252036012	-129646683153548	0.0974073500654586
85	Q8IUH5	ZDHHC17	Palmitoyltransferase ZDHHC17 (EC 2.3.1.225) (Huntingtin yeast partner H) (Huntingtin-interacting protein 14) (HIP-14) (Huntingtin-interacting protein 3) (HIP-3) (Huntingtin-interacting protein H) (Putative MAPK-activating protein PM11) (Putative NF-kappa-B-activating protein 205) (Zinc finger DHHC domain-containing protein 17) (DHHC-17)	111643233688694	232519171657858	0.633870312849571	-12938739655004	0.0978544792677958
86	Q9NZQ3	NCKIPSD	NCK-interacting protein with SH3 domain (54 kDa VacA-interacting protein) (54 kDa vimentin-interacting protein) (VIP54) (90 kDa SH3 protein interacting with Nck) (AF3p21) (Dia-interacting protein 1) (DIP-1) (Diaphanous protein-interacting protein) (SH3 adapter protein SPIN90) (WASP-interacting SH3-domain protein) (WISH) (Wiskott-Aldrich syndrome protein-interacting protein)	602118715772891	675260119707951	0.63409050650616	-129246446689131	0.0980981718532635
87	Q12792	TWF1	Twinfilin-1 (Protein A6) (Protein tyrosine kinase 9)	979698482924169	211701589150233	0.634861772801028	-128752745468716	0.0989552533093648
88	Q9H2D1	SLC25A32	Mitochondrial folate transporter/carrier (Solute carrier family 25 member 32)	800769366821195	183602876868753	0.636135941754753	-127937127346085	0.100383172393023
89	Q9P2N4	ADAMTS9	A disintegrin and metalloproteinase with thrombospondin motifs 9 (ADAM-TS 9) (ADAM-TS9) (ADAMTS-9) (EC 3.4.24.-)	297976184175741	419807110564798	0.63702712047596	-127366668056997	0.101390784813007
90	Q9NV96	TMEM30A	Cell cycle control protein 50A (P4-ATPase flippase complex beta subunit TMEM30A) (Transmembrane protein 30A)	918411425900049	195754934379688	0.638210317729417	-126609282531517	0.102739925492411
91	O76093	FGF18	Fibroblast growth factor 18 (FGF-18) (zFGF5)	320450657597038	429554230167507	0.639389917355096	-125854199911319	0.104097904050933
92	O94973	AP2A2	AP-2 complex subunit alpha-2 (100 kDa coated vesicle protein C) (Adaptor protein complex AP-2 subunit alpha-2) (Adaptor-related protein complex 2 subunit alpha-2) (Alpha-adaptin C) (Alpha2-adaptin) (Clathrin assembly protein complex 2 alpha-C large chain) (Huntingtin yeast partner J) (Huntingtin-interacting protein 9) (HIP-9) (Huntingtin-interacting protein J) (Plasma membrane adaptor HA2/AP2 ada…	239610635569868	35409316244713	0.640107822186994	-125394656308794	0.104930714488354
93	Q8TEY7	USP33	Ubiquitin carboxyl-terminal hydrolase 33 (EC 3.4.19.12) (Deubiquitinating enzyme 33) (Ubiquitin thioesterase 33) (Ubiquitin-specific-processing protease 33) (VHL-interacting deubiquitinating enzyme 1) (hVDU1)	106828697888075	209745724793687	0.640707731852713	-125010643502743	0.105630334699623
94	P58397	ADAMTS12	A disintegrin and metalloproteinase with thrombospondin motifs 12 (ADAM-TS 12) (ADAM-TS12) (ADAMTS-12) (EC 3.4.24.-)	109516726738073	20979768027929	0.642137367161428	-124095508611776	0.107311170623098
95	Q9HCS4	TCF7L1	Transcription factor 7-like 1 (HMG box transcription factor 3) (TCF-3)	114867915526739	212239576206107	0.643883535258366	-122977755474831	0.109390207753416
96	Q8TCJ2	STT3B	Dolichyl-diphosphooligosaccharide--protein glycosyltransferase subunit STT3B (Oligosaccharyl transferase subunit STT3B) (STT3-B) (EC 2.4.99.18) (Source of immunodominant MHC-associated peptides homolog)	101078247463875	195085856914014	0.644058380770563	-122865833764613	0.109599966452443
97	P21815	IBSP	Bone sialoprotein 2 (Bone sialoprotein II) (BSP II) (Cell-binding sialoprotein) (Integrin-binding sialoprotein)	109073846997103	901612976439242	0.644206778750814	-122770841588182	0.109778223021252
98	P10915	HAPLN1	Hyaluronan and proteoglycan link protein 1 (Cartilage-linking protein 1) (Cartilage-link protein) (Proteoglycan link protein)	299098076615177	384315040847853	0.646136961242732	-121535297576698	0.11211574746157
99	P48556	PSMD8	26S proteasome non-ATPase regulatory subunit 8 (26S proteasome regulatory subunit RPN12) (26S proteasome regulatory subunit S14) (p31)	299346064145823	384373751284443	0.646175395969328	-121510694827228	0.112162651924739
100	Q93099	HGD	Homogentisate 1,2-dioxygenase (EC 1.13.11.5) (Homogentisate oxygenase) (Homogentisic acid oxidase) (Homogentisicase)	450903272534678	500521695049765	0.64624575454744	-121465657054786	0.112248551530926
101	O95006	OR2F2	Olfactory receptor 2F2 (Olfactory receptor 7-1) (OR7-1) (Olfactory receptor OR7-6)	913943249707302	174557322332618	0.648214806830756	-120205231801144	0.114671629308201
102	P0DP25	CALM3	Calmodulin-3	839053230004369	732594902485241	0.648529709261206	-120003657176064	0.115062568651618
103	O75840	KLF7	Krueppel-like factor 7 (Ubiquitous krueppel-like factor)	957643227320029	179165771346247	0.648594850988644	-119961958802169	0.115143557784608
104	O94907	DKK1	Dickkopf-related protein 1 (Dickkopf-1) (Dkk-1) (hDkk-1) (SK)	2964429849695	176939949535018	0.650010175378425	-119055984583968	0.116913211485983
105	O60938	KERA	Keratocan (KTN) (Keratan sulfate proteoglycan keratocan)	123318950335557	205627580122758	0.65101656963712	-118411773787979	0.118183229750106
106	P39059	COL15A1	Collagen alpha-1(XV) chain [Cleaved into: Restin (Endostatin-XV) (Related to endostatin) (Restin-I)
107	P10323	ACR	Acrosin (EC 3.4.21.10) [Cleaved into: Acrosin light chain
108	P31274	HOXC9	Homeobox protein Hox-C9 (Homeobox protein Hox-3B)	13429207418354	205159875305819	0.656385715753407	-114974888229986	0.12512365734666
109	Q8TDX6	CSGALNACT1	Chondroitin sulfate N-acetylgalactosaminyltransferase 1 (CsGalNAcT-1) (EC 2.4.1.174) (Chondroitin beta-1,4-N-acetylgalactosaminyltransferase 1) (Beta4GalNAcT-1)	974275577509684	166129931164681	0.656420003680719	-11495293992021	0.125168875635105
110	Q9UPX8	SHANK2	SH3 and multiple ankyrin repeat domains protein 2 (Shank2) (Cortactin-binding protein 1) (CortBP1) (Proline-rich synapse-associated protein 1)	153431532008094	100837936756253	0.657170046915113	-114472823956828	0.12616087479874
111	Q7KZI7	MARK2	Serine/threonine-protein kinase MARK2 (EC 2.7.11.1) (EC 2.7.11.26) (ELKL motif kinase 1) (EMK-1) (MAP/microtubule affinity-regulating kinase 2) (PAR1 homolog) (PAR1 homolog b) (Par-1b) (Par1b)	634892972928258	564192869850921	0.657259966555184	-114415264802049	0.126280168412544
112	P02452	COL1A1	Collagen alpha-1(I) chain (Alpha-1 type I collagen)	388160084707321	217944297849209	0.657769586605801	-114089047978351	0.126957750831431
113	O15072	ADAMTS3	A disintegrin and metalloproteinase with thrombospondin motifs 3 (ADAM-TS 3) (ADAM-TS3) (ADAMTS-3) (EC 3.4.24.-) (Procollagen II N-proteinase) (PC II-NP) (Procollagen II amino propeptide-processing enzyme)	992171425133507	165462424432279	0.657863964543641	-114028634988179	0.12708351138736
114	Q96DG6	CMBL	Carboxymethylenebutenolidase homolog (EC 3.1.-.-)	125495372747758	192371131008183	0.658223053070474	-113798776059928	0.127562796562433
115	P03956	MMP1	Interstitial collagenase (EC 3.4.24.7) (Fibroblast collagenase) (Matrix metalloproteinase-1) (MMP-1) [Cleaved into: 22 kDa interstitial collagenase
116	Q9NWM0	SMOX	Spermine oxidase (EC 1.5.3.16) (Polyamine oxidase 1) (PAO-1) (PAOh1)	37117551905683	384317609544254	0.660454157953964	-112370606293943	0.130568871742216
117	Q99750	MDFI	MyoD family inhibitor (Myogenic repressor I-mf)	143443505968501	203754398944803	0.661074869399929	-111973277899797	0.131413826114005
118	P52943	CRIP2	Cysteine-rich protein 2 (CRP-2) (Protein ESP1)	368373804469512	376867672924632	0.661948490145644	-111414057781909	0.132609441473523
119	O95389	WISP3	WNT1-inducible-signaling pathway protein 3 (WISP-3) (CCN family member 6)	336031218849531	354425301408843	0.66200613036849	-111377161254013	0.132688589109783
120	Q9BXP8	PAPPA2	Pappalysin-2 (EC 3.4.24.-) (Pregnancy-associated plasma protein A2) (PAPP-A2) (Pregnancy-associated plasma protein E1) (PAPP-E)	14158817821036	198721523393388	0.662607003557593	-110992531679573	0.133515605015621
121	O14788	TNFSF11	Tumor necrosis factor ligand superfamily member 11 (Osteoclast differentiation factor) (ODF) (Osteoprotegerin ligand) (OPGL) (Receptor activator of nuclear factor kappa-B ligand) (RANKL) (TNF-related activation-induced cytokine) (TRANCE) (CD antigen CD254) [Cleaved into: Tumor necrosis factor ligand superfamily member 11, membrane form
122	Q8NGY5	OR6N1	Olfactory receptor 6N1	144871389731572	195754934379688	0.665436467581493	-10918134162626	0.137457560406517
[truncated: 788 more rows]

## Sheet: HAND
	Uniprot	GN	PN	FP	FPT	WCD	Z	P
1	Q7Z7K0	CMC1	COX assembly mitochondrial protein homolog (Cmc1p)	14949099743512	690206362850467	0.250018828980532	-325981300066059	0.000557428460014571
[truncated: 474 more rows]

## Sheet: SPINE
	Uniprot	GN	PN	FP	FPT	WCD	Z	P
[truncated: 378 more rows]
