# Supplementary material for: An Atlas of the Knee Joint Proteins and Their Role in Osteoarthritis Defined by Literature Mining
Source: Mol Cell Proteomics. 2023 Jun 24;22(8):100606. doi: 10.1016/j.mcpro.2023.100606 (PMC10393810; doi:10.1016/j.mcpro.2023.100606)
Supplement: Supplemental Table S2 [file mmc2.xlsx]

## Sheet: Articular Cartilage
	Uniprot	GN	PN	FP	FPT	WCD	Z	P
1	P45452	MMP13	Collagenase 3 (EC 3.4.24.-) (Matrix metalloproteinase-13) (MMP-13)	463458586203495	107857827939326	0.329236545801055	-377078500117606	8.13674e+09
2	Q9UNA0	ADAMTS5	A disintegrin and metalloproteinase with thrombospondin motifs 5 (ADAM-TS 5) (ADAM-TS5) (ADAMTS-5) (EC 3.4.24.-) (A disintegrin and metalloproteinase with thrombospondin motifs 11) (ADAM-TS 11) (ADAMTS-11) (ADMP-2) (Aggrecanase-2)	918773930084267	368743071600119	0.390401273980725	-338932012261789	0.000350330805939385
3	O75173	ADAMTS4	A disintegrin and metalloproteinase with thrombospondin motifs 4 (ADAM-TS 4) (ADAM-TS4) (ADAMTS-4) (EC 3.4.24.82) (ADMP-1) (Aggrecanase-1)	919043406980923	333649963918807	0.401731633046712	-331865629112941	0.000452258443685792
4	P02458	COL2A1	Collagen alpha-1(II) chain (Alpha-1 type II collagen) [Cleaved into: Collagen alpha-1(II) chain
5	Q92954	PRG4	Proteoglycan 4 (Lubricin) (Megakaryocyte-stimulating factor) (Superficial zone proteoglycan) [Cleaved into: Proteoglycan 4 C-terminal part]	714442565065997	280097710994924	0.409850230661512	-326802319023349	0.000541507456639178
6	P48436	SOX9	Transcription factor SOX-9	455804482479866	579201733906661	0.414411217775498	-323957777001628	0.000598534085160533
7	P08254	MMP3	Stromelysin-1 (SL-1) (EC 3.4.24.17) (Matrix metalloproteinase-3) (MMP-3) (Transin-1)	800457465253252	699159364711463	0.421175881244269	-31973887240514	0.000693389526024587
8	E7EX88	ACAN	Aggrecan core protein	825727674195	252693417966622	0.427996244954743	-31548522934652	0.00080289689710135
9	P03956	MMP1	Interstitial collagenase (EC 3.4.24.7) (Fibroblast collagenase) (Matrix metalloproteinase-1) (MMP-1) [Cleaved into: 22 kDa interstitial collagenase
10	P49747	COMP	Cartilage oligomeric matrix protein (COMP) (Thrombospondin-5) (TSP5)	762554022774584	161320819467957	0.473956980254434	-286820986356606	0.00206400808410402
11	Q03692	COL10A1	Collagen alpha-1(X) chain	472097343898616	113884836811233	0.486684897612394	-278882990727834	0.00264494197058342
12	P10600	TGFB3	Transforming growth factor beta-3 (TGF-beta-3) [Cleaved into: Latency-associated peptide (LAP)]	294539581252181	220917126996299	0.516459448939078	-260313553825255	0.00461877130767865
13	P18075	BMP7	Bone morphogenetic protein 7 (BMP-7) (Osteogenic protein 1) (OP-1) (Eptotermin alfa)	345099136502969	220006027665879	0.527898701425663	-253179257327161	0.00567405502716962
14	O75339	CILP	Cartilage intermediate layer protein 1 (CILP-1) (Cartilage intermediate-layer protein) [Cleaved into: Cartilage intermediate layer protein 1 C1
15	Q06828	FMOD	Fibromodulin (FM) (Collagen-binding 59 kDa protein) (Keratan sulfate proteoglycan fibromodulin) (KSPG fibromodulin)	513933837334179	642115396759993	0.551915045223358	-238201030589542	0.00860920778333255
16	P43026	GDF5	Growth/differentiation factor 5 (GDF-5) (Bone morphogenetic protein 14) (BMP-14) (Cartilage-derived morphogenetic protein 1) (CDMP-1) (Lipopolysaccharide-associated protein 4) (LAP-4) (LPS-associated protein 4) (Radotermin)	935426833696414	796347916294575	0.564986703175626	-230048654928412	0.0107103352311543
17	P12643	BMP2	Bone morphogenetic protein 2 (BMP-2) (Bone morphogenetic protein 2A) (BMP-2A)	108225837314607	286705447580472	0.581045233848928	-220033462127882	0.0138915813283782
18	P01583	IL1A	Interleukin-1 alpha (IL-1 alpha) (Hematopoietin-1)	346713974338945	882841797868823	0.582630648092357	-219044689889644	0.0142459209496016
19	P01584	IL1B	Interleukin-1 beta (IL-1 beta) (Catabolin)	730469084841674	185900090476463	0.582716093184338	-218991400514205	0.0142652370385849
20	Q9HCJ1	ANKH	Progressive ankylosis protein homolog (ANK)	28261164311444	335568353808682	0.58375302466617	-218344699460244	0.0145014541825283
21	P01033	TIMP1	Metalloproteinase inhibitor 1 (Erythroid-potentiating activity) (EPA) (Fibroblast collagenase inhibitor) (Collagenase inhibitor) (Tissue inhibitor of metalloproteinases 1) (TIMP-1)	120202051905066	295567315149227	0.588174109437763	-215587410062117	0.0155467486614852
22	Q15782	CHI3L2	Chitinase-3-like protein 2 (Chondrocyte protein 39) (YKL-39)	997697272627183	163672450828379	0.593714922106545	-212131782129624	0.016947532819282
23	P36222	CHI3L1	Chitinase-3-like protein 1 (39 kDa synovial protein) (Cartilage glycoprotein 39) (CGP-39) (GP-39) (hCGP-39) (YKL-40)	213196465836325	985124607176639	0.596593561244851	-210336466819661	0.0177169522395998
24	P58397	ADAMTS12	A disintegrin and metalloproteinase with thrombospondin motifs 12 (ADAM-TS 12) (ADAM-TS12) (ADAMTS-12) (EC 3.4.24.-)	109516726738073	165332767867002	0.597841981914444	-209557866712559	0.0180597916336435
25	Q92765	FRZB	Secreted frizzled-related protein 3 (sFRP-3) (Frezzled) (Fritz) (Frizzled-related protein 1) (FrzB-1)	791901710181406	525238005032522	0.600830719009096	-207693886822867	0.0189036008945393
26	P35712	SOX6	Transcription factor SOX-6	434010781014542	364662304084	0.601202003068847	-207462328810629	0.0190107310168252
27	Q13239	SLA	Src-like-adapter (Src-like-adapter protein 1) (SLAP-1) (hSLAP)	146961352855221	758231577667858	0.601352610661286	-207368399664421	0.0190543342258615
28	O15232	MATN3	Matrilin-3	321628798873594	302714957489094	0.60181061908601	-207082754435029	0.0191874575935249
29	Q9UKP4	ADAMTS7	A disintegrin and metalloproteinase with thrombospondin motifs 7 (ADAM-TS 7) (ADAM-TS7) (ADAMTS-7) (EC 3.4.24.-) (COMPase)	117072997979751	162743529879657	0.602950918871421	-206371585870879	0.0195223324155751
30	P10915	HAPLN1	Hyaluronan and proteoglycan link protein 1 (Cartilage-linking protein 1) (Cartilage-link protein) (Proteoglycan link protein)	299098076615177	280854694223736	0.604948099797627	-205126007901112	0.0201208129638122
31	O76093	FGF18	Fibroblast growth factor 18 (FGF-18) (zFGF5)	320450657597038	289345380901162	0.606154505973983	-204373610891836	0.0204898119843242
32	P78417	GSTO1	Glutathione S-transferase omega-1 (GSTO-1) (EC 2.5.1.18) (Glutathione S-transferase omega 1-1) (GSTO 1-1) (Glutathione-dependent dehydroascorbate reductase) (EC 1.8.5.1) (Monomethylarsonic acid reductase) (MMA(V) reductase) (EC 1.20.4.2) (S-(Phenacyl)glutathione reductase) (SPG-R)	545641700236342	392500919279848	0.608045760379911	-203194095910324	0.0210798166772327
33	P21810	BGN	Biglycan (Bone/cartilage proteoglycan I) (PG-S1)	166082472856632	769317517626391	0.608513337142551	-20290248321411	0.0212278805584678
34	O15335	CHAD	Chondroadherin (Cartilage leucine-rich protein)	138989625327784	15687633689619	0.616021101055996	-198220130598934	0.0237283572899918
35	O95389	WISP3	WNT1-inducible-signaling pathway protein 3 (WISP-3) (CCN family member 6)	336031218849531	252274863644673	0.623007453960588	-193862965380303	0.0262732250152332
36	Q8NFW1	COL22A1	Collagen alpha-1(XXII) chain	328086438026568	587382070390675	0.62366439283898	-193453253579198	0.0265238428738861
37	P35711	SOX5	Transcription factor SOX-5	468861230619581	307933336888353	0.623865677615791	-19332771869132	0.026601030290331
38	Q9BXN1	ASPN	Asporin (Periodontal ligament-associated protein 1) (PLAP-1)	34859535450168	25348670458096	0.624850911989754	-192713259472746	0.0269815537952093
39	Q6ECI4	ZNF470	Zinc finger protein 470 (Chondrogenesis zinc finger protein 1) (CZF-1)	164681279743169	353871786994338	0.629642578320246	-189724850189731	0.028897574122988
40	P18510	IL1RN	Interleukin-1 receptor antagonist protein (IL-1RN) (IL-1ra) (IRAP) (ICIL-1RA) (IL1 inhibitor) (Anakinra)	104833108360039	205903265969566	0.629861496624808	-189588317833667	0.0289877468838856
41	P35625	TIMP3	Metalloproteinase inhibitor 3 (Protein MIG-5) (Tissue inhibitor of metalloproteinases 3) (TIMP-3)	271453392183356	862997832537044	0.632251749870365	-188097593209892	0.0299875964496749
42	Q16674	MIA	Melanoma-derived growth regulatory protein (Melanoma inhibitory activity protein)	314218795489922	220619638800765	0.63231799208743	-188056280054352	0.0300157080090805
43	P13725	OSM	Oncostatin-M (OSM)	203997458780141	712108521454664	0.633689484489498	-187200924037627	0.0306026625677966
44	O75578	ITGA10	Integrin alpha-10	6623645431092	770334717538568	0.638228170054562	-184370290779837	0.0326132245168148
45	Q6WN34	CHRDL2	Chordin-like protein 2 (Breast tumor novel factor 1) (BNF-1) (Chordin-related protein 2)	688026020105254	786239717123591	0.638562661922106	-184161678883031	0.0327656117561659
46	A0A0G2JPK4	SERPINA2	Putative alpha-1-antitrypsin-related protein	423260989786226	247374913941144	0.64000655384548	-183261169596726	0.0334301687816055
47	Q13950	RUNX2	Runt-related transcription factor 2 (Acute myeloid leukemia 3 protein) (Core-binding factor subunit alpha-1) (CBF-alpha-1) (Oncogene AML-3) (Osteoblast-specific transcription factor 2) (OSF-2) (Polyomavirus enhancer-binding protein 2 alpha A subunit) (PEA2-alpha A) (PEBP2-alpha A) (SL3-3 enhancer factor 1 alpha A subunit) (SL3/AKV core-binding factor alpha A subunit)	737999917350168	15137193541486	0.64268137491311	-181592969109133	0.0346905790329874
48	Q99680	GPR22	Probable G-protein coupled receptor 22	305824727226262	444320656407126	0.642889571363142	-18146312363137	0.0347902994311008
49	Q9UP79	ADAMTS8	A disintegrin and metalloproteinase with thrombospondin motifs 8 (ADAM-TS 8) (ADAM-TS8) (ADAMTS-8) (EC 3.4.24.-) (METH-2) (METH-8)	764204795574277	794915997265151	0.643515120285295	-181072988743628	0.0350913370224197
50	P02452	COL1A1	Collagen alpha-1(I) chain (Alpha-1 type I collagen)	388160084707321	990806795939427	0.644150566978618	-180676680932063	0.0353993229104075
51	Q8WVF2	UCMA	Unique cartilage matrix-associated protein [Cleaved into: Unique cartilage matrix-associated protein C-terminal fragment (Ucma-C) (Gla-rich protein) (GRP)]	490477939440629	59300219920528	0.644166765091127	-180666578686528	0.0354072026306352
52	Q14055	COL9A2	Collagen alpha-2(IX) chain	220780092355499	152361463542574	0.646644031117514	-179121586969838	0.0366293302587086
53	O75829	CNMD	Leukocyte cell-derived chemotaxin 1 (Chondromodulin) [Cleaved into: Chondrosurfactant protein (CH-SP)
54	P78367	NKX3-2	Homeobox protein Nkx-3.2 (Bagpipe homeobox protein homolog 1) (Homeobox protein NK-3 homolog B)	820309686208427	794600713643944	0.647601835590308	-178524234904734	0.0371110077654422
55	P22004	BMP6	Bone morphogenetic protein 6 (BMP-6) (VG-1-related protein) (VG-1-R) (VGR-1)	122828671136133	438836529921233	0.652717180701186	-17533395750209	0.0397718681319752
56	Q6UX15	LAYN	Layilin	519664780735584	551410400906471	0.653557022670529	-174810174883614	0.0402232051145806
57	Q14623	IHH	Indian hedgehog protein (IHH) (HHG-2) [Cleaved into: Indian hedgehog protein N-product
58	P34059	GALNS	N-acetylgalactosamine-6-sulfatase (EC 3.1.6.4) (Chondroitinsulfatase) (Chondroitinase) (Galactose-6-sulfate sulfatase) (GalN6S) (N-acetylgalactosamine-6-sulfate sulfatase) (GalNAc6S sulfatase)	843108902288007	33467445925621	0.655559836069586	-173561084120385	0.0413163338718192
59	Q9Y6R6	ZNF780B	Zinc finger protein 780B (Zinc finger protein 779)	990564065405421	180877635008045	0.655905475707975	-173345519714875	0.041507397075332
60	P20849	COL9A1	Collagen alpha-1(IX) chain	204172147120896	131441264615234	0.656036327938298	-173263911357191	0.0415799163274713
61	Q9NQ79	CRTAC1	Cartilage acidic protein 1 (68 kDa chondrocyte-expressed protein) (CEP-68) (ASPIC)	604121148896694	583754683188451	0.657140293109013	-172575403531991	0.042195836138257
62	P98066	TNFAIP6	Tumor necrosis factor-inducible gene 6 protein (Hyaluronate-binding protein) (TNF-stimulated gene 6 protein) (TSG-6) (Tumor necrosis factor alpha-induced protein 6) (TNF alpha-induced protein 6)	573381454340225	254883704111956	0.657665797034444	-172247663514071	0.042491605883474
63	O95388	WISP1	WNT1-inducible-signaling pathway protein 1 (WISP-1) (CCN family member 4) (Wnt-1-induced secreted protein)	455118897990067	218734723268826	0.657773960924016	-172180205150031	0.042552691425901
64	Q16832	DDR2	Discoidin domain-containing receptor 2 (Discoidin domain receptor 2) (EC 2.7.10.1) (CD167 antigen-like family member B) (Discoidin domain-containing receptor tyrosine kinase 2) (Neurotrophic tyrosine kinase, receptor-related 3) (Receptor protein-tyrosine kinase TKT) (Tyrosine-protein kinase TYRO10) (CD antigen CD167b)	532593690067637	239265078344897	0.659233083520302	-171270196979376	0.043383691287865
65	O95340	PAPSS2	Bifunctional 3'-phosphoadenosine 5'-phosphosulfate synthase 2 (PAPS synthase 2) (PAPSS 2) (Sulfurylase kinase 2) (SK 2) (SK2) [Includes: Sulfate adenylyltransferase (EC 2.7.7.4) (ATP-sulfurylase) (Sulfate adenylate transferase) (SAT)
66	Q9P2N4	ADAMTS9	A disintegrin and metalloproteinase with thrombospondin motifs 9 (ADAM-TS 9) (ADAM-TS9) (ADAMTS-9) (EC 3.4.24.-)	297976184175741	159590276528555	0.661452888557784	-169885775460231	0.0446729942304028
67	Q6PCB0	VWA1	von Willebrand factor A domain-containing protein 1	612427803371022	557280938557447	0.661937598811105	-169583477152985	0.0449585877129014
68	Q6KF10	GDF6	Growth/differentiation factor 6 (GDF-6) (Bone morphogenetic protein 13) (BMP-13) (Growth/differentiation factor 16)	226807382490778	129956425025641	0.663884714655187	-168369123176262	0.0461206783861862
69	P09038	FGF2	Fibroblast growth factor 2 (FGF-2) (Basic fibroblast growth factor) (bFGF) (Heparin-binding growth factor 2) (HBGF-2)	185549858772927	279639226018472	0.665880832388756	-167124208285793	0.0473369355520687
70	O94766	B3GAT3	Galactosylgalactosylxylosylprotein 3-beta-glucuronosyltransferase 3 (EC 2.4.1.135) (Beta-1,3-glucuronyltransferase 3) (Glucuronosyltransferase I) (GlcAT-I) (UDP-GlcUA:Gal beta-1,3-Gal-R glucuronyltransferase) (GlcUAT-I)	921736278680346	676594692369284	0.668817428242485	-165292747223092	0.0491728126165641
71	O95025	SEMA3D	Semaphorin-3D	118195254173619	795649674594938	0.66920540794735	-165050776670122	0.0494195630589037
72	P22413	ENPP1	Ectonucleotide pyrophosphatase/phosphodiesterase family member 1 (E-NPP 1) (Membrane component chromosome 6 surface marker 1) (Phosphodiesterase I/nucleotide pyrophosphatase 1) (Plasma-cell membrane glycoprotein PC-1) [Includes: Alkaline phosphodiesterase I (EC 3.1.4.1)
73	P21941	MATN1	Cartilage matrix protein (Matrilin-1)	220955506614993	117658680853428	0.67188096358469	-163382118054856	0.051148201800428
74	P51888	PRELP	Prolargin (Proline-arginine-rich end leucine-rich repeat protein)	11707571145945	766820409425344	0.672007743436211	-163303049509793	0.051231291584148
75	Q6UWM7	LCTL	Lactase-like protein (Klotho/lactase-phlorizin hydrolase-related protein)	191160181122351	226050056571021	0.672292604622758	-16312539068392	0.0514183774522166
76	P13611	VCAN	Versican core protein (Chondroitin sulfate proteoglycan core protein 2) (Chondroitin sulfate proteoglycan 2) (Glial hyaluronate-binding protein) (GHAP) (Large fibroblast proteoglycan) (PG-M)	101148901657438	323426951489635	0.673127037109609	-162604981786939	0.0519695290057315
77	P12272	PTHLH	Parathyroid hormone-related protein (PTH-rP) (PTHrP) (Parathyroid hormone-like protein) (PLP) [Cleaved into: PTHrP[1-36]
78	Q96E40	SPACA9	Sperm acrosome-associated protein 9	386137546008068	358331542692493	0.673289958701959	-162503372792196	0.0520776861992958
79	Q93099	HGD	Homogentisate 1,2-dioxygenase (EC 1.13.11.5) (Homogentisate oxygenase) (Homogentisic acid oxidase) (Homogentisicase)	450903272534678	184742938033495	0.674820579401497	-161548773537618	0.0531025571020409
80	P07585	DCN	Decorin (Bone proteoglycan II) (PG-S2) (PG40)	12968892235796	375555158595894	0.67523134320689	-161292593268689	0.0533803001836494
81	Q92819	HAS2	Hyaluronan synthase 2 (EC 2.4.1.212) (Hyaluronate synthase 2) (Hyaluronic acid synthase 2) (HA synthase 2)	128150594753292	3660924653881	0.677284707443076	-160011975562531	0.054786009578201
82	O14684	PTGES	Prostaglandin E synthase (EC 5.3.99.3) (Microsomal glutathione S-transferase 1-like 1) (MGST1-L1) (Microsomal prostaglandin E synthase 1) (MPGES-1) (p53-induced gene 12 protein)	984559408067409	304013137295281	0.678115573728142	-159493790791727	0.0553630607746052
83	Q9HBU1	BARX1	Homeobox protein BarH-like 1	847592421959642	575557203098487	0.678233280935853	-1594203805649	0.0554451972125363
84	Q99814	EPAS1	Endothelial PAS domain-containing protein 1 (EPAS-1) (Basic-helix-loop-helix-PAS protein MOP2) (Class E basic helix-loop-helix protein 73) (bHLHe73) (HIF-1-alpha-like factor) (HLF) (Hypoxia-inducible factor 2-alpha) (HIF-2-alpha) (HIF2-alpha) (Member of PAS protein 2) (PAS domain-containing protein 2)	328448312949228	684719503386998	0.678781337905061	-15907857493374	0.0558289005690293
85	P01137	TGFB1	Transforming growth factor beta-1 (TGF-beta-1) [Cleaved into: Latency-associated peptide (LAP)]	708094524285929	978694145934105	0.679616742185045	-158557559960412	0.056417807485838
86	P22894	MMP8	Neutrophil collagenase (EC 3.4.24.34) (Matrix metalloproteinase-8) (MMP-8) (PMNL collagenase) (PMNL-CL)	271901863976477	597932646580366	0.679720893957062	-158492603825975	0.0564915698546738
87	P22003	BMP5	Bone morphogenetic protein 5 (BMP-5)	257527883925569	119778679917923	0.680294589405779	-158134808293833	0.0568992355934526
88	Q8IUL8	CILP2	Cartilage intermediate layer protein 2 (CILP-2) [Cleaved into: Cartilage intermediate layer protein 2 C1
89	Q8NET6	CHST13	Carbohydrate sulfotransferase 13 (EC 2.8.2.5) (Chondroitin 4-O-sulfotransferase 3) (Chondroitin 4-sulfotransferase 3) (C4ST-3) (C4ST3)	16752537109362	179165771346247	0.683484355543609	-156145453009163	0.0592082721513998
90	Q9UHI8	ADAMTS1	A disintegrin and metalloproteinase with thrombospondin motifs 1 (ADAM-TS 1) (ADAM-TS1) (ADAMTS-1) (EC 3.4.24.-) (METH-1)	849418502572032	261195470079874	0.683912655319846	-155878336115176	0.0595238318211413
91	Q8TDX6	CSGALNACT1	Chondroitin sulfate N-acetylgalactosaminyltransferase 1 (CsGalNAcT-1) (EC 2.4.1.174) (Chondroitin beta-1,4-N-acetylgalactosaminyltransferase 1) (Beta4GalNAcT-1)	974275577509684	58695182298854	0.684989973399099	-155206447230027	0.0603233988974224
92	Q8N0T1	C8orf59	Uncharacterized protein C8orf59	187526328306017	189376832061492	0.685185955050428	-155084219732173	0.0604697526958357
93	O75596	CLEC3A	C-type lectin domain family 3 member A (C-type lectin superfamily member 1) (Cartilage-derived C-type lectin)	241572524493077	223085206642154	0.685964186714238	-154598861493919	0.0610536587189062
94	Q8WXS8	ADAMTS14	A disintegrin and metalloproteinase with thrombospondin motifs 14 (ADAM-TS 14) (ADAM-TS14) (ADAMTS-14) (EC 3.4.24.-)	602134875264623	413515364453749	0.686773579941679	-154094068783479	0.0616656110156585
95	O14904	WNT9A	Protein Wnt-9a (Protein Wnt-14)	153349823328038	78164504213504	0.687272985878319	-153782605247808	0.0620455758868455
96	P09238	MMP10	Stromelysin-2 (SL-2) (EC 3.4.24.22) (Matrix metalloproteinase-10) (MMP-10) (Transin-2)	129001936928688	337160809288621	0.687500648665783	-153640619236986	0.0622193944865134
97	P08493	MGP	Matrix Gla protein (MGP) (Cell growth-inhibiting gene 36 protein)	107239913311341	295038728580325	0.688241406853218	-153178632009346	0.062787586461995
98	P13497	BMP1	Bone morphogenetic protein 1 (BMP-1) (EC 3.4.24.19) (Mammalian tolloid protein) (mTld) (Procollagen C-proteinase) (PCP)	882088022301065	124670865375831	0.689628873252783	-152313313520464	0.0638627002062963
99	Q99717	SMAD5	Mothers against decapentaplegic homolog 5 (MAD homolog 5) (Mothers against DPP homolog 5) (JV5-1) (SMAD family member 5) (SMAD 5) (Smad5) (hSmad5)	168450604974919	397952033795461	0.689646763218548	-152302156120078	0.0638766556162822
100	Q07092	COL16A1	Collagen alpha-1(XVI) chain	640153745613581	408773921384465	0.691432496759862	-151188451132338	0.0652816224790624
													ER-37	GE-25	Serpinin-RRG	Serpinin	p-Glu serpinin precursor]",8566.20703290812,1.3523671511825,1.37154235365532,2.72974349370508,0.996830818912426
													C31]",26722.7817004934,1.68569199748141,1.53511492641211,3.74989339805563,0.9999115451199

## Sheet: Subchondral Bone
	Uniprot	GN	PN	FP	FPT	WCD	Z	P
1	Q9UNA0	ADAMTS5	A disintegrin and metalloproteinase with thrombospondin motifs 5 (ADAM-TS 5) (ADAM-TS5) (ADAMTS-5) (EC 3.4.24.-) (A disintegrin and metalloproteinase with thrombospondin motifs 11) (ADAM-TS 11) (ADAMTS-11) (ADMP-2) (Aggrecanase-2)	918773930084267	258697027986872	0.430324019665004	-240041080022149	0.00818834078043509
2	Q9BXN1	ASPN	Asporin (Periodontal ligament-associated protein 1) (PLAP-1)	34859535450168	118193490799444	0.467678038697015	-2154471581283	0.015601604147707
3	P45452	MMP13	Collagenase 3 (EC 3.4.24.-) (Matrix metalloproteinase-13) (MMP-13)	463458586203495	74419484721218	0.480185079378126	-207212510569471	0.0191268877881377
4	Q9H1U4	MEGF9	Multiple epidermal growth factor-like domains protein 9 (Multiple EGF-like domains protein 9) (Epidermal growth factor-like protein 5) (EGF-like protein 5)	249491002978319	229965623483624	0.500119784608177	-194087481560287	0.0261367317124186
5	O75095	MEGF6	Multiple epidermal growth factor-like domains protein 6 (Multiple EGF-like domains protein 6) (Epidermal growth factor-like protein 3) (EGF-like protein 3)	25392974871926	229965623483624	0.500829576339722	-193620154004674	0.0264215109718009
6	Q92954	PRG4	Proteoglycan 4 (Lubricin) (Megakaryocyte-stimulating factor) (Superficial zone proteoglycan) [Cleaved into: Proteoglycan 4 C-terminal part]	714442565065997	113935365474863	0.508641326206513	-188476890413319	0.0297305224731879
7	E7EX88	ACAN	Aggrecan core protein	825727674195	114879147727576	0.515951813117987	-183663658831659	0.0331317810850082
8	Q9Y4I5	TESMIN	Tesmin (Metallothionein-like 5, testis-specific) (Testis-specific metallothionein-like protein)	287602604359129	195989272926543	0.518895978447035	-181725217560236	0.0345892545797248
9	Q6UY11	DLK2	Protein delta homolog 2 (DLK-2) (Epidermal growth factor-like protein 9) (EGF-like protein 9)	438265250862599	229965623483624	0.523838201813657	-17847125296391	0.0371539787655548
10	P49747	COMP	Cartilage oligomeric matrix protein (COMP) (Thrombospondin-5) (TSP5)	762554022774584	966394469532943	0.530561587121603	-174044569640111	0.040890393756517
11	P43235	CTSK	Cathepsin K (EC 3.4.22.38) (Cathepsin O) (Cathepsin O2) (Cathepsin X)	231966452482522	232383110190179	0.535018071431641	-171110416103692	0.0435309430901479
12	O75173	ADAMTS4	A disintegrin and metalloproteinase with thrombospondin motifs 4 (ADAM-TS 4) (ADAM-TS4) (ADAMTS-4) (EC 3.4.24.82) (ADMP-1) (Aggrecanase-1)	919043406980923	102251732181152	0.535380608355266	-17087172144608	0.0437516719099544
13	Q96E40	SPACA9	Sperm acrosome-associated protein 9	386137546008068	186264748391717	0.53586740014364	-170551217266555	0.0440494719955078
14	O14788	TNFSF11	Tumor necrosis factor ligand superfamily member 11 (Osteoclast differentiation factor) (ODF) (Osteoprotegerin ligand) (OPGL) (Receptor activator of nuclear factor kappa-B ligand) (RANKL) (TNF-related activation-induced cytokine) (TRANCE) (CD antigen CD254) [Cleaved into: Tumor necrosis factor ligand superfamily member 11, membrane form
15	Q9BQB4	SOST	Sclerostin	142595118242191	139666089318606	0.537638825783883	-169384908929035	0.0451469816200111
16	Q8WVF2	UCMA	Unique cartilage matrix-associated protein [Cleaved into: Unique cartilage matrix-associated protein C-terminal fragment (Ucma-C) (Gla-rich protein) (GRP)]	490477939440629	200597721940172	0.540459827126116	-16752755894445	0.0469400862893088
17	Q8IUX8	EGFL6	Epidermal growth factor-like protein 6 (EGF-like protein 6) (MAM and EGF domains-containing gene protein)	654274060291267	229965623483624	0.542123996026573	-166431868547094	0.0480243801214481
18	P43026	GDF5	Growth/differentiation factor 5 (GDF-5) (Bone morphogenetic protein 14) (BMP-14) (Cartilage-derived morphogenetic protein 1) (CDMP-1) (Lipopolysaccharide-associated protein 4) (LAP-4) (LPS-associated protein 4) (Radotermin)	935426833696414	943575735898132	0.545563912772869	-164167024067916	0.0503291811041639
19	Q07092	COL16A1	Collagen alpha-1(XVI) chain	640153745613581	214244962738112	0.547252470619521	-163055275965036	0.051492362017516
20	Q6PDA7	SPAG11A	Sperm-associated antigen 11A (Human epididymis-specific protein 2) (He2) (Protein EP2) (Sperm antigen HE2)	466806354466142	179165771346247	0.547759349437544	-162721546465958	0.0518456722029739
21	Q86XK3	SFR1	Swi5-dependent recombination DNA repair protein 1 homolog (Meiosis protein 5 homolog)	591813269275254	199615737265444	0.549649590321847	-161477010057994	0.0531802451629862
22	Q99944	EGFL8	Epidermal growth factor-like protein 8 (EGF-like protein 8) (Vascular endothelial statin-2) (VE-statin-2)	795208277968825	229965623483624	0.551496280927608	-160261147195118	0.0545102297022819
23	Q03692	COL10A1	Collagen alpha-1(X) chain	472097343898616	601625809105694	0.553664143404939	-158833824464506	0.0561049368937354
24	P22003	BMP5	Bone morphogenetic protein 5 (BMP-5)	257527883925569	424888027178622	0.554876732632572	-158035454556086	0.0570128474387539
25	P22004	BMP6	Bone morphogenetic protein 6 (BMP-6) (VG-1-related protein) (VG-1-R) (VGR-1)	122828671136133	1018009767356	0.557049923585871	-156604623551796	0.0586688967029568
26	P0C6T2	OST4	Dolichyl-diphosphooligosaccharide--protein glycosyltransferase subunit 4	268268882089721	114903281775094	0.559141477703424	-15522754231832	0.0602981679573991
27	Q8NGA1	OR1M1	Olfactory receptor 1M1 (Olfactory receptor 19-6) (OR19-6) (Olfactory receptor OR19-5)	881278851628391	218945370561195	0.560957262664633	-154032027761407	0.0617411516906087
28	O75829	CNMD	Leukocyte cell-derived chemotaxin 1 (Chondromodulin) [Cleaved into: Chondrosurfactant protein (CH-SP)
29	P16619	CCL3L1	C-C motif chemokine 3-like 1 (G0/G1 switch regulatory protein 19-2) (LD78-beta(1-70)) (PAT 464.2) (Small-inducible cytokine A3-like 1) (Tonsillar lymphocyte LD78 beta protein) [Cleaved into: LD78-beta(3-70)
30	P08254	MMP3	Stromelysin-1 (SL-1) (EC 3.4.24.17) (Matrix metalloproteinase-3) (MMP-3) (Transin-1)	800457465253252	604405886371228	0.567878031073995	-149475387214659	0.0674893444498373
31	O14641	DVL2	Segment polarity protein dishevelled homolog DVL-2 (Dishevelled-2) (DSH homolog 2)	511941817261459	549533222765965	0.568038064846752	-149370020825457	0.0676269970457501
32	Q12792	TWF1	Twinfilin-1 (Protein A6) (Protein tyrosine kinase 9)	979698482924169	211701589150233	0.569357352760659	-148501400399839	0.0687700572448578
33	Q9NPC1	LTB4R2	Leukotriene B4 receptor 2 (LTB4-R 2) (LTB4-R2) (LTB4 receptor JULF2) (Leukotriene B4 receptor BLT2) (Seven transmembrane receptor BLTR2)	265304497597911	363456677167191	0.572008573753781	-146755833959658	0.071112115673802
34	O00300	TNFRSF11B	Tumor necrosis factor receptor superfamily member 11B (Osteoclastogenesis inhibitory factor) (Osteoprotegerin)	688028867162431	495775014568763	0.57331391331139	-145896397145181	0.0722875121250237
35	Q8N8Y2	ATP6V0D2	V-type proton ATPase subunit d 2 (V-ATPase subunit d 2) (Vacuolar proton pump subunit d 2)	879762947117742	190477407900386	0.573326413605538	-145888166939546	0.0722988395827147
36	Q6UXB2	CXCL17	C-X-C motif chemokine 17 (6-Cys CXCL17) (Dendritic cell and monocyte chemokine-like protein) (DMC) (VEGF coregulated chemokine 1) [Cleaved into: 4-Cys CXCL17]	80083708144086	179165771346247	0.573976621805228	-145460069238353	0.0728899196145732
37	Q9HCS4	TCF7L1	Transcription factor 7-like 1 (HMG box transcription factor 3) (TCF-3)	114867915526739	212239576206107	0.577424269263625	-143190134850927	0.0760860281343532
38	Q92765	FRZB	Secreted frizzled-related protein 3 (sFRP-3) (Frezzled) (Fritz) (Frizzled-related protein 1) (FrzB-1)	791901710181406	647016261741443	0.577441071336712	-14317907234992	0.076101861447165
39	P21815	IBSP	Bone sialoprotein 2 (Bone sialoprotein II) (BSP II) (Cell-binding sialoprotein) (Integrin-binding sialoprotein)	109073846997103	765645521754992	0.579349031761311	-14192286937966	0.0779161765389505
40	Q00587	CDC42EP1	Cdc42 effector protein 1 (Binder of Rho GTPases 5) (Serum protein MSE55)	763715021452639	162139949961585	0.580388385664497	-141238557774713	0.0789182303397133
41	P10600	TGFB3	Transforming growth factor beta-3 (TGF-beta-3) [Cleaved into: Latency-associated peptide (LAP)]	294539581252181	195523492455294	0.582847021043847	-139619789887023	0.0813274546341773
42	P54760	EPHB4	Ephrin type-B receptor 4 (EC 2.7.10.1) (Hepatoma transmembrane kinase) (Tyrosine-protein kinase TYRO11)	758892194191435	600320093758883	0.583015044472797	-139509163100535	0.0814941047842722
43	P04003	C4BPA	C4b-binding protein alpha chain (C4bp) (Proline-rich protein) (PRP)	155999912878165	101602344379223	0.58506176422028	-138161600859239	0.083544817965909
44	Q9H013	ADAM19	Disintegrin and metalloproteinase domain-containing protein 19 (ADAM 19) (EC 3.4.24.-) (Meltrin-beta) (Metalloprotease and disintegrin dendritic antigen marker) (MADDAM)	153970515148665	217674231159202	0.590969043063677	-134272242813048	0.0896809347867982
45	Q13405	MRPL49	39S ribosomal protein L49, mitochondrial (L49mt) (MRP-L49) (Mitochondrial large ribosomal subunit protein mL49) (Neighbor of FAU) (NOF) (Protein NOF1)	109192883793019	177214461079802	0.591202041367797	-13411883650654	0.0899296514860446
46	Q8TEB7	RNF128	E3 ubiquitin-protein ligase RNF128 (EC 2.3.2.27) (Gene related to anergy in lymphocytes protein) (GRAIL) (RING finger protein 128) (RING-type E3 ubiquitin transferase RNF128)	144474353751022	207021673262714	0.592143900496771	-133498715554277	0.090940275184564
47	P80075	CCL8	C-C motif chemokine 8 (HC14) (Monocyte chemoattractant protein 2) (Monocyte chemotactic protein 2) (MCP-2) (Small-inducible cytokine A8) [Cleaved into: MCP-2(6-76)]	911465525325101	610736199876922	0.593145479698978	-13283927484862	0.092024196895562
48	Q16832	DDR2	Discoidin domain-containing receptor 2 (Discoidin domain receptor 2) (EC 2.7.10.1) (CD167 antigen-like family member B) (Discoidin domain-containing receptor tyrosine kinase 2) (Neurotrophic tyrosine kinase, receptor-related 3) (Receptor protein-tyrosine kinase TKT) (Tyrosine-protein kinase TYRO10) (CD antigen CD167b)	532593690067637	421486417224639	0.598707445606321	-129177271170135	0.0982179340852419
49	Q7Z7K0	CMC1	COX assembly mitochondrial protein homolog (Cmc1p)	14949099743512	196345436518044	0.599011653275934	-12897698054921	0.0985652972672221
50	Q9NWB1	RBFOX1	RNA binding protein fox-1 homolog 1 (Ataxin-2-binding protein 1) (Fox-1 homolog A) (Hexaribonucleotide-binding protein 1)	400448704699631	351724398009044	0.59976299132671	-128482298857239	0.0994270735740203
51	Q13469	NFATC2	Nuclear factor of activated T-cells, cytoplasmic 2 (NF-ATc2) (NFATc2) (NFAT pre-existing subunit) (NF-ATp) (T-cell transcription factor NFAT1)	115445607906245	653396569065852	0.601585831266368	-12728213929576	0.101540714020975
52	P20908	COL5A1	Collagen alpha-1(V) chain	599011024212147	438103593474436	0.602128281660256	-126924989437076	0.102175975409156
53	P02458	COL2A1	Collagen alpha-1(II) chain (Alpha-1 type II collagen) [Cleaved into: Collagen alpha-1(II) chain
54	O43889	CREB3	Cyclic AMP-responsive element-binding protein 3 (CREB-3) (cAMP-responsive element-binding protein 3) (Leucine zipper protein) (Luman) (Transcription factor LZIP-alpha) [Cleaved into: Processed cyclic AMP-responsive element-binding protein 3 (N-terminal Luman) (Transcriptionally active form)]	202902627461435	219371157951878	0.60597994354012	-124389051567748	0.106769930228162
55	Q8NHW4	CCL4L1	C-C motif chemokine 4-like (Lymphocyte activation gene 1 protein) (LAG-1) (Macrophage inflammatory protein 1-beta) (MIP-1-beta) (Monocyte adherence-induced protein 5-alpha) (Small-inducible cytokine A4-like)	198398848764014	215613602130766	0.606334326681579	-124155725368121	0.107199980808033
56	Q9HCU4	CELSR2	Cadherin EGF LAG seven-pass G-type receptor 2 (Cadherin family member 10) (Epidermal growth factor-like protein 2) (EGF-like protein 2) (Flamingo homolog 3) (Multiple epidermal growth factor-like domains protein 3) (Multiple EGF-like domains protein 3)	221361860155393	229965623483624	0.60652569120906	-124029730780012	0.107432723913104
57	Q9BXL8	CDCA4	Cell division cycle-associated protein 4 (Hematopoietic progenitor protein)	153539880517881	179165771346247	0.609135136831956	-122311669283584	0.110642812295911
58	Q969V5	MUL1	Mitochondrial ubiquitin ligase activator of NFKB 1 (EC 2.3.2.27) (E3 SUMO-protein ligase MUL1) (E3 ubiquitin-protein ligase MUL1) (Growth inhibition and death E3 ligase) (Mitochondrial-anchored protein ligase) (MAPL) (Putative NF-kappa-B-activating protein 266) (RING finger protein 218) (RING-type E3 ubiquitin transferase NFKB 1)	187949286304211	200551426292191	0.610134303346661	-121653817093689	0.111889989735329
59	O00512	BCL9	B-cell CLL/lymphoma 9 protein (B-cell lymphoma 9 protein) (Bcl-9) (Protein legless homolog)	214942700776165	212239576206107	0.612586742502406	-120039128805553	0.11499370537566
60	Q9NPH2	ISYNA1	Inositol-3-phosphate synthase 1 (IPS 1) (EC 5.5.1.4) (Myo-inositol 1-phosphate synthase) (MI-1-P synthase) (MIP synthase) (hIPS) (Myo-inositol 1-phosphate synthase A1) (hINO1)	117706667144981	595640335458663	0.614391203894509	-118851069697379	0.117316133994535
61	P16619	CCL3L1	C-C motif chemokine 3-like 1 (G0/G1 switch regulatory protein 19-2) (LD78-beta(1-70)) (PAT 464.2) (Small-inducible cytokine A3-like 1) (Tonsillar lymphocyte LD78 beta protein) [Cleaved into: LD78-beta(3-70)
62	Q9UHF1	EGFL7	Epidermal growth factor-like protein 7 (EGF-like protein 7) (Multiple epidermal growth factor-like domains protein 7) (Multiple EGF-like domains protein 7) (NOTCH4-like protein) (Vascular endothelial statin) (VE-statin) (Zneu1)	265639572635549	229965623483624	0.61749977930233	-116804380672684	0.121394547531793
63	P43307	SSR1	Translocon-associated protein subunit alpha (TRAP-alpha) (Signal sequence receptor subunit alpha) (SSR-alpha)	2048058235859	194812456285605	0.618011909410202	-116467193719342	0.122075906251631
64	P12643	BMP2	Bone morphogenetic protein 2 (BMP-2) (Bone morphogenetic protein 2A) (BMP-2A)	108225837314607	526284835172516	0.619019077235386	-115804073458966	0.123423706762082
65	P98095	FBLN2	Fibulin-2 (FIBL-2)	239943543999151	211829795786824	0.619398124875991	-115554508129488	0.123933641347768
66	Q9H1J7	WNT5B	Protein Wnt-5b	245066639399634	211701589150233	0.620745885787935	-114667141054702	0.12575872529706
67	Q9UQ07	MOK	MAPK/MAK/MRK overlapping kinase (EC 2.7.11.22) (MOK protein kinase) (Renal tumor antigen 1) (RAGE-1)	252944750049878	215613602130766	0.620877292226936	-114580622929453	0.125937668559479
68	Q155Q3	DIXDC1	Dixin (Coiled-coil protein DIX1) (Coiled-coil-DIX1) (DIX domain-containing protein 1)	132934650233947	143985359408332	0.621281893946224	-114314232770104	0.126489751319675
69	P55085	F2RL1	Proteinase-activated receptor 2 (PAR-2) (Coagulation factor II receptor-like 1) (G-protein coupled receptor 11) (Thrombin receptor-like 1) [Cleaved into: Proteinase-activated receptor 2, alternate cleaved 1
70	P48436	SOX9	Transcription factor SOX-9	455804482479866	214140106847399	0.623025376667262	-113166322077342	0.128888024902227
71	Q9UBU2	DKK2	Dickkopf-related protein 2 (Dickkopf-2) (Dkk-2) (hDkk-2)	2683624356745	211405419410489	0.626483966280635	-110889183364603	0.133738423586887
72	Q15722	LTB4R	Leukotriene B4 receptor 1 (LTB4-R 1) (LTB4-R1) (Chemoattractant receptor-like 1) (G-protein coupled receptor 16) (P2Y purinoceptor 7) (P2Y7)	645099755363792	363456677167191	0.627309347930377	-110345751296183	0.134914266262968
73	Q9BXB1	LGR4	Leucine-rich repeat-containing G-protein coupled receptor 4 (G-protein coupled receptor 48)	214304594086498	179165771346247	0.628868685015674	-109319082266296	0.137155012803215
74	Q9HCJ1	ANKH	Progressive ankylosis protein homolog (ANK)	28261164311444	212683631798089	0.629118104727074	-109154864089512	0.137515770544393
75	P02818	BGLAP	Osteocalcin (Bone Gla protein) (BGP) (Gamma-carboxyglutamic acid-containing protein)	157687918775395	69731696852624	0.630060291567024	-108534527372029	0.138884380523359
76	O95644	NFATC1	Nuclear factor of activated T-cells, cytoplasmic 1 (NF-ATc1) (NFATc1) (NFAT transcription complex cytosolic component) (NF-ATc) (NFATc)	192698224428001	839404191692093	0.631810052265357	-107382483253005	0.141450598962509
77	Q92813	DIO2	Type II iodothyronine deiodinase (EC 1.21.99.4) (5DII) (DIOII) (Type 2 DI) (Type-II 5'-deiodinase)	711125652452424	365781193619962	0.633330655253587	-106381316789711	0.143706672456618
78	Q13467	FZD5	Frizzled-5 (Fz-5) (hFz5) (FzE5)	314666384533545	212239576206107	0.636150695564546	-104524599549037	0.147954645140629
79	P02452	COL1A1	Collagen alpha-1(I) chain (Alpha-1 type I collagen)	388160084707321	162109406867704	0.636706326425513	-104158771658209	0.148801433015753
80	Q8NHW4	CCL4L1	C-C motif chemokine 4-like (Lymphocyte activation gene 1 protein) (LAG-1) (Macrophage inflammatory protein 1-beta) (MIP-1-beta) (Monocyte adherence-induced protein 5-alpha) (Small-inducible cytokine A4-like)	32555033263859	215613602130766	0.636744097891908	-104133902888571	0.148859114508155
81	O43790	KRT86	Keratin, type II cuticular Hb6 (Hair keratin K2.11) (Keratin-86) (K86) (Type II hair keratin Hb6) (Type-II keratin Kb26)	24877508300263	179165771346247	0.638115701938196	-103230837471306	0.15096383954867
82	Q9H6Q4	NARFL	Cytosolic Fe-S cluster assembly factor NARFL (Iron-only hydrogenase-like protein 1) (IOP1) (Nuclear prelamin A recognition factor-like protein) (Protein related to Narf)	231169538079757	167950527353022	0.639858487236009	-102083385962663	0.153666579701175
83	P12111	COL6A3	Collagen alpha-3(VI) chain	342779239256775	214244962738112	0.640735238989075	-101506131769032	0.155038299660944
84	O14684	PTGES	Prostaglandin E synthase (EC 5.3.99.3) (Microsomal glutathione S-transferase 1-like 1) (MGST1-L1) (Microsomal prostaglandin E synthase 1) (MPGES-1) (p53-induced gene 12 protein)	984559408067409	419396800936119	0.641231053500417	-101179687020065	0.155817593379001
85	Q86UR5	RIMS1	Regulating synaptic membrane exocytosis protein 1 (Rab-3-interacting molecule 1) (RIM 1) (Rab-3-interacting protein 2)	208957712625394	152038127779544	0.64324097740346	-0.998563511979772	0.159003091631422
86	Q9BWK5	MRI	Modulator of retrovirus infection homolog	314030894208926	120528793423501	0.646522091285373	-0.976960626767494	0.164294322626696
87	P40313	CTRL	Chymotrypsin-like protease CTRL-1 (EC 3.4.21.-)	279407940304892	177214461079802	0.64659767140987	-0.976463006504192	0.164417535771791
88	O60346	PHLPP1	PH domain leucine-rich repeat-containing protein phosphatase 1 (EC 3.1.3.16) (Pleckstrin homology domain-containing family E member 1) (PH domain-containing family E member 1) (Suprachiasmatic nucleus circadian oscillatory protein) (hSCOP)	380241958576153	215458889691955	0.646991722119204	-0.973868572861248	0.165060899872348
89	P31949	S100A11	Protein S100-A11 (Calgizzarin) (Metastatic lymph node gene 70 protein) (MLN 70) (Protein S100-C) (S100 calcium-binding protein A11) [Cleaved into: Protein S100-A11, N-terminally processed]	383679550672639	215613602130766	0.647517467596321	-0.970407059606362	0.165921815582337
90	Q92752	TNR	Tenascin-R (TN-R) (Janusin) (Restrictin)	374468317009486	211829795786824	0.647719823556373	-0.969074746027999	0.166253948417787
91	O95365	ZBTB7A	Zinc finger and BTB domain-containing protein 7A (Factor binding IST protein 1) (FBI-1) (Factor that binds to inducer of short transcripts protein 1) (HIV-1 1st-binding protein 1) (Leukemia/lymphoma-related factor) (POZ and Krueppel erythroid myeloid ontogenic factor) (POK erythroid myeloid ontogenic factor) (Pokemon) (TTF-I-interacting peptide 21) (TIP21) (Zinc finger protein 857A)	339269422901886	196324221465872	0.648948062460035	-0.960988009326991	0.16827909842386
92	Q13316	DMP1	Dentin matrix acidic phosphoprotein 1 (DMP-1) (Dentin matrix protein 1)	100642477750499	391849403144336	0.650609805313427	-0.950047078470539	0.171044165864146
93	P02750	LRG1	Leucine-rich alpha-2-glycoprotein (LRG)	326776369578486	188211325882381	0.650756905538432	-0.94907856918075	0.171290326609637
94	P52799	EFNB2	Ephrin-B2 (EPH-related receptor tyrosine kinase ligand 5) (LERK-5) (HTK ligand) (HTK-L)	10050074285115	390563264967039	0.650880831539304	-0.948262639204523	0.171497882788436
95	O95389	WISP3	WNT1-inducible-signaling pathway protein 3 (WISP-3) (CCN family member 6)	336031218849531	190247521823344	0.651510127816584	-0.944119346489961	0.17255433202456
96	O15444	CCL25	C-C motif chemokine 25 (Chemokine TECK) (Small-inducible cytokine A25) (Thymus-expressed chemokine)	404518965627822	213372467963963	0.652145736071215	-0.93993449565608	0.173625580839721
97	Q99717	SMAD5	Mothers against decapentaplegic homolog 5 (MAD homolog 5) (Mothers against DPP homolog 5) (JV5-1) (SMAD family member 5) (SMAD 5) (Smad5) (hSmad5)	168450604974919	611543283628526	0.6529886480414	-0.934384755174243	0.17505272933673
98	P52943	CRIP2	Cysteine-rich protein 2 (CRP-2) (Protein ESP1)	368373804469512	197701901578385	0.65370845371008	-0.92964554776015	0.176277318158681
99	Q15063	POSTN	Periostin (PN) (Osteoblast-specific factor 2) (OSF-2)	179843483780459	635653397417305	0.656100712659185	-0.91389489193548	0.180386038993604
100	Q8N8U9	BMPER	BMP-binding endothelial regulator protein (Bone morphogenetic protein-binding endothelial cell precursor-derived regulator) (Protein crossveinless-2) (hCV2)	43207203959778	214244962738112	0.656200586647953	-0.91323732063723	0.180558869804645

## Sheet: Synovial Membrane
	Uniprot	GN	PN	FP	FPT	WCD	Z	P
1	P08254	MMP3	Stromelysin-1 (SL-1) (EC 3.4.24.17) (Matrix metalloproteinase-3) (MMP-3) (Transin-1)	800457465253252	805657983423704	0.453267607092041	-336700756547482	0.000379943018318008
2	P03956	MMP1	Interstitial collagenase (EC 3.4.24.7) (Fibroblast collagenase) (Matrix metalloproteinase-1) (MMP-1) [Cleaved into: 22 kDa interstitial collagenase
3	Q92954	PRG4	Proteoglycan 4 (Lubricin) (Megakaryocyte-stimulating factor) (Superficial zone proteoglycan) [Cleaved into: Proteoglycan 4 C-terminal part]	714442565065997	169192427414942	0.504476238827841	-301745243480002	0.00127454520934816
4	P45452	MMP13	Collagenase 3 (EC 3.4.24.-) (Matrix metalloproteinase-13) (MMP-13)	463458586203495	364653456891209	0.528768649184612	-285163006484339	0.00217478438717875
5	P34810	CD68	Macrosialin (Gp110) (CD antigen CD68)	119654030545601	487497913402134	0.562449304001426	-262172261962116	0.00437433017016003
6	Q16385	SSX2	Protein SSX2 (Cancer/testis antigen 5.2) (CT5.2) (Synovial sarcoma, X breakpoint 2) (Tumor antigen HOM-MEL-40)	533291869234621	840072809402243	0.563383992928227	-261534234155331	0.00445690312341294
7	P01584	IL1B	Interleukin-1 beta (IL-1 beta) (Catabolin)	730469084841674	25306035599665	0.565719438801732	-259940035951191	0.00466933927404594
8	Q16552	IL17A	Interleukin-17A (IL-17) (IL-17A) (Cytotoxic T-lymphocyte-associated antigen 8) (CTLA-8)	186344254842272	619900537716815	0.572543608726781	-255281790790093	0.0053427672134273
9	P49747	COMP	Cartilage oligomeric matrix protein (COMP) (Thrombospondin-5) (TSP5)	762554022774584	898198472548225	0.578297197339101	-251354334908036	0.00597625438423058
10	O14788	TNFSF11	Tumor necrosis factor ligand superfamily member 11 (Osteoclast differentiation factor) (ODF) (Osteoprotegerin ligand) (OPGL) (Receptor activator of nuclear factor kappa-B ligand) (RANKL) (TNF-related activation-induced cytokine) (TRANCE) (CD antigen CD254) [Cleaved into: Tumor necrosis factor ligand superfamily member 11, membrane form
11	P01583	IL1A	Interleukin-1 alpha (IL-1 alpha) (Hematopoietin-1)	346713974338945	106883661459923	0.585352688879181	-246538187349179	0.0068433648153533
12	P01033	TIMP1	Metalloproteinase inhibitor 1 (Erythroid-potentiating activity) (EPA) (Fibroblast collagenase inhibitor) (Collagenase inhibitor) (Tissue inhibitor of metalloproteinases 1) (TIMP-1)	120202051905066	423036831534468	0.585495224366483	-246440891230926	0.00686197206377314
13	O75173	ADAMTS4	A disintegrin and metalloproteinase with thrombospondin motifs 4 (ADAM-TS 4) (ADAM-TS4) (ADAMTS-4) (EC 3.4.24.82) (ADMP-1) (Aggrecanase-1)	919043406980923	924616462125831	0.587232392114657	-245255083528916	0.00709236675661095
14	Q16384	SSX1	Protein SSX1 (Cancer/testis antigen 5.1) (CT5.1) (Synovial sarcoma, X breakpoint 1)	484240845720763	548539544163218	0.602621659320194	-234750219160005	0.00944988098458408
15	P55287	CDH11	Cadherin-11 (OSF-4) (Osteoblast cadherin) (OB-cadherin)	595146934058483	552040318541517	0.615340086926137	-226068496034282	0.0118893862207707
16	Q9UNA0	ADAMTS5	A disintegrin and metalloproteinase with thrombospondin motifs 5 (ADAM-TS 5) (ADAM-TS5) (ADAMTS-5) (EC 3.4.24.-) (A disintegrin and metalloproteinase with thrombospondin motifs 11) (ADAM-TS 11) (ADAMTS-11) (ADMP-2) (Aggrecanase-2)	918773930084267	682897094869864	0.621504803602676	-221860400112957	0.0132568385548565
17	P18510	IL1RN	Interleukin-1 receptor antagonist protein (IL-1RN) (IL-1ra) (IRAP) (ICIL-1RA) (IL1 inhibitor) (Anakinra)	104833108360039	303575340436193	0.624813324510637	-219601971369362	0.0140452661966401
18	A0A0G2JPK4	SERPINA2	Putative alpha-1-antitrypsin-related protein	423260989786226	405266713359472	0.625676766178203	-219012577638843	0.0142575581518636
19	P14555	PLA2G2A	Phospholipase A2, membrane associated (EC 3.1.1.4) (GIIC sPLA2) (Group IIA phospholipase A2) (Non-pancreatic secretory phospholipase A2) (NPS-PLA2) (Phosphatidylcholine 2-acylhydrolase 2A)	317205663290928	129020858084696	0.639126779021142	-209831467272239	0.0179386786108255
20	P78358	CTAG1A	Cancer/testis antigen 1 (Autoimmunogenic cancer/testis antigen NY-ESO-1) (Cancer/testis antigen 6.1) (CT6.1) (L antigen family member 2) (LAGE-2)	128859371505121	686320916864024	0.645653707713171	-205376121885121	0.0199994040664933
21	Q9UM07	PADI4	Protein-arginine deiminase type-4 (EC 3.5.3.15) (HL-60 PAD) (Peptidylarginine deiminase IV) (Protein-arginine deiminase type IV)	906261286056449	546431166935202	0.645730580089455	-205323648048921	0.0200248239713063
22	P21579	SYT1	Synaptotagmin-1 (Synaptotagmin I) (SytI) (p65)	163872427579997	772600717375798	0.650106993656268	-202336265327729	0.0215178858382879
23	Q9Y2J8	PADI2	Protein-arginine deiminase type-2 (EC 3.5.3.15) (PAD-H19) (Peptidylarginine deiminase II) (Protein-arginine deiminase type II)	405202947572676	309709301861399	0.650701812514924	-201930236154878	0.0217279012963925
24	O00300	TNFRSF11B	Tumor necrosis factor receptor superfamily member 11B (Osteoclastogenesis inhibitory factor) (Osteoprotegerin)	688028867162431	180435809070643	0.66249620661281	-193879267342847	0.0262632943091964
25	P14209	CD99	CD99 antigen (12E7) (E2 antigen) (Protein MIC2) (T-cell surface glycoprotein E2) (CD antigen CD99)	312474119129398	103337292402615	0.667023082109376	-190789177836229	0.0282026025678892
26	Q6PIY5	C1orf228	Uncharacterized protein C1orf228 (p40)	842700773785659	199160863482574	0.667257443237632	-190629200637004	0.0283061653892519
27	P10145	CXCL8	Interleukin-8 (IL-8) (C-X-C motif chemokine 8) (Chemokine (C-X-C motif) ligand 8) (Emoctakin) (Granulocyte chemotactic protein 1) (GCP-1) (Monocyte-derived neutrophil chemotactic factor) (MDNCF) (Monocyte-derived neutrophil-activating peptide) (MONAP) (Neutrophil-activating protein 1) (NAP-1) (Protein 3-10C) (T-cell chemotactic factor) [Cleaved into: MDNCF-a (GCP/IL-8 protein IV) (IL8/NAP1 form I)
28	P19320	VCAM1	Vascular cell adhesion protein 1 (V-CAM 1) (VCAM-1) (INCAM-100) (CD antigen CD106)	136257309580307	273405037275921	0.668538957840459	-189754426230291	0.0288780713892611
29	P51684	CCR6	C-C chemokine receptor type 6 (C-C CKR-6) (CC-CKR-6) (CCR-6) (Chemokine receptor-like 3) (CKR-L3) (DRY6) (G-protein coupled receptor 29) (GPR-CY4) (GPRCY4) (LARC receptor) (CD antigen CD196)	193542023168323	73040222570827	0.670417345886296	-188472220171343	0.0297336766405345
30	Q15532	SS18	Protein SSXT (Protein SYT) (Synovial sarcoma translocated to X chromosome protein)	337252126082508	22634416482929	0.670432862934636	-188461628082321	0.0297408313076721
31	O60224	SSX4	Protein SSX4 (Cancer/testis antigen 5.4) (CT5.4)	148477258896319	129750729023929	0.671035057281407	-188050564329118	0.0300195989977012
32	Q7RTT5	SSX7	Protein SSX7	837986148312444	186622957732578	0.671785180206267	-187538523081123	0.0303698727408443
33	P40933	IL15	Interleukin-15 (IL-15)	680662040180165	167332370061269	0.672484238792823	-187061338850086	0.0306993437538305
34	Q9BZM2	PLA2G2F	Group IIF secretory phospholipase A2 (GIIF sPLA2) (sPLA2-IIF) (EC 3.1.1.4) (Phosphatidylcholine 2-acylhydrolase 2F)	250098343748765	382792479564196	0.673083545729723	-186652246071112	0.0309841523113435
35	O60701	UGDH	UDP-glucose 6-dehydrogenase (UDP-Glc dehydrogenase) (UDP-GlcDH) (UDPGDH) (EC 1.1.1.22)	260494618199045	18427810632978	0.673648774791194	-186266415183337	0.031254766231441
36	P05231	IL6	Interleukin-6 (IL-6) (B-cell stimulatory factor 2) (BSF-2) (CTL differentiation factor) (CDF) (Hybridoma growth factor) (Interferon beta-2) (IFN-beta-2)	12914186772344	235541945728866	0.673651351068767	-186264656591058	0.0312560041330737
37	Q8NBS9	TXNDC5	Thioredoxin domain-containing protein 5 (Endoplasmic reticulum resident protein 46) (ER protein 46) (ERp46) (Thioredoxin-like protein p46)	203183423237736	154368942283455	0.674587993640953	-185625295206819	0.0317087558475613
38	Q6ZMJ4	IL34	Interleukin-34 (IL-34)	265775886305055	184627773722353	0.67480238163026	-185478951867665	0.0318131446850688
39	P08571	CD14	Monocyte differentiation antigen CD14 (Myeloid cell-specific leucine-rich glycoprotein) (CD antigen CD14) [Cleaved into: Monocyte differentiation antigen CD14, urinary form
40	P36222	CHI3L1	Chitinase-3-like protein 1 (39 kDa synovial protein) (Cartilage glycoprotein 39) (CGP-39) (GP-39) (hCGP-39) (YKL-40)	213196465836325	747012824339963	0.675714976902983	-184856005405327	0.0322606826220142
41	P01375	TNF	Tumor necrosis factor (Cachectin) (TNF-alpha) (Tumor necrosis factor ligand superfamily member 2) (TNF-a) [Cleaved into: Tumor necrosis factor, membrane form (N-terminal fragment) (NTF)
42	Q8IYS5	OSCAR	Osteoclast-associated immunoglobulin-like receptor (Osteoclast-associated receptor) (hOSCAR) (Polymeric immunoglobulin receptor 3) (PIgR-3) (PIgR3) (Poly-Ig receptor 3)	542242115096708	608243276842709	0.678036854729854	-183271068882574	0.0334228034383464
43	Q8NAC3	IL17RC	Interleukin-17 receptor C (IL-17 receptor C) (IL-17RC) (Interleukin-17 receptor homolog) (IL17Rhom) (Interleukin-17 receptor-like protein) (IL-17RL) (ZcytoR14)	217034601502544	153578115709402	0.679415239701029	-18233016981461	0.0341288546333007
44	P13500	CCL2	C-C motif chemokine 2 (HC11) (Monocyte chemoattractant protein 1) (Monocyte chemotactic and activating factor) (MCAF) (Monocyte chemotactic protein 1) (MCP-1) (Monocyte secretory protein JE) (Small-inducible cytokine A2)	259660132062615	44500104082242	0.684128183206645	-179113068464454	0.0366361630727938
45	P16035	TIMP2	Metalloproteinase inhibitor 2 (CSC-21K) (Tissue inhibitor of metalloproteinases 2) (TIMP-2)	670144876984499	152307340830097	0.684690242659396	-178729401182604	0.0369449906812749
46	P78556	CCL20	C-C motif chemokine 20 (Beta-chemokine exodus-1) (CC chemokine LARC) (Liver and activation-regulated chemokine) (Macrophage inflammatory protein 3 alpha) (MIP-3-alpha) (Small-inducible cytokine A20) [Cleaved into: CCL20(1-67)
47	P13501	CCL5	C-C motif chemokine 5 (EoCP) (Eosinophil chemotactic cytokine) (SIS-delta) (Small-inducible cytokine A5) (T cell-specific protein P228) (TCP228) (T-cell-specific protein RANTES) [Cleaved into: RANTES(3-68)
48	Q92839	HAS1	Hyaluronan synthase 1 (EC 2.4.1.212) (Hyaluronate synthase 1) (Hyaluronic acid synthase 1) (HA synthase 1) (HuHAS1)	625975985137525	296468330983961	0.68613310298688	-177744490605572	0.0377475339463836
49	Q6ZRK6	CCDC73	Coiled-coil domain-containing protein 73 (Sarcoma antigen NY-SAR-79)	122203287037209	197977471698241	0.686559304718417	-177453561133507	0.0379872985188289
50	P09603	CSF1	Macrophage colony-stimulating factor 1 (CSF-1) (M-CSF) (MCSF) (Lanimostim) [Cleaved into: Processed macrophage colony-stimulating factor 1]	677288186418328	150468519682883	0.687527719354481	-176792511827594	0.0385367114875438
51	P04054	PLA2G1B	Phospholipase A2 (EC 3.1.1.4) (Group IB phospholipase A2) (Phosphatidylcholine 2-acylhydrolase 1B)	110420286444487	207769027619322	0.689634343882616	-175354509312678	0.0397542431804651
52	Q04724	TLE1	Transducin-like enhancer protein 1 (E(Sp1) homolog) (Enhancer of split groucho-like protein 1) (ESG1)	391647783675711	203748282229343	0.691633185288535	-173990080611577	0.0409382185636608
53	Q8N0W7	FMR1NB	Fragile X mental retardation 1 neighbor protein (Cancer/testis antigen 37) (CT37) (Sarcoma antigen NY-SAR-35)	369327139874829	393966744624785	0.692469186364445	-173419418097411	0.0414418175508946
54	Q96F46	IL17RA	Interleukin-17 receptor A (IL-17 receptor A) (IL-17RA) (CDw217) (CD antigen CD217)	752133541091188	311132269878052	0.694730778253833	-171875633345444	0.0428293748385341
55	Q6ISS4	LAIR2	Leukocyte-associated immunoglobulin-like receptor 2 (LAIR-2) (CD antigen CD306)	708328564734472	600290966778886	0.695083781332265	-17163466999019	0.0430493028548767
56	Q5SRR4	LY6G5C	Lymphocyte antigen 6 complex locus protein G5c	141134468444484	194562352238123	0.695495386466856	-171353704298018	0.043306892283901
57	Q7Z7M9	GALNT5	Polypeptide N-acetylgalactosaminyltransferase 5 (EC 2.4.1.41) (Polypeptide GalNAc transferase 5) (GalNAc-T5) (pp-GaNTase 5) (Protein-UDP acetylgalactosaminyltransferase 5) (UDP-GalNAc:polypeptide N-acetylgalactosaminyltransferase 5)	165745431740387	215613602130766	0.696200225611722	-17087257420132	0.0437508817348433
58	E7EX88	ACAN	Aggrecan core protein	825727674195	323748551504927	0.697537771426051	-169959552341405	0.0446035164888021
59	Q8N149	LILRA2	Leukocyte immunoglobulin-like receptor subfamily A member 2 (CD85 antigen-like family member H) (Immunoglobulin-like transcript 1) (ILT-1) (Leukocyte immunoglobulin-like receptor 7) (LIR-7) (CD antigen CD85h)	704210926491888	559197528119291	0.700945817920037	-167633186458994	0.0468366033801838
60	Q8WUJ3	CEMIP	Cell migration-inducing and hyaluronan-binding protein (EC 3.2.1.35)	127764146214834	838769647780802	0.702066587059511	-16686813847836	0.0475902701268088
61	Q14116	IL18	Interleukin-18 (IL-18) (Iboctadekin) (Interferon gamma-inducing factor) (IFN-gamma-inducing factor) (Interleukin-1 gamma) (IL-1 gamma)	106155302340187	185551807186224	0.703081790893217	-166175150408333	0.0482813047911985
62	P24001	IL32	Interleukin-32 (IL-32) (Natural killer cells protein 4) (Tumor necrosis factor alpha-inducing factor)	885496082505758	32281998226671	0.703354699537141	-16598886029775	0.0484684323247218
63	P24158	PRTN3	Myeloblastin (EC 3.4.21.76) (AGP7) (C-ANCA antigen) (Leukocyte proteinase 3) (PR-3) (PR3) (Neutrophil proteinase 4) (NP-4) (P29) (Wegener autoantigen)	551404599581811	11680896144446	0.703402892084639	-165955963593294	0.0485015370813089
64	P51888	PRELP	Prolargin (Proline-arginine-rich end leucine-rich repeat protein)	11707571145945	776444033513219	0.70352342912144	-165873683832593	0.0485844163810386
65	Q86WB7	UNC93A	Protein unc-93 homolog A (HmUnc-93A) (Unc-93A)	173511692939714	198899760127915	0.704990217740853	-164872439569367	0.0496020549544265
66	Q86VB7	CD163	Scavenger receptor cysteine-rich type 1 protein M130 (Hemoglobin scavenger receptor) (CD antigen CD163) [Cleaved into: Soluble CD163 (sCD163)]	316352289373038	778618009133317	0.705348146440495	-164628113936882	0.0498529453559834
67	P56199	ITGA1	Integrin alpha-1 (CD49 antigen-like family member A) (Laminin and collagen receptor) (VLA-1) (CD antigen CD49a)	876640310703817	312958786207346	0.706051017722781	-164148327122435	0.0503485684311932
68	O43927	CXCL13	C-X-C motif chemokine 13 (Angie) (B cell-attracting chemokine 1) (BCA-1) (B lymphocyte chemoattractant) (CXC chemokine BLC) (Small-inducible cytokine B13)	165290119875673	488914391877171	0.706251630159676	-164011387110143	0.0504907464150103
69	P19827	ITIH1	Inter-alpha-trypsin inhibitor heavy chain H1 (ITI heavy chain H1) (ITI-HC1) (Inter-alpha-inhibitor heavy chain 1) (Inter-alpha-trypsin inhibitor complex component III) (Serum-derived hyaluronan-associated protein) (SHAP)	168221316861279	966899868902877	0.706905446264606	-163565085839733	0.0509563398769429
70	P49682	CXCR3	C-X-C chemokine receptor type 3 (CXC-R3) (CXCR-3) (CKR-L2) (G protein-coupled receptor 9) (Interferon-inducible protein 10 receptor) (IP-10 receptor) (CD antigen CD183)	369911885981371	842803482373837	0.709527170767334	-161775471042227	0.0528577351142246
71	O95407	TNFRSF6B	Tumor necrosis factor receptor superfamily member 6B (Decoy receptor 3) (DcR3) (Decoy receptor for Fas ligand) (M68)	53787825718316	212925862314581	0.710345210660691	-161217069007009	0.0534624007176693
72	P0DJI8	SAA1	Serum amyloid A-1 protein (SAA) [Cleaved into: Amyloid protein A (Amyloid fibril protein AA)
73	Q9NQM4	PIH1D3	Protein PIH1D3 (PIH1 domain-containing protein 3) (Sarcoma antigen NY-SAR-97)	191605498063515	197977471698241	0.710859234331727	-160866191419759	0.053845143988191
74	P13725	OSM	Oncostatin-M (OSM)	203997458780141	543729705742835	0.711517561043827	-160416811164762	0.0543385008230929
75	P22894	MMP8	Neutrophil collagenase (EC 3.4.24.34) (Matrix metalloproteinase-8) (MMP-8) (PMNL collagenase) (PMNL-CL)	271901863976477	659322473114356	0.713024598735519	-159388092490985	0.0554813537931625
76	Q5U5Z8	AGBL2	Cytosolic carboxypeptidase 2 (EC 3.4.17.-) (ATP/GTP-binding protein-like 2)	485130387473156	191917562412233	0.713570372184644	-159015542194559	0.0558998879766717
77	P01023	A2M	Alpha-2-macroglobulin (Alpha-2-M) (C3 and PZP-like alpha-2-macroglobulin domain-containing protein 5)	613632830015802	11664532853049	0.714445766588236	-158417989409477	0.0565763936647604
78	Q9Y279	VSIG4	V-set and immunoglobulin domain-containing protein 4 (Protein Z39Ig)	13419605570521	759012267045491	0.714556600434096	-158342333141853	0.0566625043157426
79	O75019	LILRA1	Leukocyte immunoglobulin-like receptor subfamily A member 1 (CD85 antigen-like family member I) (Leukocyte immunoglobulin-like receptor 6) (LIR-6) (CD antigen CD85i)	523040673072368	384161889116363	0.715212752156357	-157894437556201	0.0571744081388812
80	O14684	PTGES	Prostaglandin E synthase (EC 5.3.99.3) (Microsomal glutathione S-transferase 1-like 1) (MGST1-L1) (Microsomal prostaglandin E synthase 1) (MPGES-1) (p53-induced gene 12 protein)	984559408067409	311183176593117	0.716049059958597	-15732356566764	0.0578321309130656
81	Q6UX15	LAYN	Layilin	519664780735584	365020900872269	0.71918207422915	-155184939471964	0.0603491319204814
82	Q5T9S5	CCDC18	Coiled-coil domain-containing protein 18 (Sarcoma antigen NY-SAR-24)	223301200534654	197977471698241	0.719527405790734	-154949212769172	0.0606317312436193
83	Q15431	SYCP1	Synaptonemal complex protein 1 (SCP-1) (Cancer/testis antigen 8) (CT8)	250788449284492	112777143942692	0.7195724155975	-15491848863468	0.0606686407870133
84	Q9NPF7	IL23A	Interleukin-23 subunit alpha (IL-23 subunit alpha) (IL-23-A) (Interleukin-23 subunit p19) (IL-23p19)	636667538326549	115007132633477	0.720310275516901	-154414818234197	0.061276219316774
85	Q9NQ79	CRTAC1	Cartilage acidic protein 1 (68 kDa chondrocyte-expressed protein) (CEP-68) (ASPIC)	604121148896694	397739057096915	0.721125244839788	-153858512200426	0.0619528065038419
86	P10147	CCL3	C-C motif chemokine 3 (G0/G1 switch regulatory protein 19-1) (Macrophage inflammatory protein 1-alpha) (MIP-1-alpha) (PAT 464.1) (SIS-beta) (Small-inducible cytokine A3) (Tonsillar lymphocyte LD78 alpha protein) [Cleaved into: MIP-1-alpha(4-69) (LD78-alpha(4-69))]	68751128076469	120577664643976	0.721488708841682	-153610408116464	0.0622564277576376
87	Q9H1Q7	PCED1A	PC-esterase domain-containing protein 1A (Protein FAM113A) (Sarcoma antigen NY-SAR-23)	234633193794022	197977471698241	0.722375811832275	-153004862935334	0.06300234618345
88	Q9GZX6	IL22	Interleukin-22 (IL-22) (Cytokine Zcyto18) (IL-10-related T-cell-derived-inducible factor) (IL-TIF)	381492618138587	778649064143335	0.723157527479746	-152471256185769	0.0636654035703467
89	Q5T7N3	KANK4	KN motif and ankyrin repeat domain-containing protein 4 (Ankyrin repeat domain-containing protein 38)	226921877932074	19095165339985	0.723332340477913	-152351927122784	0.0638144215379774
90	P98066	TNFAIP6	Tumor necrosis factor-inducible gene 6 protein (Hyaluronate-binding protein) (TNF-stimulated gene 6 protein) (TSG-6) (Tumor necrosis factor alpha-induced protein 6) (TNF alpha-induced protein 6)	573381454340225	194931557704187	0.724708571082385	-15141249864661	0.0649970712538053
91	P02778	CXCL10	C-X-C motif chemokine 10 (10 kDa interferon gamma-induced protein) (Gamma-IP10) (IP-10) (Small-inducible cytokine B10) [Cleaved into: CXCL10(1-73)]	925416266797732	145454617714272	0.725599460790328	-150804368615166	0.0657716732376948
92	Q12841	FSTL1	Follistatin-related protein 1 (Follistatin-like protein 1)	448908091514546	160586839735479	0.726430886426151	-150236829341171	0.0665010100717774
93	Q07325	CXCL9	C-X-C motif chemokine 9 (Gamma-interferon-induced monokine) (Monokine induced by interferon-gamma) (HuMIG) (MIG) (Small-inducible cytokine B9)	327278448937728	674211998940284	0.727541305361738	-14947884651098	0.0674848288351109
94	Q8NEB5	PLPP5	Phospholipid phosphatase 5 (EC 3.1.3.4) (Phosphatidic acid phosphatase type 2 domain-containing protein 1B)	210341534687754	170713497178535	0.727863246311283	-149259086468828	0.0677721580457027
95	Q5TYW1	ZNF658	Zinc finger protein 658	229634228829367	180877635008045	0.728345417504487	-148929951694603	0.0682042574419812
96	Q99680	GPR22	Probable G-protein coupled receptor 22	305824727226262	221865643562273	0.728707972938271	-148682467808122	0.0685305609457507
97	P04216	THY1	Thy-1 membrane glycoprotein (CDw90) (Thy-1 antigen) (CD antigen CD90)	570301893765981	999819429259697	0.72896948425834	-148503957622317	0.0687666703417174
98	P14207	FOLR2	Folate receptor beta (FR-beta) (Folate receptor 2) (Folate receptor, fetal/placental) (Placental folate-binding protein) (FBP)	264512303905491	106169422888986	0.729363549319224	-148234964956076	0.0691236419271567
99	Q8TBY8	PMFBP1	Polyamine-modulated factor 1-binding protein 1 (PMF-1-binding protein)	309588179257112	221910595362303	0.729420321340178	-148196211819094	0.0691751874441338
100	Q07108	CD69	Early activation antigen CD69 (Activation inducer molecule) (AIM) (BL-AC/P26) (C-type lectin domain family 2 member C) (EA1) (Early T-cell activation antigen p60) (GP32/28) (Leukocyte surface antigen Leu-23) (MLR-3) (CD antigen CD69)	513324424967165	911255544008804	0.731220824960351	-146967170431155	0.0708253448857605

## Sheet: Synovial Fluid
	Uniprot	GN	PN	FP	FPT	WCD	Z	P
1	Q92954	PRG4	Proteoglycan 4 (Lubricin) (Megakaryocyte-stimulating factor) (Superficial zone proteoglycan) [Cleaved into: Proteoglycan 4 C-terminal part]	714442565065997	20109607858223	0.425574201984979	-329542510003359	0.000491364482890601
2	P08254	MMP3	Stromelysin-1 (SL-1) (EC 3.4.24.17) (Matrix metalloproteinase-3) (MMP-3) (Transin-1)	800457465253252	368930094016616	0.488743239334174	-288467453301385	0.00195909251915675
3	P49747	COMP	Cartilage oligomeric matrix protein (COMP) (Thrombospondin-5) (TSP5)	762554022774584	875394657573976	0.520819748245356	-267610013048736	0.00372421941831417
4	P45452	MMP13	Collagenase 3 (EC 3.4.24.-) (Matrix metalloproteinase-13) (MMP-13)	463458586203495	180642484988522	0.550666863427216	-248202214545996	0.00653195780536724
5	A0A0G2JPK4	SERPINA2	Putative alpha-1-antitrypsin-related protein	423260989786226	42727344723003	0.56354273302314	-239829804644984	0.00823572830540352
6	P03956	MMP1	Interstitial collagenase (EC 3.4.24.7) (Fibroblast collagenase) (Matrix metalloproteinase-1) (MMP-1) [Cleaved into: 22 kDa interstitial collagenase
7	O75173	ADAMTS4	A disintegrin and metalloproteinase with thrombospondin motifs 4 (ADAM-TS 4) (ADAM-TS4) (ADAMTS-4) (EC 3.4.24.82) (ADMP-1) (Aggrecanase-1)	919043406980923	57714970858605	0.5789628888851	-22980299716204	0.0107800416730886
8	P14555	PLA2G2A	Phospholipase A2, membrane associated (EC 3.1.1.4) (GIIC sPLA2) (Group IIA phospholipase A2) (Non-pancreatic secretory phospholipase A2) (NPS-PLA2) (Phosphatidylcholine 2-acylhydrolase 2A)	317205663290928	111789333395413	0.586349328133959	-225000036349207	0.0122244611179377
9	Q16552	IL17A	Interleukin-17A (IL-17) (IL-17A) (Cytotoxic T-lymphocyte-associated antigen 8) (CTLA-8)	186344254842272	41270816875481	0.587208802996475	-224441171117233	0.0124029618494894
10	P01033	TIMP1	Metalloproteinase inhibitor 1 (Erythroid-potentiating activity) (EPA) (Fibroblast collagenase inhibitor) (Collagenase inhibitor) (Tissue inhibitor of metalloproteinases 1) (TIMP-1)	120202051905066	222682315620211	0.61473081438083	-206545248912251	0.0194401032590008
11	P04054	PLA2G1B	Phospholipase A2 (EC 3.1.1.4) (Group IB phospholipase A2) (Phosphatidylcholine 2-acylhydrolase 1B)	110420286444487	203276803898887	0.615701370727528	-205914154017568	0.0197403407232178
12	Q6PIY5	C1orf228	Uncharacterized protein C1orf228 (p40)	842700773785659	199160863482574	0.627020089700718	-198554266276246	0.0235420642290408
13	Q6ZMJ4	IL34	Interleukin-34 (IL-34)	265775886305055	164694960675322	0.632121826203223	-195236911367693	0.0254471986434107
14	Q9Y2J8	PADI2	Protein-arginine deiminase type-2 (EC 3.5.3.15) (PAD-H19) (Peptidylarginine deiminase II) (Protein-arginine deiminase type II)	405202947572676	211414900767914	0.633867982829606	-194101489878796	0.0261282351265091
15	P18510	IL1RN	Interleukin-1 receptor antagonist protein (IL-1RN) (IL-1ra) (IRAP) (ICIL-1RA) (IL1 inhibitor) (Anakinra)	104833108360039	17075647584891	0.634566825496766	-193647074181107	0.0264050363058925
16	O14788	TNFSF11	Tumor necrosis factor ligand superfamily member 11 (Osteoclast differentiation factor) (ODF) (Osteoprotegerin ligand) (OPGL) (Receptor activator of nuclear factor kappa-B ligand) (RANKL) (TNF-related activation-induced cytokine) (TRANCE) (CD antigen CD254) [Cleaved into: Tumor necrosis factor ligand superfamily member 11, membrane form
17	P51684	CCR6	C-C chemokine receptor type 6 (C-C CKR-6) (CC-CKR-6) (CCR-6) (Chemokine receptor-like 3) (CKR-L3) (DRY6) (G-protein coupled receptor 29) (GPR-CY4) (GPRCY4) (LARC receptor) (CD antigen CD196)	193542023168323	55154199889363	0.637857002421701	-19150766839906	0.0277413624106653
18	Q9UNA0	ADAMTS5	A disintegrin and metalloproteinase with thrombospondin motifs 5 (ADAM-TS 5) (ADAM-TS5) (ADAMTS-5) (EC 3.4.24.-) (A disintegrin and metalloproteinase with thrombospondin motifs 11) (ADAM-TS 11) (ADAMTS-11) (ADMP-2) (Aggrecanase-2)	918773930084267	340099385045991	0.638790737286166	-190900516317724	0.0281307128062267
19	P36222	CHI3L1	Chitinase-3-like protein 1 (39 kDa synovial protein) (Cartilage glycoprotein 39) (CGP-39) (GP-39) (hCGP-39) (YKL-40)	213196465836325	58108234200438	0.639047559587211	-190733520095835	0.0282385973195125
20	E7EX88	ACAN	Aggrecan core protein	825727674195	315421683833913	0.639586888585505	-19038282662138	0.0284662769670384
21	P01583	IL1A	Interleukin-1 alpha (IL-1 alpha) (Hematopoietin-1)	346713974338945	542738426397512	0.640691859167649	-189664330167734	0.0289375157464494
22	P01023	A2M	Alpha-2-macroglobulin (Alpha-2-M) (C3 and PZP-like alpha-2-macroglobulin domain-containing protein 5)	613632830015802	108060656634173	0.647004437027371	-185559637356122	0.0317555554919512
23	Q6ISS4	LAIR2	Leukocyte-associated immunoglobulin-like receptor 2 (LAIR-2) (CD antigen CD306)	708328564734472	600290966778886	0.647332106882878	-185346573195906	0.0319078167198577
24	P01584	IL1B	Interleukin-1 beta (IL-1 beta) (Catabolin)	730469084841674	107907877850034	0.649623425022946	-183856665695729	0.0329894746365028
25	Q15782	CHI3L2	Chitinase-3-like protein 2 (Chondrocyte protein 39) (YKL-39)	997697272627183	727586353676391	0.649992852174056	-183616449257171	0.0331666661859411
26	P49682	CXCR3	C-X-C chemokine receptor type 3 (CXC-R3) (CXCR-3) (CKR-L2) (G protein-coupled receptor 9) (Interferon-inducible protein 10 receptor) (IP-10 receptor) (CD antigen CD183)	369911885981371	741401882601525	0.653622468660694	-181256326177079	0.034949604224901
27	Q7Z7M9	GALNT5	Polypeptide N-acetylgalactosaminyltransferase 5 (EC 2.4.1.41) (Polypeptide GalNAc transferase 5) (GalNAc-T5) (pp-GaNTase 5) (Protein-UDP acetylgalactosaminyltransferase 5) (UDP-GalNAc:polypeptide N-acetylgalactosaminyltransferase 5)	165745431740387	215613602130766	0.653845115942587	-181111551931467	0.0350614858476864
28	Q7Z591	AKNA	AT-hook-containing transcription factor	381418606546475	362484077192446	0.655962736107881	-179734589862505	0.0361403619182387
29	Q9NPF7	IL23A	Interleukin-23 subunit alpha (IL-23 subunit alpha) (IL-23-A) (Interleukin-23 subunit p19) (IL-23p19)	636667538326549	101114276232313	0.660086939705711	-177052866288106	0.0383195569448305
30	Q86WB7	UNC93A	Protein unc-93 homolog A (HmUnc-93A) (Unc-93A)	173511692939714	198899760127915	0.662483657485197	-175494423689927	0.0396344232302329
31	Q9UM07	PADI4	Protein-arginine deiminase type-4 (EC 3.5.3.15) (HL-60 PAD) (Peptidylarginine deiminase IV) (Protein-arginine deiminase type IV)	906261286056449	272279832681909	0.66293004345101	-17520416552507	0.0398833227506967
32	P98066	TNFAIP6	Tumor necrosis factor-inducible gene 6 protein (Hyaluronate-binding protein) (TNF-stimulated gene 6 protein) (TSG-6) (Tumor necrosis factor alpha-induced protein 6) (TNF alpha-induced protein 6)	573381454340225	197558487935725	0.664790929329459	-173994142447614	0.0409346519417176
33	A1L4H1	SSC5D	Soluble scavenger receptor cysteine-rich domain-containing protein SSC5D (Soluble scavenger protein with 5 SRCR domains) (SSc5D)	227706927816886	228319807738845	0.665844486520778	-173309077055008	0.0415397682713435
34	P02745	C1QA	Complement C1q subcomponent subunit A	642144819786874	975260829316942	0.66614940686852	-173110805542592	0.0417162469494876
35	Q12918	KLRB1	Killer cell lectin-like receptor subfamily B member 1 (C-type lectin domain family 5 member B) (HNKR-P1a) (NKR-P1A) (Natural killer cell surface protein P1A) (CD antigen CD161)	10020701078849	275958022794109	0.669010303080476	-17125053539988	0.0434017893951634
36	P13725	OSM	Oncostatin-M (OSM)	203997458780141	441225467012805	0.669790435678455	-17074326170945	0.0438708360956964
37	P40933	IL15	Interleukin-15 (IL-15)	680662040180165	962493952801403	0.673755403081358	-168165079933536	0.046318286915659
38	Q9NQ79	CRTAC1	Cartilage acidic protein 1 (68 kDa chondrocyte-expressed protein) (CEP-68) (ASPIC)	604121148896694	397739057096915	0.674030982921304	-167985886803061	0.0464923891297212
39	Q9NYY1	IL20	Interleukin-20 (IL-20) (Cytokine Zcyto10)	500798073142073	161450438924149	0.67663559682331	-166292261758242	0.0481639631606325
40	P19827	ITIH1	Inter-alpha-trypsin inhibitor heavy chain H1 (ITI heavy chain H1) (ITI-HC1) (Inter-alpha-inhibitor heavy chain 1) (Inter-alpha-trypsin inhibitor complex component III) (Serum-derived hyaluronan-associated protein) (SHAP)	168221316861279	758531300578172	0.678272309736355	-165228004987373	0.04923873715799
41	P24158	PRTN3	Myeloblastin (EC 3.4.21.76) (AGP7) (C-ANCA antigen) (Leukocyte proteinase 3) (PR-3) (PR3) (Neutrophil proteinase 4) (NP-4) (P29) (Wegener autoantigen)	551404599581811	804415322690251	0.679081400377834	-164701901608718	0.0497770686275802
42	Q16674	MIA	Melanoma-derived growth regulatory protein (Melanoma inhibitory activity protein)	314218795489922	114895262152156	0.679136974000984	-164665765396773	0.0498142163990418
43	P80511	S100A12	Protein S100-A12 (CGRP) (Calcium-binding protein in amniotic fluid 1) (CAAF1) (Calgranulin-C) (CAGC) (Extracellular newly identified RAGE-binding protein) (EN-RAGE) (Migration inhibitory factor-related protein 6) (MRP-6) (p6) (Neutrophil S100 protein) (S100 calcium-binding protein A12) [Cleaved into: Calcitermin]	104468459853921	258487023702255	0.679720030864488	-164286638300115	0.0502052908793601
44	Q6GTX8	LAIR1	Leukocyte-associated immunoglobulin-like receptor 1 (LAIR-1) (hLAIR1) (CD antigen CD305)	24566136353934	951106747155755	0.681285456120437	-163268735640061	0.0512673839752405
45	Q9GZX6	IL22	Interleukin-22 (IL-22) (Cytokine Zcyto18) (IL-10-related T-cell-derived-inducible factor) (IL-TIF)	381492618138587	613492853906454	0.68188567537448	-16287844886464	0.0516793247460773
46	Q5TYW1	ZNF658	Zinc finger protein 658	229634228829367	180877635008045	0.684887867423791	-160926302467759	0.0537794202533406
47	Q96PJ5	FCRL4	Fc receptor-like protein 4 (FcR-like protein 4) (FcRL4) (Fc receptor homolog 4) (FcRH4) (IFGP family protein 2) (hIFGP2) (Immune receptor translocation-associated protein 1) (CD antigen CD307d)	140134874784137	602212037191288	0.688244076528425	-158743959898338	0.0562065583517294
48	Q6UVW9	CLEC2A	C-type lectin domain family 2 member A (Keratinocyte-associated C-type lectin) (KACL) (Proliferation-induced lymphocyte-associated receptor) (PILAR)	285029120000747	200152327530418	0.688685507719742	-158456923527764	0.056532119729648
49	Q1EHB4	SLC5A12	Sodium-coupled monocarboxylate transporter 2 (Electroneutral sodium monocarboxylate cotransporter) (Low-affinity sodium-lactate cotransporter) (Solute carrier family 5 member 12)	366751590320287	237730638702088	0.688814346875774	-158373147110368	0.0566274199369329
50	O95944	NCR2	Natural cytotoxicity triggering receptor 2 (Lymphocyte antigen 95 homolog) (NK cell-activating receptor) (Natural killer cell p44-related protein) (NK-p44) (NKp44) (CD antigen CD336)	709243491340889	181317955854598	0.689763961347219	-157755669467896	0.0573337438574645
51	Q9HBE4	IL21	Interleukin-21 (IL-21) (Za11)	35259136039157	533076055973886	0.6934691770221	-155346388745483	0.0601561751092379
52	P08571	CD14	Monocyte differentiation antigen CD14 (Myeloid cell-specific leucine-rich glycoprotein) (CD antigen CD14) [Cleaved into: Monocyte differentiation antigen CD14, urinary form
53	P16035	TIMP2	Metalloproteinase inhibitor 2 (CSC-21K) (Tissue inhibitor of metalloproteinases 2) (TIMP-2)	670144876984499	824590282516941	0.694799475763606	-154481374831533	0.0611956604217061
54	Q07108	CD69	Early activation antigen CD69 (Activation inducer molecule) (AIM) (BL-AC/P26) (C-type lectin domain family 2 member C) (EA1) (Early T-cell activation antigen p60) (GP32/28) (Leukocyte surface antigen Leu-23) (MLR-3) (CD antigen CD69)	513324424967165	684861553616366	0.694862176269536	-154440604432863	0.0612449983439276
55	O00300	TNFRSF11B	Tumor necrosis factor receptor superfamily member 11B (Osteoclastogenesis inhibitory factor) (Osteoprotegerin)	688028867162431	837627040565331	0.695182346779972	-15423241664938	0.0614974196049843
56	Q5VWK5	IL23R	Interleukin-23 receptor (IL-23 receptor) (IL-23R)	167614325477729	312758472282495	0.695598756492641	-153961650253739	0.0618269302415002
57	Q12841	FSTL1	Follistatin-related protein 1 (Follistatin-like protein 1)	448908091514546	123355993568963	0.697059253914209	-153011975905017	0.0629935441077124
58	P78556	CCL20	C-C motif chemokine 20 (Beta-chemokine exodus-1) (CC chemokine LARC) (Liver and activation-regulated chemokine) (Macrophage inflammatory protein 3 alpha) (MIP-3-alpha) (Small-inducible cytokine A20) [Cleaved into: CCL20(1-67)
59	P10809	HSPD1	60 kDa heat shock protein, mitochondrial (EC 3.6.4.9) (60 kDa chaperonin) (Chaperonin 60) (CPN60) (Heat shock protein 60) (HSP-60) (Hsp60) (HuCHA60) (Mitochondrial matrix protein P1) (P60 lymphocyte protein)	650102298289188	792195806145627	0.697558245925476	-152687511166963	0.0633960347331631
60	Q8NFW1	COL22A1	Collagen alpha-1(XXII) chain	328086438026568	194291879040519	0.699089204459472	-151692020160117	0.0646434162485584
61	P55774	CCL18	C-C motif chemokine 18 (Alternative macrophage activation-associated CC chemokine 1) (AMAC-1) (CC chemokine PARC) (Dendritic cell chemokine 1) (DC-CK1) (Macrophage inflammatory protein 4) (MIP-4) (Pulmonary and activation-regulated chemokine) (Small-inducible cytokine A18) [Cleaved into: CCL18(1-68)
62	Q8N3T1	GALNT15	Polypeptide N-acetylgalactosaminyltransferase 15 (EC 2.4.1.41) (Polypeptide GalNAc transferase-like protein 2) (GalNAc-T-like protein 2) (pp-GaNTase-like protein 2) (Polypeptide N-acetylgalactosaminyltransferase-like protein 2) (Protein-UDP acetylgalactosaminyltransferase-like protein 2) (UDP-GalNAc:polypeptide N-acetylgalactosaminyltransferase-like protein 2)	415481344098331	215613602130766	0.704198599107938	-148369685616085	0.068944680352544
63	Q9H2A7	CXCL16	C-X-C motif chemokine 16 (Scavenger receptor for phosphatidylserine and oxidized low density lipoprotein) (SR-PSOX) (Small-inducible cytokine B16) (Transmembrane chemokine CXCL16)	822020411693704	17635894392748	0.704238019012799	-148344053203509	0.0689787026526442
64	P78367	NKX3-2	Homeobox protein Nkx-3.2 (Bagpipe homeobox protein homolog 1) (Homeobox protein NK-3 homolog B)	820309686208427	34720879309053	0.704428642428351	-148220102167826	0.0691434074101217
65	Q8TAQ9	SUN3	SUN domain-containing protein 3 (Sad1/unc-84 domain-containing protein 1)	351243464323651	190125551277472	0.704820644888212	-147965206352696	0.0694830622971833
66	Q8NHW4	CCL4L1	C-C motif chemokine 4-like (Lymphocyte activation gene 1 protein) (LAG-1) (Macrophage inflammatory protein 1-beta) (MIP-1-beta) (Monocyte adherence-induced protein 5-alpha) (Small-inducible cytokine A4-like)	198398848764014	630231812278174	0.70693379965329	-146591147867116	0.0713362021956497
67	P13501	CCL5	C-C motif chemokine 5 (EoCP) (Eosinophil chemotactic cytokine) (SIS-delta) (Small-inducible cytokine A5) (T cell-specific protein P228) (TCP228) (T-cell-specific protein RANTES) [Cleaved into: RANTES(3-68)
68	P13232	IL7	Interleukin-7 (IL-7)	57926267233665	6789771478091	0.708099304523135	-145833289577291	0.0723744035759623
69	Q5U5Z8	AGBL2	Cytosolic carboxypeptidase 2 (EC 3.4.17.-) (ATP/GTP-binding protein-like 2)	485130387473156	11686516806008	0.708472322557957	-145590738201267	0.0727091123536349
70	Q9NR99	MXRA5	Matrix-remodeling-associated protein 5 (Adhesion protein with leucine-rich repeats and immunoglobulin domains related to perlecan) (Adlican)	476841686164507	225745717919521	0.708529099810974	-145553819340621	0.0727601623104103
71	P10145	CXCL8	Interleukin-8 (IL-8) (C-X-C motif chemokine 8) (Chemokine (C-X-C motif) ligand 8) (Emoctakin) (Granulocyte chemotactic protein 1) (GCP-1) (Monocyte-derived neutrophil chemotactic factor) (MDNCF) (Monocyte-derived neutrophil-activating peptide) (MONAP) (Neutrophil-activating protein 1) (NAP-1) (Protein 3-10C) (T-cell chemotactic factor) [Cleaved into: MDNCF-a (GCP/IL-8 protein IV) (IL8/NAP1 form I)
72	O95498	VNN2	Vascular non-inflammatory molecule 2 (Vanin-2) (EC 3.5.1.92) (Glycosylphosphatidyl inositol-anchored protein GPI-80) (Protein FOAP-4)	86021062126816	338744022239735	0.709617106197986	-144846353691087	0.0737437282597377
73	P51679	CCR4	C-C chemokine receptor type 4 (C-C CKR-4) (CC-CKR-4) (CCR-4) (CCR4) (K5-5) (CD antigen CD194)	248187087319474	367911777345218	0.709703027190719	-144790484395045	0.0738218323800881
74	P05231	IL6	Interleukin-6 (IL-6) (B-cell stimulatory factor 2) (BSF-2) (CTL differentiation factor) (CDF) (Hybridoma growth factor) (Interferon beta-2) (IFN-beta-2)	12914186772344	128856841489314	0.710098684951181	-144533211755988	0.0741823103055253
75	Q8IX30	SCUBE3	Signal peptide, CUB and EGF-like domain-containing protein 3	409704063531095	196345436518044	0.711208809509975	-143811363978782	0.0752009065767687
76	Q13103	SPP2	Secreted phosphoprotein 24 (Spp-24) (Secreted phosphoprotein 2)	120207810979861	42150065229921	0.711354103958166	-143716887666519	0.0753350070802732
77	P58397	ADAMTS12	A disintegrin and metalloproteinase with thrombospondin motifs 12 (ADAM-TS 12) (ADAM-TS12) (ADAMTS-12) (EC 3.4.24.-)	109516726738073	390519995209265	0.712273785391293	-14311887369324	0.0761880653272762
78	Q7L7V1	DHX32	Putative pre-mRNA-splicing factor ATP-dependent RNA helicase DHX32 (EC 3.6.4.13) (DEAD/H box 32) (DEAD/H helicase-like protein 1) (DHLP1) (DEAH box protein 32) (HuDDX32)	440433745712179	202938211736137	0.712759330401258	-142803152737965	0.0766413920913143
79	Q9NV23	OLAH	S-acyl fatty acid synthase thioesterase, medium chain (EC 3.1.2.14) (Augmented in rheumatoid arthritis 1) (AURA1) (Oleoyl-ACP hydrolase) (Thioesterase II) (Thioesterase domain-containing protein 1)	442427538529705	202742954318972	0.713111631842472	-142574072126936	0.0769715987626682
80	Q2M3T9	HYAL4	Hyaluronidase-4 (Hyal-4) (EC 3.2.1.35) (Chondroitin sulfate endo-beta-N-acetylgalactosaminidase) (Chondroitin sulfate hydrolase) (CSHY) (Hyaluronoglucosaminidase-4)	362357077899934	175193175821538	0.713416474472329	-142375851149825	0.0772581947310113
81	Q6UXB8	PI16	Peptidase inhibitor 16 (PI-16) (Cysteine-rich secretory protein 9) (CRISP-9) (PSP94-binding protein)	352279956208095	171702596053644	0.713416820367887	-142375626234577	0.0772585203824706
82	O43866	CD5L	CD5 antigen-like (Apoptosis inhibitor expressed by macrophages) (hAIM) (CT-2) (IgM-associated peptide) (SP-alpha)	126800718229084	420683668121179	0.715044722678269	-141317098473032	0.0788027278264271
83	Q07325	CXCL9	C-X-C motif chemokine 9 (Gamma-interferon-induced monokine) (Monokine induced by interferon-gamma) (HuMIG) (MIG) (Small-inducible cytokine B9)	327278448937728	422545126808698	0.717351279068501	-139817282447796	0.0810305876529729
84	P22894	MMP8	Neutrophil collagenase (EC 3.4.24.34) (Matrix metalloproteinase-8) (MMP-8) (PMNL collagenase) (PMNL-CL)	271901863976477	369622769857515	0.717459356269408	-139747006291284	0.0811361315296146
85	P02778	CXCL10	C-X-C motif chemokine 10 (10 kDa interferon gamma-induced protein) (Gamma-IP10) (IP-10) (Small-inducible cytokine B10) [Cleaved into: CXCL10(1-73)]	925416266797732	887965206517261	0.717811173778124	-13951824035269	0.0814804209599017
86	P06702	S100A9	Protein S100-A9 (Calgranulin-B) (Calprotectin L1H subunit) (Leukocyte L1 complex heavy chain) (Migration inhibitory factor-related protein 14) (MRP-14) (p14) (S100 calcium-binding protein A9)	289112256131063	384327820735549	0.718112141956554	-139322538700215	0.081775822557372
87	Q96IU2	ZBED3	Zinc finger BED domain-containing protein 3 (Axin-interacting protein)	433485789277449	188211325882381	0.718141908434527	-139303183335279	0.0818050822981918
88	P08246	ELANE	Neutrophil elastase (EC 3.4.21.37) (Bone marrow serine protease) (Elastase-2) (Human leukocyte elastase) (HLE) (Medullasin) (PMN elastase)	565323957875486	618428608058241	0.718948123554316	-138778949736843	0.0826005769325642
89	Q96F46	IL17RA	Interleukin-17 receptor A (IL-17 receptor A) (IL-17RA) (CDw217) (CD antigen CD217)	752133541091188	144763985273113	0.719159280082547	-138641647242867	0.0828098847049804
90	P09238	MMP10	Stromelysin-2 (SL-2) (EC 3.4.24.22) (Matrix metalloproteinase-10) (MMP-10) (Transin-2)	129001936928688	213087134102462	0.719322739834513	-138535359117193	0.0829721871461918
91	P51888	PRELP	Prolargin (Proline-arginine-rich end leucine-rich repeat protein)	11707571145945	379154942174419	0.719346640922312	-138519817665592	0.0829959390496905
92	Q9H3S1	SEMA4A	Semaphorin-4A (Semaphorin-B) (Sema B)	134128532018021	415074626957398	0.72002516563301	-138078613522944	0.0836723638795428
93	P35542	SAA4	Serum amyloid A-4 protein (Constitutively expressed serum amyloid A protein) (C-SAA)	188321721032573	529157949700781	0.720170460705614	-137984136804663	0.0838177462055932
94	P42830	CXCL5	C-X-C motif chemokine 5 (ENA-78(1-78)) (Epithelial-derived neutrophil-activating protein 78) (Neutrophil-activating peptide ENA-78) (Small-inducible cytokine B5) [Cleaved into: ENA-78(8-78)
95	P08311	CTSG	Cathepsin G (CG) (EC 3.4.21.20)	219790875694462	309840340826096	0.720444503174811	-137805943334675	0.0840924695154937
96	P10147	CCL3	C-C motif chemokine 3 (G0/G1 switch regulatory protein 19-1) (Macrophage inflammatory protein 1-alpha) (MIP-1-alpha) (PAT 464.1) (SIS-beta) (Small-inducible cytokine A3) (Tonsillar lymphocyte LD78 alpha protein) [Cleaved into: MIP-1-alpha(4-69) (LD78-alpha(4-69))]	68751128076469	700928357288655	0.721213460793843	-137305936066422	0.0848669467740085
97	P56199	ITGA1	Integrin alpha-1 (CD49 antigen-like family member A) (Laminin and collagen receptor) (VLA-1) (CD antigen CD49a)	876640310703817	157902135419411	0.721781131562014	-136936813629716	0.085442114607931
98	O95150	TNFSF15	Tumor necrosis factor ligand superfamily member 15 (TNF ligand-related molecule 1) (Vascular endothelial cell growth inhibitor) [Cleaved into: Tumor necrosis factor ligand superfamily member 15, membrane form
99	Q99616	CCL13	C-C motif chemokine 13 (CK-beta-10) (Monocyte chemoattractant protein 4) (Monocyte chemotactic protein 4) (MCP-4) (NCC-1) (Small-inducible cytokine A13) [Cleaved into: C-C motif chemokine 13, long chain
100	O14684	PTGES	Prostaglandin E synthase (EC 5.3.99.3) (Microsomal glutathione S-transferase 1-like 1) (MGST1-L1) (Microsomal prostaglandin E synthase 1) (MPGES-1) (p53-induced gene 12 protein)	984559408067409	168946778745499	0.723627514841919	-135736220726956	0.0873330751853813

## Sheet: Meniscus
	Uniprot	GN	PN	FP	FPT	WCD	Z	P
1	Q9UNA0	ADAMTS5	A disintegrin and metalloproteinase with thrombospondin motifs 5 (ADAM-TS 5) (ADAM-TS5) (ADAMTS-5) (EC 3.4.24.-) (A disintegrin and metalloproteinase with thrombospondin motifs 11) (ADAM-TS 11) (ADAMTS-11) (ADMP-2) (Aggrecanase-2)	918773930084267	352428581044193	0.417343195584677	-255101647436886	0.00537046242610018
2	O75173	ADAMTS4	A disintegrin and metalloproteinase with thrombospondin motifs 4 (ADAM-TS 4) (ADAM-TS4) (ADAMTS-4) (EC 3.4.24.82) (ADMP-1) (Aggrecanase-1)	919043406980923	275615960193242	0.4451775592813	-237595504171091	0.00875179767081056
3	Q92954	PRG4	Proteoglycan 4 (Lubricin) (Megakaryocyte-stimulating factor) (Superficial zone proteoglycan) [Cleaved into: Proteoglycan 4 C-terminal part]	714442565065997	241033825538691	0.447594005497773	-236075704612505	0.00911883717309254
4	P45452	MMP13	Collagenase 3 (EC 3.4.24.-) (Matrix metalloproteinase-13) (MMP-13)	463458586203495	892806839411863	0.469639953102469	-222210127464612	0.0131382310812353
5	Q9HCJ1	ANKH	Progressive ankylosis protein homolog (ANK)	28261164311444	118539916867398	0.47700486549366	-217578039845672	0.0147858425306709
6	O43189	PHF1	PHD finger protein 1 (Protein PHF1) (hPHF1) (Polycomb-like protein 1) (hPCl1)	857728717756397	190593668860998	0.48314517062604	-21371615665284	0.0162924264177328
7	Q9UIJ7	AK3	GTP:AMP phosphotransferase AK3, mitochondrial (EC 2.7.4.10) (Adenylate kinase 3) (AK 3) (Adenylate kinase 3 alpha-like 1)	288100737559271	987796133153734	0.496164724027983	-205527639408643	0.0199261580114848
8	Q03692	COL10A1	Collagen alpha-1(X) chain	472097343898616	11859265306054	0.502714394411137	-201408290056132	0.0220004152396207
9	P24043	LAMA2	Laminin subunit alpha-2 (Laminin M chain) (Laminin-12 subunit alpha) (Laminin-2 subunit alpha) (Laminin-4 subunit alpha) (Merosin heavy chain)	741762364848632	145510769348843	0.505210577186854	-199838340990093	0.022837554422187
10	P02458	COL2A1	Collagen alpha-1(II) chain (Alpha-1 type II collagen) [Cleaved into: Collagen alpha-1(II) chain
11	Q9BYE4	SPRR2G	Small proline-rich protein 2G (SPR-2G)	226789246965064	221606136112595	0.514778268455997	-19382083773742	0.026298902552309
12	P00740	F9	Coagulation factor IX (EC 3.4.21.22) (Christmas factor) (Plasma thromboplastin component) (PTC) [Cleaved into: Coagulation factor IXa light chain
13	Q8WXI8	CLEC4D	C-type lectin domain family 4 member D (C-type lectin superfamily member 8) (C-type lectin-like receptor 6) (CLEC-6)	396186076726002	957748541011989	0.515688863986024	-193248127831795	0.0266500653146226
14	E7EX88	ACAN	Aggrecan core protein	825727674195	134362759568335	0.520180181840831	-190423358612155	0.0284398846947265
15	Q9BV20	MRI1	Methylthioribose-1-phosphate isomerase (M1Pi) (MTR-1-P isomerase) (EC 5.3.1.23) (Mediator of RhoA-dependent invasion) (S-methyl-5-thioribose-1-phosphate isomerase) (Translation initiation factor eIF-2B subunit alpha/beta/delta-like protein)	33820994527519	796741911959554	0.526105757210839	-18669652754498	0.0309532185979324
16	A0A0G2JPK4	SERPINA2	Putative alpha-1-antitrypsin-related protein	423260989786226	795862361663873	0.538498812669996	-178902039884561	0.0368057652092453
17	O75339	CILP	Cartilage intermediate layer protein 1 (CILP-1) (Cartilage intermediate-layer protein) [Cleaved into: Cartilage intermediate layer protein 1 C1
18	Q7Z4N8	P4HA3	Prolyl 4-hydroxylase subunit alpha-3 (4-PH alpha-3) (EC 1.14.11.2) (Procollagen-proline,2-oxoglutarate-4-dioxygenase subunit alpha-3)	335966472073519	180770437141107	0.548204257290468	-172797898046218	0.0419959964579309
19	Q6VUC0	TFAP2E	Transcription factor AP-2-epsilon (AP2-epsilon) (Activating enhancer-binding protein 2-epsilon)	418403994867738	199615737265444	0.549975961238373	-171683602656725	0.0430045681844471
20	P10600	TGFB3	Transforming growth factor beta-3 (TGF-beta-3) [Cleaved into: Latency-associated peptide (LAP)]	294539581252181	279514443461877	0.553830255498703	-169259483023696	0.0452663078974257
21	Q6UXH9	PAMR1	Inactive serine protease PAMR1 (Peptidase domain-containing protein associated with muscle regeneration 1) (Regeneration-associated muscle protease homolog)	150658194346137	384727720764667	0.554528425934473	-168820375745881	0.045686061096604
22	Q15003	NCAPH	Condensin complex subunit 2 (Barren homolog protein 1) (Chromosome-associated protein H) (hCAP-H) (Non-SMC condensin I complex subunit H) (XCAP-H homolog)	109428805750865	321262151250219	0.554799638929666	-168649799058692	0.0458499608975941
23	Q8WVF2	UCMA	Unique cartilage matrix-associated protein [Cleaved into: Unique cartilage matrix-associated protein C-terminal fragment (Ucma-C) (Gla-rich protein) (GRP)]	490477939440629	200597721940172	0.556987158528225	-167273980595352	0.0471892646632946
24	Q2I0M4	LRRC26	Leucine-rich repeat-containing protein 26 (BK channel auxiliary gamma subunit LRRC26) (Cytokeratin-associated protein in cancer)	60042167222103	218931867746245	0.559165527452863	-165903917356397	0.0485539494085773
25	P21810	BGN	Biglycan (Bone/cartilage proteoglycan I) (PG-S1)	166082472856632	150292256062543	0.55948366278392	-165703829337712	0.0487558666654164
26	P49069	CAMLG	Calcium signal-modulating cyclophilin ligand (CAML)	224775623182915	456344254743539	0.559521088808725	-165680290615604	0.0487796646391837
27	P48436	SOX9	Transcription factor SOX-9	455804482479866	398271210687411	0.563648871087613	-163084163442308	0.0514618699039006
28	Q8WTQ1	DEFB104A	Beta-defensin 104 (Beta-defensin 4) (BD-4) (DEFB-4) (hBD-4) (Defensin, beta 104)	634297026186662	213982088996788	0.563818698827609	-162977351992286	0.0515746861518993
29	Q9BWK5	MRI	Modulator of retrovirus infection homolog	314030894208926	255097109727945	0.572319405397712	-157630918041121	0.0574772834758035
30	Q06828	FMOD	Fibromodulin (FM) (Collagen-binding 59 kDa protein) (Keratan sulfate proteoglycan fibromodulin) (KSPG fibromodulin)	513933837334179	62906124014861	0.574571018490001	-156214788619145	0.0591265770772175
31	Q9C0K1	SLC39A8	Zinc transporter ZIP8 (BCG-induced integral membrane protein in monocyte clone 103 protein) (LIV-1 subfamily of ZIP zinc transporter 6) (LZT-Hs6) (Solute carrier family 39 member 8) (Zrt- and Irt-like protein 8) (ZIP-8)	227060212598	390171713828028	0.575380663106583	-155705570775808	0.0597286298673748
32	Q86W47	KCNMB4	Calcium-activated potassium channel subunit beta-4 (BK channel subunit beta-4) (BKbeta4) (Hbeta4) (Calcium-activated potassium channel, subfamily M subunit beta-4) (Charybdotoxin receptor subunit beta-4) (K(VCA)beta-4) (Maxi K channel subunit beta-4) (Slo-beta-4)	833022645234675	218931867746245	0.575458032653983	-155656909976662	0.0597864124795995
33	P49747	COMP	Cartilage oligomeric matrix protein (COMP) (Thrombospondin-5) (TSP5)	762554022774584	777711769272521	0.57618752316176	-155198104254377	0.0603333798565014
34	Q8NFR9	IL17RE	Interleukin-17 receptor E (IL-17 receptor E) (IL-17RE)	79252216284781	210628130444121	0.576342686637984	-155100515745654	0.0604502240004718
35	Q9H7M9	VSIR	V-type immunoglobulin domain-containing suppressor of T-cell activation (Platelet receptor Gi24) (Stress-induced secreted protein-1) (Sisp-1) (V-set domain-containing immunoregulatory receptor) (V-set immunoregulatory receptor)	245300447995895	401466900287097	0.576948047111766	-154719780360539	0.0609077777272019
36	Q8TAD2	IL17D	Interleukin-17D (IL-17D) (Interleukin-27) (IL-27)	834326971837941	210628130444121	0.578979483417957	-15344212891504	0.0624630217498369
37	Q9NQ79	CRTAC1	Cartilage acidic protein 1 (68 kDa chondrocyte-expressed protein) (CEP-68) (ASPIC)	604121148896694	174557322332618	0.579058825277204	-153392227650183	0.0625243874711527
38	Q9UBU2	DKK2	Dickkopf-related protein 2 (Dickkopf-2) (Dkk-2) (hDkk-2)	2683624356745	406500040610496	0.580859847352915	-152259492918903	0.0639300396038896
39	Q14767	LTBP2	Latent-transforming growth factor beta-binding protein 2 (LTBP-2)	292215703458447	425592306770657	0.5812169324524	-152034907834875	0.0642116326517043
40	Q96PQ0	SORCS2	VPS10 domain-containing receptor SorCS2	772863514081926	195085856914014	0.581839096467064	-151643604031625	0.0647045658474508
41	P22413	ENPP1	Ectonucleotide pyrophosphatase/phosphodiesterase family member 1 (E-NPP 1) (Membrane component chromosome 6 surface marker 1) (Phosphodiesterase I/nucleotide pyrophosphatase 1) (Plasma-cell membrane glycoprotein PC-1) [Includes: Alkaline phosphodiesterase I (EC 3.1.4.1)
42	Q8IUL8	CILP2	Cartilage intermediate layer protein 2 (CILP-2) [Cleaved into: Cartilage intermediate layer protein 2 C1
43	O15217	GSTA4	Glutathione S-transferase A4 (EC 2.5.1.18) (GST class-alpha member 4) (Glutathione S-transferase A4-4)	31608211447159	404106535105588	0.591054870074193	-145847435855124	0.0723549189151758
44	P51888	PRELP	Prolargin (Proline-arginine-rich end leucine-rich repeat protein)	11707571145945	219262063801092	0.593292732597772	-144439954715123	0.0743133090217541
45	P08254	MMP3	Stromelysin-1 (SL-1) (EC 3.4.24.17) (Matrix metalloproteinase-3) (MMP-3) (Transin-1)	800457465253252	521804038705498	0.598485023236231	-141174315709137	0.0790128004919869
46	Q8TAF8	LHFPL5	Tetraspan membrane protein of hair cell stereocilia (Lipoma HMGIC fusion partner-like 5 protein)	108138329488287	194256736691136	0.60003199423627	-140201363848268	0.0804555870254587
47	O60938	KERA	Keratocan (KTN) (Keratan sulfate proteoglycan keratocan)	123318950335557	205627580122758	0.602054634703092	-138929244457528	0.0823719202206824
48	Q14872	MTF1	Metal regulatory transcription factor 1 (MRE-binding transcription factor) (Transcription factor MTF-1)	373280333075211	390171713828028	0.604754338493166	-137231292895231	0.0849830212473148
49	Q9NPH2	ISYNA1	Inositol-3-phosphate synthase 1 (IPS 1) (EC 5.5.1.4) (Myo-inositol 1-phosphate synthase) (MI-1-P synthase) (MIP synthase) (hIPS) (Myo-inositol 1-phosphate synthase A1) (hINO1)	117706667144981	780055116732644	0.604958445218792	-137102922021757	0.0851829236728758
50	O75962	TRIO	Triple functional domain protein (EC 2.7.11.1) (PTPRF-interacting protein)	719039655505782	567425764296287	0.607170751439435	-135711514261605	0.0873723138701307
51	P31274	HOXC9	Homeobox protein Hox-C9 (Homeobox protein Hox-3B)	13429207418354	202230380456088	0.608372516896814	-134955675956908	0.0885791010831775
52	O15460	P4HA2	Prolyl 4-hydroxylase subunit alpha-2 (4-PH alpha-2) (EC 1.14.11.2) (Procollagen-proline,2-oxoglutarate-4-dioxygenase subunit alpha-2)	118212292465872	180770437141107	0.611549637728318	-13295745774523	0.0918292394685074
53	Q15546	MMD	Monocyte to macrophage differentiation factor (Progestin and adipoQ receptor family member 11) (Progestin and adipoQ receptor family member XI)	16709285448336	221537625918471	0.612334445297589	-132463860913146	0.0926455219163601
54	P57082	TBX4	T-box transcription factor TBX4 (T-box protein 4)	151280984536161	202230380456088	0.615183123276164	-130672213532427	0.0956535490812747
55	Q6UXX9	RSPO2	R-spondin-2 (Roof plate-specific spondin-2) (hRspo2)	153554353876698	202230380456088	0.616046660613076	-130129100404348	0.09657943264998
56	Q8WTQ1	DEFB104A	Beta-defensin 104 (Beta-defensin 4) (BD-4) (DEFB-4) (hBD-4) (Defensin, beta 104)	170589018340659	213982088996788	0.616837955278541	-129631423578319	0.0974336230062553
57	O15335	CHAD	Chondroadherin (Cartilage leucine-rich protein)	138989625327784	1833183058462	0.619476896164995	-127971688233485	0.100322362489656
58	Q13201	MMRN1	Multimerin-1 (EMILIN-4) (Elastin microfibril interface located protein 4) (Elastin microfibril interfacer 4) (Endothelial cell multimerin) [Cleaved into: Platelet glycoprotein Ia*
59	Q32MZ4	LRRFIP1	Leucine-rich repeat flightless-interacting protein 1 (LRR FLII-interacting protein 1) (GC-binding factor 2) (TAR RNA-interacting protein)	183642153406168	205151838198007	0.625225312936506	-124356279286099	0.106830258548655
60	Q99814	EPAS1	Endothelial PAS domain-containing protein 1 (EPAS-1) (Basic-helix-loop-helix-PAS protein MOP2) (Class E basic helix-loop-helix protein 73) (bHLHe73) (HIF-1-alpha-like factor) (HLF) (Hypoxia-inducible factor 2-alpha) (HIF-2-alpha) (HIF2-alpha) (Member of PAS protein 2) (PAS domain-containing protein 2)	328448312949228	170070752603031	0.625867032397397	-123952676281509	0.10757524195332
61	Q9H4B4	PLK3	Serine/threonine-protein kinase PLK3 (EC 2.7.11.21) (Cytokine-inducible serine/threonine-protein kinase) (FGF-inducible kinase) (Polo-like kinase 3) (PLK-3) (Proliferation-related kinase)	476947789475581	358331542692493	0.629335692784233	-121771097196959	0.111666913049533
62	O00151	PDLIM1	PDZ and LIM domain protein 1 (C-terminal LIM domain protein 1) (Elfin) (LIM domain protein CLP-36)	155944003442635	176190729999912	0.629934240051775	-121394646909424	0.112384083187177
63	O75663	TIPRL	TIP41-like protein (Putative MAPK-activating protein PM10) (Type 2A-interacting protein) (TIP)	138959712532316	69348425702241	0.630845555514766	-120821484209197	0.113482317108435
64	Q8NBT0	POC1A	POC1 centriolar protein homolog A (Pix2) (Proteome of centriole protein 1A) (WD repeat-containing protein 51A)	137118313843503	160270644432145	0.631206259164048	-120594623274647	0.1139191113113
65	Q9UHF5	IL17B	Interleukin-17B (IL-17B) (Cytokine Zcyto7) (Interleukin-20) (IL-20) (Neuronal interleukin-17-related factor)	21323502406057	210628130444121	0.631738363327107	-120259961709814	0.114565647968756
66	Q96HS1	PGAM5	Serine/threonine-protein phosphatase PGAM5, mitochondrial (EC 3.1.3.16) (Bcl-XL-binding protein v68) (Phosphoglycerate mutase family member 5)	179236682247519	188211325882381	0.632006098786021	-120091572184112	0.114891947499394
67	Q8NAC3	IL17RC	Interleukin-17 receptor C (IL-17 receptor C) (IL-17RC) (Interleukin-17 receptor homolog) (IL17Rhom) (Interleukin-17 receptor-like protein) (IL-17RL) (ZcytoR14)	217034601502544	210628130444121	0.632823748883456	-119577319374061	0.115892539709075
68	P16619	CCL3L1	C-C motif chemokine 3-like 1 (G0/G1 switch regulatory protein 19-2) (LD78-beta(1-70)) (PAT 464.2) (Small-inducible cytokine A3-like 1) (Tonsillar lymphocyte LD78 beta protein) [Cleaved into: LD78-beta(3-70)
69	P13674	P4HA1	Prolyl 4-hydroxylase subunit alpha-1 (4-PH alpha-1) (EC 1.14.11.2) (Procollagen-proline,2-oxoglutarate-4-dioxygenase subunit alpha-1)	176684967150108	180770437141107	0.634988783771166	-118215642443602	0.118571819634861
70	P51854	TKTL1	Transketolase-like protein 1 (EC 2.2.1.1) (Transketolase 2) (TK 2) (Transketolase-related protein)	217834623118682	204412229177946	0.635965356616638	-117601436768607	0.119794567355401
71	Q07020	RPL18	60S ribosomal protein L18 (Large ribosomal subunit protein eL18)	211363053894024	200190004499128	0.63612950223105	-117498199034357	0.120000960541607
72	O75829	CNMD	Leukocyte cell-derived chemotaxin 1 (Chondromodulin) [Cleaved into: Chondrosurfactant protein (CH-SP)
73	Q14515	SPARCL1	SPARC-like protein 1 (High endothelial venule protein) (Hevin) (MAST 9)	187916939756056	1833183058462	0.637400475078698	-116698833437199	0.121607540312466
74	P40313	CTRL	Chymotrypsin-like protease CTRL-1 (EC 3.4.21.-)	279407940304892	233997570381853	0.638273365377493	-116149837857757	0.122719641091236
75	P02452	COL1A1	Collagen alpha-1(I) chain (Alpha-1 type I collagen)	388160084707321	180779538145262	0.638468553899905	-116027075998552	0.122969292720894
76	P15085	CPA1	Carboxypeptidase A1 (EC 3.4.17.1)	569019096850397	357972156302497	0.641367144450808	-114204036607171	0.126718620633634
77	Q6KF10	GDF6	Growth/differentiation factor 6 (GDF-6) (Bone morphogenetic protein 13) (BMP-13) (Growth/differentiation factor 16)	226807382490778	198134930756299	0.641520447079819	-114107618459598	0.126919110431155
78	O95450	ADAMTS2	A disintegrin and metalloproteinase with thrombospondin motifs 2 (ADAM-TS 2) (ADAM-TS2) (ADAMTS-2) (EC 3.4.24.14) (Procollagen I N-proteinase) (PC I-NP) (Procollagen I/II amino propeptide-processing enzyme) (Procollagen N-endopeptidase) (pNPI)	197310696501867	180770437141107	0.64174625086451	-113965601438916	0.127214819495125
79	Q96L92	SNX27	Sorting nexin-27	206613852842819	1833183058462	0.643253682283634	-113017517600027	0.129201208840553
80	P22004	BMP6	Bone morphogenetic protein 6 (BMP-6) (VG-1-related protein) (VG-1-R) (VGR-1)	122828671136133	574812311093532	0.643697782760236	-112738205069209	0.12979049234929
81	Q14623	IHH	Indian hedgehog protein (IHH) (HHG-2) [Cleaved into: Indian hedgehog protein N-product
82	Q9P0M4	IL17C	Interleukin-17C (IL-17C) (Cytokine CX2)	261359370156347	210628130444121	0.644474523990658	-112249681479864	0.130825630545588
83	Q16520	BATF	Basic leucine zipper transcriptional factor ATF-like (B-cell-activating transcription factor) (B-ATF) (SF-HT-activated gene 2 protein) (SFA-2)	232911625182713	195085856914014	0.644708323244224	-112102635789401	0.131138321523779
84	Q86VQ6	TXNRD3	Thioredoxin reductase 3 (EC 1.8.1.9) (Thioredoxin and glutathione reductase) (Thioredoxin reductase TR2)	223436030214306	185366109115253	0.647081753055697	-110609890966354	0.134341855304238
85	P35713	SOX18	Transcription factor SOX-18	235790342607806	190477407900386	0.647829403894923	-110139663486144	0.135362034697484
86	O75900	MMP23A	Matrix metalloproteinase-23 (MMP-23) (EC 3.4.24.-) (Femalysin) (MIFR-1) (Matrix metalloproteinase-21) (MMP-21) (Matrix metalloproteinase-22) (MMP-22) [Cleaved into: Matrix metalloproteinase-23, soluble form]	190421182949175	164628052882328	0.648540279246572	-109692565579193	0.136336946222497
87	Q70E73	RAPH1	Ras-associated and pleckstrin homology domains-containing protein 1 (RAPH1) (Amyotrophic lateral sclerosis 2 chromosomal region candidate gene 18 protein) (Amyotrophic lateral sclerosis 2 chromosomal region candidate gene 9 protein) (Lamellipodin) (Proline-rich EVH1 ligand 2) (PREL-2) (Protein RMO1)	21033246579235	174557322332618	0.649115722466728	-109330646350028	0.137129632984309
88	P31641	SLC6A6	Sodium- and chloride-dependent taurine transporter (Solute carrier family 6 member 6)	239922890510435	188211325882381	0.650110812987014	-108704794169593	0.138507811390394
89	Q0ZGT2	NEXN	Nexilin (F-actin-binding protein) (Nelin)	210797351007502	171702596053644	0.65085423257271	-10823722789376	0.139543570435793
90	O60356	NUPR1	Nuclear protein 1 (Candidate of metastasis 1) (Nuclear transcriptional regulator protein 1) (Protein p8)	262356234691886	194812456285605	0.652453534320996	-107231363134792	0.141789593092434
91	P03956	MMP1	Interstitial collagenase (EC 3.4.24.7) (Fibroblast collagenase) (Matrix metalloproteinase-1) (MMP-1) [Cleaved into: 22 kDa interstitial collagenase
92	Q96BK5	PINX1	PIN2/TERF1-interacting telomerase inhibitor 1 (Liver-related putative tumor suppressor) (Pin2-interacting protein X1) (Protein 67-11-3) (TRF1-interacting protein 1)	258762320747633	185680915987883	0.656314178935837	-104803249510125	0.147311817836295
93	P12110	COL6A2	Collagen alpha-2(VI) chain	31384384047203	210488001573153	0.656441331255528	-104723278336745	0.147496114309066
94	P17900	GM2A	Ganglioside GM2 activator (Cerebroside sulfate activator protein) (GM2-AP) (Sphingolipid activator protein 3) (SAP-3) [Cleaved into: Ganglioside GM2 activator isoform short]	248511881134824	177540250242348	0.658118569424857	-103668396249151	0.149941584293023
95	P35443	THBS4	Thrombospondin-4	261480499071305	1833183058462	0.658262343120616	-103577971228367	0.150152462207066
96	O15232	MATN3	Matrilin-3	321628798873594	209020678191574	0.658775807450023	-103255032999548	0.150907191405548
97	P34897	SHMT2	Serine hydroxymethyltransferase, mitochondrial (SHMT) (EC 2.1.2.1) (Glycine hydroxymethyltransferase) (Serine methylase)	302580425440824	199615737265444	0.659360880210284	-102887057367927	0.15177024888644
98	Q16099	GRIK4	Glutamate receptor ionotropic, kainate 4 (GluK4) (Excitatory amino acid receptor 1) (EAA1) (Glutamate receptor KA-1) (KA1)	356361232861858	219130158132246	0.660852937523095	-101948642918667	0.153986046320228
99	P04003	C4BPA	C4b-binding protein alpha chain (C4bp) (Proline-rich protein) (PRP)	155999912878165	592417040966065	0.662737059143891	-100763643563793	0.156814515278394
100	Q99788	CMKLR1	Chemokine-like receptor 1 (G-protein coupled receptor ChemR23) (G-protein coupled receptor DEZ)	353117882443103	209020678191574	0.665058989325268	-0.993032889154385	0.160346963449131

## Sheet: Cruciate Ligament
	Uniprot	GN	PN	FP	FPT	WCD	Z	P
1	O43189	PHF1	PHD finger protein 1 (Protein PHF1) (hPHF1) (Polycomb-like protein 1) (hPCl1)	857728717756397	98432817316575	0.329875419317428	-28565704957622	0.00214122447160231
2	Q9BPY8	HOPX	Homeodomain-only protein (Lung cancer-associated Y protein) (Not expressed in choriocarcinoma protein 1) (Odd homeobox protein 1)	421010223238345	464041329018566	0.383657247434982	-254028477381271	0.005538112099424
3	P12755	SKI	Ski oncogene (Proto-oncogene c-Ski)	216771933147548	650430256765488	0.431139489133956	-226104630942442	0.0118781947801504
4	Q92954	PRG4	Proteoglycan 4 (Lubricin) (Megakaryocyte-stimulating factor) (Superficial zone proteoglycan) [Cleaved into: Proteoglycan 4 C-terminal part]	714442565065997	330995699965134	0.443157281258794	-219037083795968	0.0142486765925232
5	Q6UXA7	C6orf15	Uncharacterized protein C6orf15 (Protein STG)	370091683220643	227610325716237	0.451671645990691	-214029868365725	0.0161653181527119
6	P20908	COL5A1	Collagen alpha-1(V) chain	599011024212147	279393614115686	0.453021566074269	-213235993439652	0.0164886342212746
7	P58215	LOXL3	Lysyl oxidase homolog 3 (EC 1.4.3.-) (EC 1.4.3.13) (Lysyl oxidase-like protein 3)	138409331763641	136442622073547	0.457962184693207	-210330463483786	0.0177195742819211
8	Q8WXI8	CLEC4D	C-type lectin domain family 4 member D (C-type lectin superfamily member 8) (C-type lectin-like receptor 6) (CLEC-6)	396186076726002	194232110319115	0.471237000344108	-202523672976936	0.0214215309065619
9	Q99715	COL12A1	Collagen alpha-1(XII) chain	162243225842324	119524393693381	0.477368849889506	-198917591651264	0.023340894597175
10	Q96JB6	LOXL4	Lysyl oxidase homolog 4 (EC 1.4.3.-) (Lysyl oxidase-like protein 4) (Lysyl oxidase-related protein C)	151452931964203	114896733104352	0.477992307219371	-198550942434265	0.0235439113183654
11	A0A0G2JPK4	SERPINA2	Putative alpha-1-antitrypsin-related protein	423260989786226	181538322310192	0.48150942144621	-196482561623588	0.0247172121418729
12	Q9UNA0	ADAMTS5	A disintegrin and metalloproteinase with thrombospondin motifs 5 (ADAM-TS 5) (ADAM-TS5) (ADAMTS-5) (EC 3.4.24.-) (A disintegrin and metalloproteinase with thrombospondin motifs 11) (ADAM-TS 11) (ADAMTS-11) (ADMP-2) (Aggrecanase-2)	918773930084267	228438914037281	0.497735925094292	-186939911995108	0.0307836534672347
13	Q9H2S6	TNMD	Tenomodulin (TeM) (hTeM) (Chondromodulin-1-like protein) (ChM1L) (hChM1L) (Chondromodulin-I-like protein) (Myodulin) (Tendin)	131002864319135	788318058687036	0.506493839544725	-181789467334371	0.0345401163062772
14	P45452	MMP13	Collagenase 3 (EC 3.4.24.-) (Matrix metalloproteinase-13) (MMP-13)	463458586203495	705722368897465	0.51454020317624	-177057478818289	0.0383157187720824
15	O75173	ADAMTS4	A disintegrin and metalloproteinase with thrombospondin motifs 4 (ADAM-TS 4) (ADAM-TS4) (ADAMTS-4) (EC 3.4.24.82) (ADMP-1) (Aggrecanase-1)	919043406980923	174058838083201	0.528519318137052	-168836496708995	0.0456705955461404
16	P04003	C4BPA	C4b-binding protein alpha chain (C4bp) (Proline-rich protein) (PRP)	155999912878165	22670203758694	0.53037308602515	-167746313769262	0.0467259759726827
17	Q9P2J5	LARS	Leucine--tRNA ligase, cytoplasmic (EC 6.1.1.4) (Leucyl-tRNA synthetase) (LeuRS)	297165153741176	930778001931625	0.531452931774795	-167111266943085	0.0473497126800697
18	Q9Y4K0	LOXL2	Lysyl oxidase homolog 2 (EC 1.4.3.13) (Lysyl oxidase-like protein 2) (Lysyl oxidase-related protein 2) (Lysyl oxidase-related protein WS9-14)	447344297709014	114896733104352	0.532163194014769	-166693568599227	0.0477635969988663
19	Q6UWP8	SBSN	Suprabasin	567776410424109	373760631088419	0.534273156787422	-165452719929344	0.0490102207932051
20	P63167	DYNLL1	Dynein light chain 1, cytoplasmic (8 kDa dynein light chain) (DLC8) (Dynein light chain LC8-type 1) (Protein inhibitor of neuronal nitric oxide synthase) (PIN)	166889375388141	22421753776897	0.536053530307988	-164405699506273	0.0500822149844412
21	P49747	COMP	Cartilage oligomeric matrix protein (COMP) (Thrombospondin-5) (TSP5)	762554022774584	137318080865773	0.543861837851133	-159813709469993	0.0550062348499455
22	Q86U17	SERPINA11	Serpin A11	184513295886624	174557322332618	0.546892871310043	-158031188050845	0.0570177302204396
23	Q9UPX8	SHANK2	SH3 and multiple ankyrin repeat domains protein 2 (Shank2) (Cortactin-binding protein 1) (CortBP1) (Proline-rich synapse-associated protein 1)	153431532008094	194638982903371	0.547634405159717	-157595099176214	0.0575185490356851
24	Q9UBP4	DKK3	Dickkopf-related protein 3 (Dickkopf-3) (Dkk-3) (hDkk-3)	13168807038773	176285772742389	0.549445373653385	-156530086145799	0.0587561906265314
25	Q11206	ST3GAL4	CMP-N-acetylneuraminate-beta-galactosamide-alpha-2,3-sialyltransferase 4 (Alpha 2,3-ST 4) (Beta-galactoside alpha-2,3-sialyltransferase 4) (EC 2.4.99.-) (Alpha 2,3-sialyltransferase IV) (Gal-NAc6S) (Gal-beta-1,4-GalNAc-alpha-2,3-sialyltransferase) (SAT-3) (ST-4) (ST3Gal IV) (ST3GalIV) (ST3GalA.2) (STZ) (Sialyltransferase 4C) (SIAT4-C)	626337884229061	112382082368013	0.553988928757313	-153858065397225	0.0619533522457346
26	Q9BV20	MRI1	Methylthioribose-1-phosphate isomerase (M1Pi) (MTR-1-P isomerase) (EC 5.3.1.23) (Mediator of RhoA-dependent invasion) (S-methyl-5-thioribose-1-phosphate isomerase) (Translation initiation factor eIF-2B subunit alpha/beta/delta-like protein)	33820994527519	796741911959554	0.554251020557185	-153703931748294	0.0621418407453528
27	Q9NQR7	CCDC177	Coiled-coil domain-containing protein 177 (Myelin proteolipid protein-like protein)	3273005284763	218313657590963	0.554268687082244	-153693542236021	0.0621545620527414
28	Q9ULI4	KIF26A	Kinesin-like protein KIF26A	229563901394029	174557322332618	0.556430686725686	-152422091186447	0.0637267679255025
29	O75146	HIP1R	Huntingtin-interacting protein 1-related protein (HIP1-related protein) (Huntingtin-interacting protein 12) (HIP-12)	228111241984931	616893834663726	0.557921676259463	-151545254683086	0.0648289194302948
30	Q68BL8	OLFML2B	Olfactomedin-like protein 2B (Photomedin-2)	248453705038298	174557322332618	0.559965577574608	-150343256116505	0.0663637676361361
31	Q8NFW1	COL22A1	Collagen alpha-1(XXII) chain	328086438026568	200597721940172	0.561332431489858	-149539422568044	0.0674057933262931
32	P02452	COL1A1	Collagen alpha-1(I) chain (Alpha-1 type I collagen)	388160084707321	400807161081121	0.56230249035265	-148968940346649	0.0681529610547866
33	P51888	PRELP	Prolargin (Proline-arginine-rich end leucine-rich repeat protein)	11707571145945	400964658827162	0.563306838557248	-148378292895459	0.0689332586781855
34	P24821	TNC	Tenascin (TN) (Cytotactin) (GMEM) (GP 150-225) (Glioma-associated-extracellular matrix antigen) (Hexabrachion) (JI) (Myotendinous antigen) (Neuronectin) (Tenascin-C) (TN-C)	492518729533352	503425840127706	0.563551582729979	-148234361218023	0.0691244447316457
35	P00740	F9	Coagulation factor IX (EC 3.4.21.22) (Christmas factor) (Plasma thromboplastin component) (PTC) [Cleaved into: Coagulation factor IXa light chain
36	P56378	MP68	6.8 kDa mitochondrial proteolipid	341723791365598	195085856914014	0.56551450056441	-147079988252059	0.0706726221197972
37	Q9H7M9	VSIR	V-type immunoglobulin domain-containing suppressor of T-cell activation (Platelet receptor Gi24) (Stress-induced secreted protein-1) (Sisp-1) (V-set domain-containing immunoregulatory receptor) (V-set immunoregulatory receptor)	245300447995895	591944308187483	0.565976588788913	-146808238642931	0.0710409226931838
38	P40313	CTRL	Chymotrypsin-like protease CTRL-1 (EC 3.4.21.-)	279407940304892	633626368904808	0.566538762179594	-146477629916981	0.0714909801040497
39	E7EX88	ACAN	Aggrecan core protein	825727674195	115542449451838	0.568007208159664	-145614051059201	0.0726768903762482
40	Q08397	LOXL1	Lysyl oxidase homolog 1 (EC 1.4.3.-) (Lysyl oxidase-like protein 1) (LOL)	604030628024965	962702582651802	0.568536220983746	-14530294374128	0.0731077904487327
41	P21810	BGN	Biglycan (Bone/cartilage proteoglycan I) (PG-S1)	166082472856632	169886921728288	0.569393638058315	-144798705064512	0.0738103360889181
42	P08254	MMP3	Stromelysin-1 (SL-1) (EC 3.4.24.17) (Matrix metalloproteinase-3) (MMP-3) (Transin-1)	800457465253252	776896711901684	0.569918363145528	-144490119323114	0.0742428205635435
43	Q8WTR2	DUSP19	Dual specificity protein phosphatase 19 (EC 3.1.3.16) (EC 3.1.3.48) (Dual specificity phosphatase TS-DSP1) (Low molecular weight dual specificity phosphatase 3) (LMW-DSP3) (Protein phosphatase SKRP1) (Stress-activated protein kinase pathway-regulating phosphatase 1) (SAPK pathway-regulating phosphatase 1)	394397250994821	195989272926543	0.571893177799687	-143328749952697	0.0758878464332189
44	P02458	COL2A1	Collagen alpha-1(II) chain (Alpha-1 type II collagen) [Cleaved into: Collagen alpha-1(II) chain
45	Q9Y615	ACTL7A	Actin-like protein 7A (Actin-like-7-alpha)	366206112894963	174557322332618	0.577979228155718	-13974960268669	0.0811322303021801
46	Q06828	FMOD	Fibromodulin (FM) (Collagen-binding 59 kDa protein) (Keratan sulfate proteoglycan fibromodulin) (KSPG fibromodulin)	513933837334179	802179144536691	0.578153759025087	-139646962772888	0.0812865602721264
47	Q6UXH9	PAMR1	Inactive serine protease PAMR1 (Peptidase domain-containing protein associated with muscle regeneration 1) (Regeneration-associated muscle protease homolog)	150658194346137	384727720764667	0.580535608745655	-138246220022384	0.0834149145396353
48	Q8IYX8	CEP57L1	Centrosomal protein CEP57L1 (Centrosomal protein 57kDa-like protein 1) (Centrosomal protein of 57 kDa-related protein) (Cep57R) (Cep57-related protein)	426946311911086	17880638495625	0.583409098118656	-136556348754217	0.0860380066854739
49	Q9Y6M0	PRSS21	Testisin (EC 3.4.21.-) (Eosinophil serine protease 1) (ESP-1) (Serine protease 21)	106413202838687	112793635979567	0.587357268860815	-134234467782015	0.0897421316983744
50	P13056	NR2C1	Nuclear receptor subfamily 2 group C member 1 (Orphan nuclear receptor TR2) (Testicular receptor 2)	360047847728941	570218780841086	0.59202476829825	-131489556571408	0.0942725016191442
51	Q96L92	SNX27	Sorting nexin-27	206613852842819	40081464108633	0.59432110980369	-130139100374005	0.096562325706809
52	Q8IYA7	MKX	Homeobox protein Mohawk	665966374433849	203209657339656	0.594877063123532	-129812149611468	0.0971227943510672
53	P10523	SAG	S-arrestin (48 kDa protein) (Retinal S-antigen) (S-AG) (Rod photoreceptor arrestin)	108552461899426	103992649137676	0.598075709380439	-127931056729286	0.100393856423831
54	P61086	UBE2K	Ubiquitin-conjugating enzyme E2 K (EC 2.3.2.23) (E2 ubiquitin-conjugating enzyme K) (Huntingtin-interacting protein 2) (HIP-2) (Ubiquitin carrier protein) (Ubiquitin-conjugating enzyme E2-25 kDa) (Ubiquitin-conjugating enzyme E2(25K)) (Ubiquitin-conjugating enzyme E2-25K) (Ubiquitin-protein ligase)	552638648647569	65874932988522	0.603724858097591	-124608847085353	0.106365958498257
55	Q14119	VEZF1	Vascular endothelial zinc finger 1 (Putative transcription factor DB1) (Zinc finger protein 161)	266222784049334	423406741181437	0.60383073340143	-124546582844654	0.106480284438161
56	Q8N8R3	SLC25A29	Mitochondrial basic amino acids transporter (Carnitine/acylcarnitine translocase-like) (CACT-like) (Mitochondrial carnitine/acylcarnitine carrier protein CACL) (Mitochondrial ornithine transporter 3) (Solute carrier family 25 member 29)	454666519152638	143453031662132	0.605109357612181	-123794636330832	0.107867974778196
57	Q0VDG4	SCRN3	Secernin-3	517485493648407	152984513975529	0.606303065489308	-123092628290331	0.10917521824473
58	Q96PQ0	SORCS2	VPS10 domain-containing receptor SorCS2	772863514081926	195085856914014	0.606311712838209	-123087542868199	0.109184729407551
59	Q6UXK2	ISLR2	Immunoglobulin superfamily containing leucine-rich repeat protein 2 (Leucine-rich repeat domain and immunoglobulin domain-containing axon extension protein)	911531574015828	210096250398698	0.608637796649949	-121719595508539	0.111764834407733
60	Q14767	LTBP2	Latent-transforming growth factor beta-binding protein 2 (LTBP-2)	292215703458447	425592306770657	0.60895006104852	-121535955840275	0.11211449269284
61	Q9Y573	IPP	Actin-binding protein IPP (Intracisternal A particle-promoted polypeptide) (IPP) (Kelch-like protein 27)	699680573122147	174557322332618	0.610769467620822	-120465980457545	0.114167329614031
62	Q96FV2	SCRN2	Secernin-2	568935514510161	152984513975529	0.611249264819104	-120183816372463	0.114713118045842
63	Q96BK5	PINX1	PIN2/TERF1-interacting telomerase inhibitor 1 (Liver-related putative tumor suppressor) (Pin2-interacting protein X1) (Protein 67-11-3) (TRF1-interacting protein 1)	258762320747633	368999221834083	0.615744344101208	-117540303785177	0.119916754352749
64	Q7Z4P5	GDF7	Growth/differentiation factor 7 (GDF-7)	109270207394516	21140212345905	0.618134221752558	-116134839886337	0.122750122268965
65	Q9Y324	FCF1	rRNA-processing protein FCF1 homolog	975403167677791	196324221465872	0.618477241853839	-115933113087204	0.123160618495296
66	Q9UKL6	PCTP	Phosphatidylcholine transfer protein (PC-TP) (START domain-containing protein 2) (StARD2) (StAR-related lipid transfer protein 2)	97199259159329	194485159190287	0.619130959311019	-115548668182424	0.123945591688796
67	Q9NRD0	FBXO8	F-box only protein 8 (F-box/SEC7 protein FBS)	11241902709499	203754398944803	0.623108527949222	-113209498592302	0.128797251336041
68	Q9Y3B4	SF3B6	Splicing factor 3B subunit 6 (Pre-mRNA branch site protein p14) (SF3b 14 kDa subunit) (SF3B14a) (Spliceosome-associated protein, 14-kDa) (Splicing factor 3b, subunit 6, 14kDa)	101121460483127	188211325882381	0.624317911405865	-112498271895318	0.130298178622636
69	P43026	GDF5	Growth/differentiation factor 5 (GDF-5) (Bone morphogenetic protein 14) (BMP-14) (Cartilage-derived morphogenetic protein 1) (CDMP-1) (Lipopolysaccharide-associated protein 4) (LAP-4) (LPS-associated protein 4) (Radotermin)	935426833696414	745478566656555	0.625729295848639	-111668250374935	0.132065050661806
70	Q9NNW5	WDR6	WD repeat-containing protein 6	925375007887069	174557322332618	0.62610818796778	-111445427589548	0.132542174924307
71	O96033	MOCS2	Molybdopterin synthase sulfur carrier subunit (MOCO1-A) (Molybdenum cofactor synthesis protein 2 small subunit) (Molybdenum cofactor synthesis protein 2A) (MOCS2A) (Molybdopterin-synthase small subunit) (Sulfur carrier protein MOCS2A)	100152592203967	1833183058462	0.626157260008458	-111416568797728	0.132604056214888
72	O95996	APC2	Adenomatous polyposis coli protein 2 (Adenomatous polyposis coli protein-like) (APC-like)	287944617388295	353363707288869	0.626656807245953	-111122789905881	0.133235132647224
73	P57737	CORO7	Coronin-7 (Crn7) (70 kDa WD repeat tumor rejection antigen homolog)	145366810269121	952500589131087	0.629403592345698	-10950743219358	0.136742038614431
74	P03956	MMP1	Interstitial collagenase (EC 3.4.24.7) (Fibroblast collagenase) (Matrix metalloproteinase-1) (MMP-1) [Cleaved into: 22 kDa interstitial collagenase
75	Q9H4F8	SMOC1	SPARC-related modular calcium-binding protein 1 (Secreted modular calcium-binding protein 1) (SMOC-1)	318214685756558	357875628178818	0.631703849600737	-108154673181765	0.139726992457662
76	Q8WXC3	PYDC1	Pyrin domain-containing protein 1 (PAAD-only protein 1) (Pyrin-only protein 1) (cellular POP1) (cPOP1)	105997123495915	175996172652221	0.633093575312073	-107337388951558	0.141551697398087
77	Q7RTU7	SCX	Basic helix-loop-helix transcription factor scleraxis (Class A basic helix-loop-helix protein 41) (bHLHa41) (Class A basic helix-loop-helix protein 48) (bHLHa48)	406678623106411	40920815596021	0.63387093767481	-106880229675422	0.142579382103325
78	Q969H4	CNKSR1	Connector enhancer of kinase suppressor of ras 1 (Connector enhancer of KSR 1) (CNK homolog protein 1) (CNK1) (hCNK1) (Connector enhancer of KSR-like)	11113150848082	179165771346247	0.634198451145084	-10668762217579	0.143013866779853
79	B1AK53	ESPN	Espin (Autosomal recessive deafness type 36 protein) (Ectoplasmic specialization protein)	119004072809067	186264748391717	0.634616542323538	-106441746803296	0.143569812012303
80	Q86XR8	CEP57	Centrosomal protein of 57 kDa (Cep57) (FGF2-interacting protein) (Testis-specific protein 57) (Translokin)	111806725508021	17880638495625	0.63473298724231	-106373266674431	0.143724910807382
81	P22105	TNXB	Tenascin-X (TN-X) (Hexabrachion-like protein)	432038053056893	420012512472413	0.635151514081934	-106127135093822	0.144283300786951
82	P48436	SOX9	Transcription factor SOX-9	455804482479866	256052058194246	0.637152959393398	-104950104491785	0.146973787284826
83	Q15546	MMD	Monocyte to macrophage differentiation factor (Progestin and adipoQ receptor family member 11) (Progestin and adipoQ receptor family member XI)	16709285448336	221537625918471	0.63859706637417	-10410083916375	0.148935826800999
84	Q96NK8	NEUROD6	Neurogenic differentiation factor 6 (NeuroD6) (Class A basic helix-loop-helix protein 2) (bHLHa2) (Protein atonal homolog 2)	105374513998681	163070101748168	0.639687786164593	-103459397419515	0.150429284647105
85	O75635	SERPINB7	Serpin B7 (Megsin) (TP55)	130625270899158	1833183058462	0.641575940238772	-102348992296806	0.153038131019453
86	Q8IWV1	LAX1	Lymphocyte transmembrane adapter 1 (Linker for activation of X cells) (Membrane-associated adapter protein LAX)	161840079636153	208585479820416	0.642365604988223	-101884598106203	0.154138046197999
87	P49069	CAMLG	Calcium signal-modulating cyclophilin ligand (CAML)	224775623182915	253949925417954	0.643754112981544	-101068030004167	0.156084734386663
88	Q12765	SCRN1	Secernin-1	102682951833137	152984513975529	0.643975997566873	-100937541828668	0.15639731144846
89	Q9H5I5	PIEZO2	Piezo-type mechanosensitive ion channel component 2 (Protein FAM38B)	198830636140072	231883871509814	0.644906215068236	-100390489926034	0.1577122274372
90	Q15652	JMJD1C	Probable JmjC domain-containing histone demethylation protein 2C (EC 1.14.11.-) (Jumonji domain-containing protein 1C) (Thyroid receptor-interacting protein 8) (TR-interacting protein 8) (TRIP-8)	145787122831707	188211325882381	0.645707229948764	-0.999194208332796	0.158850310480795
91	O95847	SLC25A27	Mitochondrial uncoupling protein 4 (UCP 4) (Solute carrier family 25 member 27)	169706324798888	204412229177946	0.647182052036096	-0.990520922485771	0.160959783909174
92	P43121	MCAM	Cell surface glycoprotein MUC18 (Cell surface glycoprotein P1H12) (Melanoma cell adhesion molecule) (Melanoma-associated antigen A32) (Melanoma-associated antigen MUC18) (S-endo 1 endothelial-associated antigen) (CD antigen CD146)	201558774401654	103059054470572	0.648722823839071	-0.981459792748828	0.163183026343376
93	P39900	MMP12	Macrophage metalloelastase (MME) (EC 3.4.24.65) (Macrophage elastase) (ME) (hME) (Matrix metalloproteinase-12) (MMP-12)	144689047596486	800746149917576	0.649755448084415	-0.975387029580058	0.164684157508803
94	Q9BWK5	MRI	Modulator of retrovirus infection homolog	314030894208926	157821099492547	0.650843907969574	-0.968985902421678	0.166276111527317
95	P98160	HSPG2	Basement membrane-specific heparan sulfate proteoglycan core protein (HSPG) (Perlecan) (PLC) [Cleaved into: Endorepellin
96	Q8NDC4	MORN4	MORN repeat-containing protein 4 (Protein 44050)	152020156174544	179165771346247	0.652879779182606	-0.957013141008615	0.169280311141047
97	P98066	TNFAIP6	Tumor necrosis factor-inducible gene 6 protein (Hyaluronate-binding protein) (TNF-stimulated gene 6 protein) (TSG-6) (Tumor necrosis factor alpha-induced protein 6) (TNF alpha-induced protein 6)	573381454340225	426165067608649	0.652902070433142	-0.956882048323301	0.169313396528287
98	Q8NHW4	CCL4L1	C-C motif chemokine 4-like (Lymphocyte activation gene 1 protein) (LAG-1) (Macrophage inflammatory protein 1-beta) (MIP-1-beta) (Monocyte adherence-induced protein 5-alpha) (Small-inducible cytokine A4-like)	198398848764014	207785438569649	0.655352886529995	-0.942469036239288	0.172976278330356
99	Q9NV70	EXOC1	Exocyst complex component 1 (Exocyst complex component Sec3)	216110475145894	209998683134086	0.659771734391692	-0.9164822199662	0.179707014398918
100	Q9Y483	MTF2	Metal-response element-binding transcription factor 2 (Metal regulatory transcription factor 2) (Metal-response element DNA-binding protein M96) (Polycomb-like protein 2) (hPCl2)	168958830368916	17843768322185	0.659816286089846	-0.916220215744552	0.179775702247421
